# Supplementary material for: Coemissive luminescent nanoparticles combining aggregation-induced emission and quenching dyes prepared in continuous flow
Source: Nat Commun. 2022 Oct 13;13:6034. doi: 10.1038/s41467-022-33857-x (PMC9562343; doi:10.1038/s41467-022-33857-x)
Supplement: Supplementary file 3 — Source Data [file 41467_2022_33857_MOESM3_ESM.zip]

Archive with 42 entries (27 files):
- Source Data/
- Source Data/Fig. 1/
- Source Data/Fig. 1/Fig. 1b.xlsx
- Source Data/Fig. 1/Fig. 1c.xlsx
- Source Data/Fig. 1/Fig. 1e.xlsx
- Source Data/Fig. 1/Fig. 1f.xlsx
- Source Data/Fig. 2/
- Source Data/Fig. 2/Fig. 2f.xlsx
- Source Data/Fig. 2/Fig. 2g.xlsx
- Source Data/Fig. 2/Fig. 2h.xlsx
- Source Data/Fig. 3/
- Source Data/Fig. 3/Fig. 3a.xlsx
- Source Data/Fig. 3/Fig. 3b.xlsx
- Source Data/Fig. 3/Fig. 3c.xlsx
- Source Data/Fig. 3/Fig. 3d.xlsx
- Source Data/Fig. 3/Fig. 3e.xlsx
- Source Data/Fig. 3/Fig. 3f.xlsx
- Source Data/Fig. 4/
- Source Data/Fig. 4/Fig. 4b.xlsx
- Source Data/Fig. 4/Fig. 4c.xlsx
- Source Data/Fig. 4/Fig. 4d.xlsx
- Source Data/Fig. 4/Fig. 4e.xlsx
- Source Data/Fig. 5/
- Source Data/Fig. 5/Fig. 5b.xlsx
- Source Data/Fig. 5/Fig. 5c.xlsx
- Source Data/Supplementary Information/
- Source Data/Supplementary Information/Supplementary Figure 10/
- Source Data/Supplementary Information/Supplementary Figure 10/Supplementary Figure 10.xlsx
- Source Data/Supplementary Information/Supplementary Figure 12/
- Source Data/Supplementary Information/Supplementary Figure 12/Supplementary Figure 12.xlsx
- Source Data/Supplementary Information/Supplementary Figure 13/
- Source Data/Supplementary Information/Supplementary Figure 13/Supplementary Figure 13.xlsx
- Source Data/Supplementary Information/Supplementary Figure 14/
- Source Data/Supplementary Information/Supplementary Figure 14/Supplementary Figure 14.xlsx
- Source Data/Supplementary Information/Supplementary Figure 15/
- Source Data/Supplementary Information/Supplementary Figure 15/Supplementary Figure 15.xlsx
- Source Data/Supplementary Information/Supplementary Figure 5/
- Source Data/Supplementary Information/Supplementary Figure 5/Supplementary Figure 5.xlsx
- Source Data/Supplementary Information/Supplementary Figure 7/
- Source Data/Supplementary Information/Supplementary Figure 7/Supplementary Figure 7.xlsx
- Source Data/Supplementary Information/Supplementary Figure 8/
- Source Data/Supplementary Information/Supplementary Figure 8/Supplementary Figure 8.xlsx
