# Supplementary material for: Coemissive luminescent nanoparticles combining aggregation-induced emission and quenching dyes prepared in continuous flow
Source: Nat Commun. 2022 Oct 13;13:6034. doi: 10.1038/s41467-022-33857-x (PMC9562343; doi:10.1038/s41467-022-33857-x)
Supplement: Supplementary file 3 — Source Data [file 41467_2022_33857_MOESM3_ESM.zip › Source Data/Fig. 1/Fig. 1b.xlsx]

## Sheet: Sheet1
Wavelength	TPE	C-6	LR305
400	4.2581	2.14	3.82617
401.07	4.42607	2.29859	4.00698
402	4.83733	2.36214	4.27052
403.07	5.39795	2.60173	4.67367
404	5.88581	2.77114	4.81164
405.07	6.2687	2.75331	5.29245
406	6.50732	2.91926	5.53148
407.07	6.77484	3.02023	5.71458
408	6.59457	2.803	5.47064
409.07	6.6306	2.89918	5.43106
410	6.32841	2.69452	5.18882
411.07	6.51612	2.5588	4.99851
412	6.24296	2.41456	4.9885
413.07	6.05744	2.24393	4.5047
414	6.01155	2.29491	4.62922
415.07	6.1897	2.1134	4.36581
416	5.99335	2.11319	4.1861
417.07	6.01819	1.96761	4.31996
418	5.98362	2.03657	4.31617
419.07	6.02052	1.91569	4.3557
420	6.14403	1.89138	4.06877
421.07	6.49725	1.95481	4.32601
422	6.14293	1.86453	4.23951
423.07	6.62832	1.85795	4.25458
424	6.58125	1.70214	4.33082
425.07	6.712	1.63282	4.27126
426	6.81527	1.76613	4.52134
427.07	6.67582	1.72073	4.21609
428	6.9762	1.70484	4.44721
429.07	7.0206	1.76163	4.43677
430	7.11918	1.61242	4.27154
431.07	6.8745	1.65999	4.31152
432	6.8538	1.7914	4.27399
433.07	7.00004	1.64155	4.21926
434	6.79163	1.6197	4.05812
435.07	7.02053	1.57617	3.92245
436	6.59221	1.5631	3.86729
437.07	6.86656	1.4144	3.62685
438	6.41685	1.3767	3.50498
439.07	6.32187	1.57188	3.40592
440	6.15913	1.4583	3.37021
441.06	6.13665	1.43003	3.39291
441.96	6.00078	1.31165	3.12549
443.03	5.84217	1.54922	3.07122
443.93	5.83783	1.45524	2.89795
445	5.62836	1.48883	2.91705
446.06	5.44724	1.40236	2.75694
446.96	5.40836	1.63277	2.79224
448.03	5.14125	1.58932	2.68607
448.93	5.18917	1.55908	2.62487
450	5.28009	1.68916	2.58062
451.07	4.98677	1.71161	2.61679
452	4.90004	1.73721	2.41727
453.07	4.93327	1.91781	2.52954
454	5.18036	2.03279	2.31855
455.07	4.79606	2.3196	2.33846
456	4.69244	2.41233	2.36411
457.07	4.75529	2.60899	2.27308
458	4.7782	2.95061	2.23143
459.07	4.78229	3.24902	2.12857
460	4.69818	3.85452	2.16358
461.06	4.51323	4.2832	1.96343
461.96	4.27554	4.9185	2.00888
463.03	4.26252	6.04309	1.87069
463.93	4.24778	6.93886	1.8633
465	4.12826	8.29263	1.78645
466.06	3.99315	10.0044	1.82981
466.96	3.80576	11.7891	1.77045
468.03	3.88661	14.4021	1.65968
468.93	3.73902	16.8015	1.53359
470	3.7779	20.0722	1.52158
471.06	3.50975	24.8456	1.40286
471.96	3.42311	29.0776	1.46117
473.03	3.29105	35.4755	1.25369
473.93	3.30007	42.0418	1.28144
475	3.30843	50.521	1.27453
476.06	3.07994	60.1411	1.22383
476.96	3.07353	70.0419	1.1322
478.03	2.93931	82.9339	1.19287
478.93	2.89606	97.5426	0.98106
480	2.70188	114.055	1.06162
481.06	2.78105	132.575	0.99069
481.96	2.64663	150.453	1.0023
483.03	2.64984	173.224	0.92833
483.93	2.53463	195.287	0.90319
485	2.4333	219.568	0.93196
486.06	2.46214	245.679	0.93532
486.96	2.48917	271.611	0.91234
488.03	2.35518	301.058	0.81926
488.93	2.22321	327.573	0.90375
490	2.21311	359.137	0.86901
491.06	2.29087	388.698	0.78602
491.96	2.11286	409.18	0.81104
493.03	2.03171	435.608	0.85646
493.93	2.06764	460.773	0.71592
495	2.08695	481.413	0.84862
496.06	1.89391	501.416	0.68096
496.96	1.82552	521.931	0.76046
498.03	1.91714	531.997	0.64948
498.93	1.76392	543.354	0.56462
500	1.89561	548.923	0.62421
501.06	1.61996	562.459	0.62973
501.96	1.71921	564.789	0.64119
503.03	1.56888	562.467	0.51012
503.93	1.49359	559.542	0.62269
505	1.5596	556.645	0.57463
506.06	1.53848	554.73	0.44981
506.96	1.45005	546.31	0.51338
508.03	1.39943	538.206	0.57717
508.93	1.41582	530.238	0.53845
510	1.48276	527.819	0.46757
511.04	1.39478	518.249	0.58564
511.94	1.24888	504.325	0.54572
512.98	1.33779	496.676	0.5691
514.02	1.16062	485.489	0.67055
515.07	1.16356	472.853	0.58663
515.97	1.2913	459.271	0.6311
517.01	1.19339	446.673	0.57894
518.05	1.16138	438.854	0.71746
518.95	1.19748	431.207	0.70801
520	1.10364	418.436	0.68156
521.06	1.03514	409.788	0.86532
521.96	1.03323	404.04	0.87108
523.03	1.09135	393.94	0.96278
523.93	1.00928	386.724	0.96709
525	0.99378	377.152	0.89611
526.06	0.97601	365.964	1.08174
526.96	1.0477	360.441	1.29833
528.03	0.92079	351.845	1.35504
528.93	1.00519	344.911	1.46745
530	0.96952	334.239	1.55343
531.04	0.89537	327.195	1.75642
531.94	1.03858	323.7	1.84925
532.98	0.93242	313.619	2.11142
534.02	0.98521	303.826	2.27289
535.07	0.97849	299.57	2.34398
535.97	0.83646	289.111	2.3304
537.01	0.86711	284.178	2.67528
538.05	0.91315	275.4	2.72722
538.95	0.81815	268.86	2.94516
540	0.87873	262.496	3.06243
541.04	0.79147	252.159	3.0988
541.94	0.81371	249.36	3.28284
542.98	0.79115	239.573	3.35333
544.02	0.7817	228.882	3.58277
545.07	0.81666	221.64	3.59292
545.97	0.77966	215.564	3.89143
547.01	0.82553	210.752	3.84832
548.05	0.76497	202.015	4.10617
548.95	0.67225	194.279	4.06519
550	0.81623	187.167	4.19814
551.04	0.81302	182.109	4.47431
551.94	0.82701	175.595	4.55704
552.98	0.72489	169.613	4.89531
554.02	0.68346	162.707	4.86071
555.07	0.71449	157.291	5.45681
555.97	0.68475	150.692	5.57719
557.01	0.69072	145.756	5.79192
558.05	0.75687	139.087	6.38904
558.95	0.69981	135.032	6.80805
560	0.69126	128.618	7.36652
561.04	0.65037	124.743	8.20664
561.94	0.69209	120.986	9.21111
562.98	0.64618	115.77	9.87715
564.02	0.62325	110.289	11.2341
565.07	0.68925	106.199	12.642
565.97	0.68384	102.843	13.9666
567.01	0.65482	97.6354	15.7881
568.05	0.60855	95.3419	17.6088
568.95	0.60313	91.9964	20.1101
570	0.60503	88.6967	22.0689
571.04	0.60305	86.0592	25.0312
571.94	0.5396	82.1041	28.1192
572.98	0.61601	78.9192	31.4245
574.02	0.51884	76.4004	35.2814
575.07	0.51934	73.3053	39.64
575.97	0.55793	71.69	43.2082
577.01	0.4896	69.4009	48.4817
578.05	0.53431	66.3133	53.8492
578.95	0.51037	64.0135	58.834
580	0.51699	61.1102	65.8079
581.02	0.43934	58.9587	71.9055
582.05	0.41096	57.7848	79.5014
582.94	0.56267	55.0382	85.9393
583.97	0.5314	53.2085	94.6001
585	0.45861	51.495	103.4
586.02	0.50682	49.7467	111.713
587.05	0.49546	47.4602	121.046
587.94	0.45555	45.8508	128.488
588.97	0.41666	44.5236	137.807
590	0.42748	42.3736	148.092
591.04	0.46977	41.5495	155.403
591.94	0.42046	39.9419	163.179
592.98	0.39095	37.8467	172.81
594.02	0.43503	36.4164	182.847
595.07	0.44895	34.4086	188.13
595.97	0.37799	34.6786	194.874
597.01	0.40994	32.0956	201.173
598.05	0.48029	30.6644	206.248
598.95	0.37647	30.0151	212.319
600	0.4422	28.7326	217.582
601.02	0.43061	27.8932	222.026
602.05	0.35455	26.7097	225.176
602.94	0.36193	25.9002	225.647
603.97	0.40113	25.0068	227.436
605	0.38737	23.2354	225.764
606.02	0.30394	22.3522	227.635
607.05	0.3084	21.7131	224.252
607.94	0.32197	21.0448	225.13
608.97	0.39818	19.9523	219.612
610	0.28276	19.4457	219.996
611.02	0.27918	18.2613	213.482
612.05	0.20808	17.496	208.371
612.94	0.28838	17.2138	205.927
613.97	0.31808	16.1723	198.863
615	0.30495	15.726	194.767
616.02	0.30998	15.055	190.475
617.05	0.26816	14.3823	185.612
617.94	0.29307	13.6387	180.73
618.97	0.26448	13.2487	173.116
620	0.27324	12.7793	168.485
621.02	0.2152	12.2433	162.243
622.05	0.2883	11.6421	159.088
622.94	0.23281	11.627	152.112
623.97	0.28603	11.1498	147.809
625	0.20438	10.5656	142.668
626.02	0.30915	9.94986	137.667
627.05	0.25919	9.62204	132.273
627.94	0.24245	9.35095	130.796
628.97	0.23427	9.08763	124.473
630	0.21263	8.6626	120.619
631.01	0.21218	8.21908	119.233
632.02	0.26167	8.01068	114.579
633.04	0.25882	7.49915	112.726
634.05	0.17859	7.43624	109.028
635.07	0.16424	7.06053	106.227
635.94	0.14676	6.68813	104.151
636.95	0.21616	6.26316	100.751
637.97	0.23562	6.27739	100.152
638.98	0.17452	5.74878	97.7562
640	0.2789	5.63186	95.3382
641.02	0.22442	5.27056	93.0454
642.05	0.19487	5.06042	91.827
642.94	0.22436	5.03376	89.7179
643.97	0.16637	4.9215	88.8885
645	0.21232	4.59179	86.9206
646.02	0.14695	4.60064	87.1102
647.05	0.17834	4.34257	85.5718
647.94	0.15412	4.18122	84.5129
648.97	0.21329	3.93232	83.6057
650	0.21184	3.76566	82.0567
651.01	0.09607	3.57371	80.6972
652.02	0.10867	3.62996	80.389
653.04	0.21397	3.35058	78.9062
654.05	0.13423	3.20955	78.6986
655.07	0.17792	3.21801	76.3573
655.94	0.22383	2.9961	75.3982
656.95	0.14643	2.7555	73.5277
657.97	0.15326	2.71933	72.3626
658.98	0.10308	2.71201	71.8806
660	0.16313	2.63098	69.7867
661.01	0.10403	2.37568	67.6593
662.02	0.17406	2.39407	67.1205
663.04	0.08588	2.30485	64.7659
664.05	0.16319	2.17307	63.2777
665.07	0.06878	2.1859	61.1479
665.94	0.0947	2.07089	59.5649
666.95	0.15281	2.04074	58.0603
667.97	0.15842	1.94769	56.9502
668.98	0.18727	1.75984	54.0647
670	0.18774	1.68097	52.9422
671	0.12626	1.63475	51.6007
672	0.11275	1.56178	49.7437
673	0.13022	1.49841	47.2934
674	0.07894	1.44727	45.8504
675	0.13739	1.42327	44.1891
676	0.10574	1.3489	42.0925
677	0.09086	1.37119	40.7402
678	0.13999	1.21537	39.0113
679	0.08199	1.30492	37.5116
680	0.07159	1.25983	37.3865
681.01	0.10795	1.20227	35.9036
682.02	0.08348	1.07848	34.6338
683.04	0.02645	1.18532	33.2839
684.05	0.12417	1.03646	32.8059
685.07	0.0928	1.02852	31.283
685.94	0.12671	1.03709	30.1649
686.95	0.03675	1.03992	29.2171
687.97	0.08331	0.88723	28.1429
688.98	0.16661	0.98816	27.071
690	0.11863	0.92723	26.0475
691	0.10517	0.83167	25.697
692	0.03581	0.77451	24.8267
693	0.11431	0.908	23.6374
694	0.13383	0.79181	23.3032
695	0.08777	0.80495	22.0916
696	0.08074	0.83877	22.0937
697	0.08268	0.79778	21.0292
698	0.07621	0.67917	20.6538
699	0.04474	0.75273	20.1946
700	0.08724	0.72662	19.126
