# Supplementary material for: Coemissive luminescent nanoparticles combining aggregation-induced emission and quenching dyes prepared in continuous flow
Source: Nat Commun. 2022 Oct 13;13:6034. doi: 10.1038/s41467-022-33857-x (PMC9562343; doi:10.1038/s41467-022-33857-x)
Supplement: Supplementary file 3 — Source Data [file 41467_2022_33857_MOESM3_ESM.zip › Source Data/Fig. 1/Fig. 1c.xlsx]

## Sheet: Sheet1
Wavelength	TPE	C-6	LR305
400	28.921	1.65101	0.49772
401.07	30.9145	1.50658	0.62561
402	32.446	1.46215	0.62868
403.07	34.068	1.43728	0.63033
404	36.5737	1.39022	0.6745
405.07	39.2139	1.26742	0.78852
406	41.4368	1.35433	0.7949
407.07	43.9219	1.37798	0.86285
408	46.7833	1.45106	1.05305
409.07	50.6517	1.47615	1.02243
410	54.2375	1.55672	1.18541
411.07	57.2698	1.66889	1.36268
412	60.2632	1.62077	1.45435
413.07	64.347	1.7783	1.54383
414	67.7116	1.73029	1.54512
415.07	72.3859	1.84139	1.46537
416	76.0674	1.62678	1.37015
417.07	80.8867	1.51982	1.2628
418	86.0235	1.38459	1.11977
419.07	91.7412	1.21202	0.89203
420	95.7099	1.06749	0.89122
421.07	101.883	1.21477	0.77461
422	106.618	1.0096	0.65108
423.07	114.005	1.00946	0.48439
424	119.937	0.93661	0.51333
425.07	126.7	0.93697	0.47636
426	133.493	0.94073	0.5243
427.07	139.475	0.80098	0.42505
428	147.207	0.83716	0.43468
429.07	155.375	0.79504	0.52722
430	162.008	0.78113	0.4411
431.07	169.379	0.75149	0.4509
432	177.078	0.75444	0.42053
433.07	182.559	0.70965	0.44172
434	190.286	0.7092	0.45758
435.07	197.584	0.78292	0.40396
436	203.654	0.65792	0.41158
437.07	209.567	0.65209	0.3193
438	215.489	0.62703	0.38138
439.07	224.074	0.64604	0.42848
440	230.576	0.66319	0.43597
441.06	236.088	0.66968	0.3745
441.96	241.072	0.61571	0.38079
443.03	249.607	0.58209	0.32051
443.93	254.792	0.60183	0.32365
445	262.252	0.52538	0.36613
446.06	267.835	0.57656	0.37233
446.96	272.647	0.57837	0.3591
448.03	281.622	0.55081	0.32627
448.93	287.582	0.50354	0.41305
450	294.327	0.59097	0.34363
451.07	300.906	0.54294	0.33613
452	305.438	0.48565	0.35669
453.07	311.426	0.52183	0.26318
454	316.748	0.53854	0.319
455.07	321.7	0.50076	0.3315
456	327.957	0.57293	0.32653
457.07	332.168	0.52054	0.35274
458	336.059	0.58544	0.38298
459.07	340.09	0.65936	0.3872
460	346.457	0.67398	0.38656
461.06	349.29	0.50671	0.41429
461.96	356.296	0.6339	0.37533
463.03	357.086	0.56309	0.42536
463.93	362.611	0.55957	0.31512
465	362.805	0.53281	0.39148
466.06	367.862	0.58231	0.38775
466.96	369.05	0.56853	0.34246
468.03	371.176	0.55711	0.33951
468.93	372.846	0.6208	0.36608
470	373.082	0.53543	0.43693
471.06	376.62	0.61692	0.44194
471.96	376.947	0.63434	0.36575
473.03	376.892	0.61711	0.39257
473.93	376.461	0.6258	0.43067
475	374.603	0.65585	0.2609
476.06	375.438	0.63158	0.40176
476.96	375.504	0.652	0.35033
478.03	374.858	0.65791	0.30733
478.93	373.336	0.64926	0.41493
480	371.987	0.70315	0.47842
481.06	369.642	0.83936	0.44342
481.96	368.84	0.95994	0.52517
483.03	366.583	0.9687	0.59106
483.93	365.166	1.2294	0.64892
485	362.551	1.22719	0.61823
486.06	359.602	1.415	0.65765
486.96	358.595	1.28831	0.62488
488.03	352.879	1.43391	0.6303
488.93	351.944	1.39928	0.62393
490	347.916	1.57786	0.50492
491.06	344.268	1.68799	0.46496
491.96	342.29	1.82635	0.52452
493.03	338.538	2.07961	0.62943
493.93	334.909	2.28188	0.65416
495	332.532	2.55891	0.82892
496.06	324.668	2.71602	0.76452
496.96	321.935	2.91869	0.69989
498.03	321.109	3.19454	0.72583
498.93	316.01	3.28752	0.6565
500	313.194	3.31978	0.47108
501.06	307.051	3.42798	0.44541
501.96	303.874	3.8281	0.36354
503.03	298.828	4.17329	0.34986
503.93	294.506	4.07922	0.3804
505	290.622	4.42636	0.33205
506.06	286.197	4.91014	0.40462
506.96	280.794	4.99609	0.38364
508.03	275.635	5.4933	0.37229
508.93	275.534	5.5779	0.36489
510	268.544	5.87023	0.32672
511.04	263.532	6.19913	0.26634
511.94	261.103	6.44253	0.33832
512.98	255.589	6.67707	0.25346
514.02	251.443	6.63383	0.26095
515.07	244.913	7.09422	0.36655
515.97	243.352	6.89376	0.3681
517.01	238.416	7.36609	0.38739
518.05	234.147	7.55562	0.33705
518.95	231.435	7.90398	0.43306
520	225.985	8.03405	0.46747
521.06	221.201	8.46234	0.57052
521.96	216.338	8.66788	0.61413
523.03	213.076	8.65607	0.5848
523.93	209.394	9.08009	0.61966
525	207.688	9.23296	0.53354
526.06	200.709	8.99411	0.53256
526.96	196.538	9.50601	0.61453
528.03	193.49	9.21356	0.63311
528.93	189.223	9.49662	0.65094
530	184.891	9.77245	0.60416
531.04	181.127	9.80383	0.83434
531.94	176.331	10.0018	0.86591
532.98	173.675	10.1731	0.89632
534.02	169.539	10.4445	1.04793
535.07	164.941	10.3128	1.16094
535.97	161.665	10.4877	1.29266
537.01	157.732	10.7355	1.33266
538.05	154.477	11.2824	1.30722
538.95	151.824	11.1202	1.34947
540	149.103	11.4184	1.56462
541.04	144.446	11.7348	1.69003
541.94	140.948	11.8159	1.6248
542.98	138.572	12.3029	1.83199
544.02	134.422	12.4624	1.9311
545.07	131.752	12.1321	2.08791
545.97	127.708	12.4672	1.98557
547.01	124.712	12.8393	2.0693
548.05	122.409	13.1	2.00509
548.95	119.749	13.1899	2.21412
550	116.172	12.9327	2.18678
551.04	112.418	13.2349	2.18044
551.94	111.757	12.8501	2.23679
552.98	107.824	13.2357	2.03659
554.02	104.297	13.1457	2.21718
555.07	102.688	13.2073	1.98878
555.97	99.7133	13.0414	1.99106
557.01	97.2322	13.0192	2.08353
558.05	94.445	12.8045	2.05131
558.95	92.1973	12.7834	1.92039
560	88.8292	12.5357	1.98473
561.04	87.494	12.8919	1.90567
561.94	85.0853	12.3707	1.74149
562.98	83.0923	12.4657	1.73052
564.02	80.6956	12.2474	1.71146
565.07	79.0464	12.3206	1.77221
565.97	76.6523	12.1924	1.8008
567.01	74.8653	12.1124	1.65125
568.05	73.2131	11.8165	1.71653
568.95	71.1612	12.1086	1.75232
570	69.483	11.8808	1.7548
571.04	67.7978	11.8665	1.9161
571.94	64.9726	11.701	1.90174
572.98	63.4024	11.5064	1.81713
574.02	61.233	11.3494	1.84851
575.07	60.541	11.2313	1.76626
575.97	58.4543	11.312	1.69029
577.01	57.3721	10.643	1.53274
578.05	55.6214	10.8692	1.54838
578.95	54.2869	10.3174	1.47459
580	52.5774	10.5749	1.50619
581.02	50.725	10.6364	1.48249
582.05	49.92	10.7737	1.39949
582.94	49.0454	10.631	1.43705
583.97	46.815	9.97682	1.43472
585	45.8032	10.189	1.51583
586.02	44.6104	9.91064	1.47502
587.05	43.0472	10.2519	1.63597
587.94	41.9467	10.0005	1.80328
588.97	41.3161	9.96815	1.81357
590	39.6361	10.0437	1.91857
591.04	38.699	9.83866	2.04725
591.94	37.5682	9.86831	2.15682
592.98	36.7916	9.46646	2.18541
594.02	35.6166	9.81977	2.35714
595.07	34.4292	9.68858	2.40231
595.97	33.727	9.72867	2.48421
597.01	32.8047	9.791	2.60054
598.05	31.5549	9.84473	2.7002
598.95	30.7037	9.66567	3.01597
600	30.2837	9.60303	3.17212
601.02	29.5326	9.45273	3.11716
602.05	28.7268	9.39064	3.16723
602.94	27.6132	9.37467	3.25171
603.97	27.5412	9.27776	3.35709
605	26.3968	9.50994	3.43812
606.02	25.2965	9.41781	3.57162
607.05	24.9933	9.15903	3.63125
607.94	24.2499	9.32038	3.61932
608.97	23.6156	9.27328	3.757
610	22.9091	9.05751	3.64596
611.02	22.172	8.97275	3.76942
612.05	21.8951	8.93392	3.821
612.94	21.3519	9.17043	3.78706
613.97	21.2976	8.98238	3.77093
615	19.9397	8.74828	3.86107
616.02	19.5956	9.04343	3.73164
617.05	19.2569	8.64974	3.7178
617.94	18.8069	8.78656	3.51573
618.97	18.4143	8.51942	3.42181
620	18.2309	8.61422	3.59722
621.02	17.7181	8.78788	3.43404
622.05	17.4846	8.46704	3.37656
622.94	17.0232	8.50804	3.23143
623.97	16.9036	8.57016	3.4025
625	16.5322	8.26348	3.11699
626.02	15.9157	8.3036	3.13283
627.05	16.1191	8.502	2.93749
627.94	15.8269	8.34654	3.15379
628.97	15.39	8.19853	2.78532
630	15.1404	8.05758	2.70184
631.01	14.7316	8.09749	2.70009
632.02	14.3514	7.90257	2.63211
633.04	13.7485	7.86596	2.63076
634.05	13.8057	7.81949	2.52117
635.07	13.4507	7.77422	2.47534
635.94	13.2197	7.83437	2.36324
636.95	12.8313	7.75698	2.33026
637.97	12.8465	7.30925	2.29708
638.98	12.4294	7.57219	2.26046
640	12.5477	7.24095	2.15126
641.02	12.1938	7.39215	2.07869
642.05	11.9145	7.55458	2.08996
642.94	12.2356	7.25202	2.16539
643.97	12.1448	7.10773	1.98314
645	11.619	7.081	1.81735
646.02	11.599	6.95504	2.09729
647.05	11.4548	7.04057	1.9648
647.94	11.4108	6.90792	1.9102
648.97	10.9327	6.82615	1.85414
650	10.9476	6.69001	2.03295
651.01	10.5089	6.44861	2.00952
652.02	10.3817	6.57643	1.97472
653.04	10.4391	6.2463	1.90196
654.05	10.0964	6.28654	1.88177
655.07	9.86601	6.15839	1.86297
655.94	9.66567	6.33478	1.95276
656.95	9.73655	5.95579	1.93598
657.97	9.7763	5.93109	1.7662
658.98	9.81452	5.90785	1.86446
660	9.9873	5.84075	1.97215
661.01	10.0721	5.69847	1.96376
662.02	10.5302	5.7835	1.86769
663.04	10.2892	5.58684	2.006
664.05	10.5066	5.71399	2.00647
665.07	10.6366	5.5609	1.94724
665.94	10.6031	5.4325	1.90739
666.95	10.488	5.37011	1.9875
667.97	10.3313	5.26045	1.95293
668.98	10.1044	5.08781	1.78745
670	10.3147	5.16157	1.88443
671	10.1578	5.18474	1.75415
672	9.73384	4.82084	1.948
673	9.61206	4.82484	1.81931
674	9.48723	4.84692	1.8139
675	9.273	4.51223	1.77483
676	8.72619	4.69171	1.59084
677	8.76972	4.61883	1.73152
678	8.43155	4.44337	1.773
679	8.38055	4.19168	1.64689
680	7.95509	4.33119	1.65468
681.01	8.20455	4.24895	1.58954
682.02	7.70222	4.06007	1.65856
683.04	7.6364	4.16463	1.59024
684.05	7.44812	4.01436	1.61184
685.07	7.595	3.99855	1.60364
685.94	7.17726	3.94201	1.61714
686.95	6.9482	3.92434	1.44381
687.97	7.16731	3.87183	1.37519
688.98	6.81338	3.77966	1.38619
690	6.59465	3.75699	1.39869
691	6.43407	3.63211	1.33134
692	6.35248	3.55248	1.37078
693	6.06274	3.65538	1.29745
694	6.11618	3.5276	1.35256
695	6.28678	3.539	1.32103
696	6.28175	3.50911	1.3011
697	6.39417	3.35326	1.26747
698	6.97713	3.23798	1.33137
699	7.76502	3.4245	1.37412
700	8.80524	3.39075	1.41187
