# Supplementary material for: Coemissive luminescent nanoparticles combining aggregation-induced emission and quenching dyes prepared in continuous flow
Source: Nat Commun. 2022 Oct 13;13:6034. doi: 10.1038/s41467-022-33857-x (PMC9562343; doi:10.1038/s41467-022-33857-x)
Supplement: Supplementary file 3 — Source Data [file 41467_2022_33857_MOESM3_ESM.zip › Source Data/Fig. 1/Fig. 1e.xlsx]

## Sheet: Sheet1
Wavelength	C-6@TPE	Wavelength	LR305@TPE
400	7.39804	400	14.915
401.07	6.89958	401.07	15.2098
402	6.38817	402	15.6386
403.07	6.35661	403.07	15.6962
404	6.29035	404	16.4038
405.07	6.18337	405.07	16.7885
406	5.90019	406	17.5277
407.07	5.96158	407.07	18.4989
408	5.65005	408	19.0974
409.07	5.70424	409.07	20.0701
410	5.37104	410	20.9777
411.07	5.64724	411.07	21.5648
412	5.29207	412	22.5281
413.07	5.13195	413.07	23.8001
414	5.28632	414	24.4262
415.07	5.16588	415.07	25.2408
416	5.12209	416	26.3173
417.07	5.32215	417.07	27.7103
418	5.19998	418	28.5969
419.07	4.918	419.07	29.9379
420	5.06564	420	31.317
421.07	4.98591	421.07	32.7701
422	5.10204	422	34.5688
423.07	5.11451	423.07	36.074
424	5.1388	424	37.3811
425.07	5.22179	425.07	39.1091
426	5.17368	426	40.7354
427.07	5.0961	427.07	42.3264
428	5.12145	428	43.7252
429.07	5.08216	429.07	45.6052
430	4.92269	430	46.5992
431.07	4.99454	431.07	49.3987
432	5.20618	432	50.0508
433.07	5.17097	433.07	52.1902
434	5.2039	434	53.6885
435.07	4.87054	435.07	54.6788
436	5.08962	436	55.547
437.07	5.11969	437.07	57.901
438	5.02569	438	59.0105
439.07	5.04888	439.07	61.1803
440	5.18126	440	62.4749
441.06	4.99727	441.06	64.4599
441.96	5.10262	441.96	65.433
443.03	5.12821	443.03	66.0755
443.93	5.16171	443.93	66.5338
445	5.04093	445	69.6695
446.06	5.07089	446.06	70.9084
446.96	5.14997	446.96	72.5379
448.03	5.22272	448.03	73.398
448.93	5.29801	448.93	74.3161
450	5.40431	450	75.7052
451.07	5.44653	451.07	77.0738
452	5.66851	452	79.2696
453.07	5.70061	453.07	79.9128
454	5.71787	454	82.0286
455.07	6.15666	455.07	83.009
456	6.54487	456	83.2873
457.07	6.65458	457.07	84.9982
458	6.87469	458	85.6557
459.07	7.73523	459.07	87.0744
460	7.89972	460	88.3378
461.06	8.63681	461.06	88.9877
461.96	9.24499	461.96	90.1259
463.03	10.2928	463.03	91.3314
463.93	10.8563	463.93	91.8662
465	12.8607	465	92.2254
466.06	14.1323	466.06	92.8875
466.96	16.7617	466.96	94.0932
468.03	19.2169	468.03	94.301
468.93	21.8381	468.93	94.5916
470	23.9898	470	95.2674
471.06	28.0719	471.06	95.5091
471.96	32.3106	471.96	96.4783
473.03	36.9299	473.03	95.2794
473.93	41.84	473.93	94.677
475	47.2798	475	95.3669
476.06	53.4253	476.06	94.3834
476.96	57.6981	476.96	94.4664
478.03	65.6537	478.03	93.973
478.93	72.8429	478.93	93.3953
480	79.0752	480	93.1551
481.06	86.2371	481.06	92.2937
481.96	94.4544	481.96	90.8758
483.03	101.35	483.03	90.4283
483.93	107.781	483.93	89.9671
485	117.073	485	89.1683
486.06	125.665	486.06	87.4752
486.96	129.604	486.96	87.1101
488.03	137.398	488.03	85.7953
488.93	145.072	488.93	84.9562
490	150.24	490	84.1927
491.06	156.807	491.06	82.1876
491.96	161.629	491.96	82.3135
493.03	167.258	493.03	81.1208
493.93	175.114	493.93	79.5034
495	180.009	495	78.435
496.06	185.421	496.06	77.4121
496.96	188.6	496.96	75.9351
498.03	193.314	498.03	75.4995
498.93	196.286	498.93	74.132
500	201.889	500	72.3507
501.06	205.77	501.06	71.2747
501.96	210.022	501.96	70.6465
503.03	211.977	503.03	68.6367
503.93	214.404	503.93	66.7398
505	218.457	505	65.8756
506.06	220.005	506.06	66.1727
506.96	222.32	506.96	64.4573
508.03	223.923	508.03	63.1505
508.93	228.108	508.93	61.8039
510	230.573	510	60.8303
511.04	229.647	511.04	59.2798
511.94	232.837	511.94	58.2867
512.98	234.732	512.98	56.6972
514.02	237.074	514.02	55.5659
515.07	236.047	515.07	54.4165
515.97	238.408	515.97	53.0227
517.01	240.475	517.01	51.7746
518.05	240.711	518.05	51.0281
518.95	241.903	518.95	49.7284
520	242.311	520	48.1043
521.06	242.461	521.06	47.5231
521.96	240.985	521.96	45.4661
523.03	241.352	523.03	44.2185
523.93	241.295	523.93	43.0123
525	240.425	525	42.7248
526.06	240.066	526.06	41.3891
526.96	239.263	526.96	40.0875
528.03	236.274	528.03	39.476
528.93	234.582	528.93	38.7474
530	233.276	530	37.5088
531.04	230.628	531.04	36.4826
531.94	230.259	531.94	35.1523
532.98	228.377	532.98	34.828
534.02	226.47	534.02	34.0189
535.07	222.903	535.07	32.5334
535.97	223.514	535.97	32.0193
537.01	219.645	537.01	31.8367
538.05	217.213	538.05	31.0371
538.95	217.097	538.95	30.616
540	212.981	540	29.8642
541.04	210.181	541.04	29.4071
541.94	208.773	541.94	28.9689
542.98	205.042	542.98	28.4162
544.02	202.189	544.02	28.0634
545.07	200.946	545.07	27.4277
545.97	198.404	545.97	27.4007
547.01	195.139	547.01	26.7274
548.05	193.877	548.05	26.0566
548.95	191.361	548.95	25.9417
550	188.116	550	25.4606
551.04	185.026	551.04	25.5484
551.94	183.505	551.94	24.8737
552.98	181.612	552.98	24.1472
554.02	177.408	554.02	23.8529
555.07	175.296	555.07	23.9953
555.97	174.391	555.97	23.7677
557.01	172.004	557.01	23.1757
558.05	168.454	558.05	23.0824
558.95	167.097	558.95	22.7016
560	165.046	560	22.6514
561.04	161.178	561.04	22.4872
561.94	160.374	561.94	22.1735
562.98	156.203	562.98	22.6604
564.02	153.955	564.02	22.4962
565.07	152.226	565.07	22.9213
565.97	149.84	565.97	23.3599
567.01	147.571	567.01	23.4456
568.05	144.819	568.05	24.4452
568.95	143.317	568.95	25.2359
570	140.641	570	25.861
571.04	138.762	571.04	26.8012
571.94	136.598	571.94	28.4952
572.98	134.439	572.98	30.0739
574.02	132.242	574.02	32.6648
575.07	129.616	575.07	33.9771
575.97	127.409	575.97	36.6084
577.01	125.1	577.01	39.4754
578.05	123.435	578.05	41.8994
578.95	121.329	578.95	45.2933
580	119.442	580	49.6838
581.02	115.645	581.02	53.5604
582.05	115.399	582.05	58.1636
582.94	113.135	582.94	62.9102
583.97	110.717	583.97	68.0702
585	109.609	585	74.132
586.02	106.774	586.02	80.7105
587.05	105.343	587.05	87.9486
587.94	103.094	587.94	94.2205
588.97	100.446	588.97	102.107
590	98.8207	590	109.457
591.04	96.9653	591.04	117.553
591.94	95.3133	591.94	125.697
592.98	93.4693	592.98	135.442
594.02	91.4438	594.02	143.909
595.07	88.9043	595.07	153.844
595.97	87.3566	595.97	159.452
597.01	85.343	597.01	170.369
598.05	83.9885	598.05	178.366
598.95	82.528	598.95	185.295
600	80.7474	600	192.642
601.02	78.7227	601.02	199.905
602.05	77.6987	602.05	204.938
602.94	76.1937	602.94	210.872
603.97	73.945	603.97	216.309
605	72.7614	605	220.166
606.02	70.9907	606.02	222.782
607.05	69.9477	607.05	224.9
607.94	68.3309	607.94	227.377
608.97	66.9831	608.97	227.501
610	64.5629	610	227.417
611.02	63.1597	611.02	226.405
612.05	62.577	612.05	223.947
612.94	61.4538	612.94	221.279
613.97	60.5422	613.97	218.253
615	57.7903	615	212.128
616.02	57.129	616.02	207.308
617.05	56.2288	617.05	201.79
617.94	54.3115	617.94	197.722
618.97	54.117	618.97	192.921
620	52.0291	620	185.665
621.02	51.4195	621.02	179.672
622.05	50.8514	622.05	173.364
622.94	49.2225	622.94	168.753
623.97	48.117	623.97	162.999
625	46.6639	625	157.057
626.02	45.6668	626.02	151.853
627.05	44.6636	627.05	145.357
627.94	44.31	627.94	140.952
628.97	42.6804	628.97	135.218
630	42.2579	630	131.891
631.01	41.2993	631.01	126.28
632.02	39.7739	632.02	121.159
633.04	38.9324	633.04	117.425
634.05	38.0394	634.05	113.708
635.07	37.3896	635.07	109.42
635.94	36.4712	635.94	106.972
636.95	35.3729	636.95	103.746
637.97	34.5574	637.97	101.536
638.98	33.9624	638.98	98.9077
640	32.7556	640	96.1456
641.02	32.6897	641.02	94.5363
642.05	31.5744	642.05	92.4437
642.94	31.5084	642.94	91.2115
643.97	30.5016	643.97	90.1242
645	29.853	645	89.1423
646.02	29.0612	646.02	87.1527
647.05	28.4977	647.05	86.0932
647.94	28.1152	647.94	85.9231
648.97	27.1802	648.97	84.7485
650	26.8803	650	83.7563
651.01	25.7013	651.01	83.4562
652.02	24.7432	652.02	82.185
653.04	24.443	653.04	81.3703
654.05	23.6861	654.05	80.4576
655.07	23.2254	655.07	80.2563
655.94	23.0847	655.94	79.7909
656.95	22.2557	656.95	78.9064
657.97	22.1979	657.97	78.5962
658.98	22.284	658.98	77.3169
660	21.7597	660	75.9688
661.01	21.2462	661.01	75.8632
662.02	20.9862	662.02	74.7208
663.04	20.6898	663.04	74.0841
664.05	20.4843	664.05	71.8816
665.07	20.0296	665.07	72.0172
665.94	19.977	665.94	70.3027
666.95	19.3762	666.95	68.682
667.97	18.6528	667.97	67.821
668.98	18.5017	668.98	66.2308
670	18.4612	670	64.3407
671	18.2269	671	62.4171
672	17.4594	672	60.5158
673	16.9547	673	58.4547
674	16.4578	674	57.2909
675	15.8586	675	55.0676
676	15.5865	676	52.5913
677	15.1357	677	51.0971
678	14.5251	678	49.4206
679	14.3087	679	47.9281
680	14.1111	680	46.6401
681.01	13.7816	681.01	44.5475
682.02	13.7063	682.02	43.7957
683.04	13.0118	683.04	42.4217
684.05	13.1085	684.05	40.4882
685.07	12.6918	685.07	40.5791
685.94	12.5702	685.94	38.7056
686.95	12.2475	686.95	37.5737
687.97	12.0043	687.97	36.237
688.98	11.8645	688.98	35.17
690	11.0216	690	33.7755
691	11.3238	691	32.722
692	11.0877	692	31.5161
693	10.7859	693	30.462
694	10.5164	694	29.4619
695	10.4198	695	29.068
696	10.3432	696	28.3432
697	10.5086	697	27.595
698	10.9795	698	27.205
699	10.9914	699	26.6908
700	12.2028	700	27.6956
