# Supplementary material for: Coemissive luminescent nanoparticles combining aggregation-induced emission and quenching dyes prepared in continuous flow
Source: Nat Commun. 2022 Oct 13;13:6034. doi: 10.1038/s41467-022-33857-x (PMC9562343; doi:10.1038/s41467-022-33857-x)
Supplement: Supplementary file 3 — Source Data [file 41467_2022_33857_MOESM3_ESM.zip › Source Data/Fig. 1/Fig. 1f.xlsx]

## Sheet: Sheet1
Size	TPE	C-6@TPE	LR305@TPE
0.20947	0	0	0
0.22715	0	0	0
0.24631	0	0	0
0.26709	0	0	0
0.28962	0	0	0
0.31406	0	0	0
0.34055	0	0	0
0.36928	0	0	0
0.40044	0	0	0
0.43422	0	0	0
0.47086	0	0	0
0.51058	0	0	0
0.55366	0	0	0
0.60037	0	0	0
0.65102	0	0	0
0.70594	0	0	0
0.7655	0	0	0
0.83008	0	0	0
0.90011	0	0	0
0.97605	0	0	0
1.0584	0	0	0
1.14769	0	0	0
1.24451	0	0	0
1.34951	0	0	0
1.46336	0	0	0
1.58682	0	0	0
1.72069	0	0	0
1.86586	0	0	0
2.02328	0	0	0
2.19397	0	0	0
2.37907	0	0	0
2.57978	0	0	0
2.79743	0	0	0
3.03343	0	0	0
3.28935	0	0	0
3.56686	0	0	0
3.86778	0	0	0
4.19409	0	0	0
4.54793	0	0	0
4.93162	0	0	0
5.34768	0	0	0
5.79885	0	0	0
6.28807	0	0	0
6.81857	0	0	0
7.39383	0	0	0
8.01761	0	0	0
8.69403	0	0	0
9.42751	0	0	0
10.2229	0	0	0
11.0853	0	0	0
12.0206	0	0	0
13.0347	0	0	0
14.1344	0	0	0
15.3268	0	0	0
16.6199	0	0	0
18.022	0	0	0
19.5425	0	0	0
21.1912	0	0	0
22.979	0	0	0
24.9177	0	0	0
27.0199	0	0	0
29.2994	0	0	0
31.7713	0	0	0
34.4517	0	0	0
37.3583	0	0	0
40.51	0	0	0
43.9277	0	0	0
47.6337	0	0	0
51.6524	0	0	0
56.0101	0	0	0
60.7354	0	0	0
65.8594	0	0	0
71.4157	0	0	0
77.4408	0	0	0
83.9741	0	0	0
91.0587	0	0	0
98.741	0	0	0
107.071	0	0	0
116.105	0	0	0
125.9	0	0	1.59899
136.521	0	0	6.07282
148.039	2.16853	2.21206	9.50301
160.529	4.90593	5.30784	11.9023
174.072	7.16398	7.84705	13.294
188.758	8.9327	9.79969	13.7113
204.682	10.2035	11.144	13.1951
221.951	10.9696	11.8666	11.7933
240.676	11.2265	11.9622	9.55875
260.98	10.9723	11.4333	6.54848
282.998	10.2083	10.2896	2.82197
306.874	8.93943	8.54742	0
332.763	7.17426	6.22894	0
360.837	4.92542	3.36126	0
391.28	2.20946	0	0
424.29	0	0	0
460.086	0	0	0
498.902	0	0	0
540.992	0	0	0
586.633	0	0	0
636.125	0	0	0
689.792	0	0	0
747.987	0	0	0
811.092	0	0	0
879.521	0	0	0
953.722	0	0	0
1034.18	0	0	0
1121.43	0	0	0
1216.04	0	0	0
1318.64	0	0	0
