# Supplementary material for: Coemissive luminescent nanoparticles combining aggregation-induced emission and quenching dyes prepared in continuous flow
Source: Nat Commun. 2022 Oct 13;13:6034. doi: 10.1038/s41467-022-33857-x (PMC9562343; doi:10.1038/s41467-022-33857-x)
Supplement: Supplementary file 3 — Source Data [file 41467_2022_33857_MOESM3_ESM.zip › Source Data/Fig. 2/Fig. 2f.xlsx]

## Sheet: Sheet1
Wavelength	C-6@TPE	Wavelength	TPE	Wavelength	C-6(MeCN)	Wavelength	C-6(Water)
800	0.01	800	0.003	800	-0.001	800	-0.008
799.5	0.01	799.5	0.003	799.5	0	799.5	-0.008
799	0.01	799	0.003	799	-0.001	799	-0.008
798.5	0.01	798.5	0.003	798.5	-0.001	798.5	-0.008
798	0.01	798	0.003	798	-0.001	798	-0.008
797.5	0.01	797.5	0.003	797.5	-0.001	797.5	-0.008
797	0.01	797	0.003	797	-0.001	797	-0.008
796.5	0.01	796.5	0.003	796.5	-0.001	796.5	-0.008
796	0.01	796	0.003	796	-0.001	796	-0.008
795.5	0.01	795.5	0.003	795.5	-0.001	795.5	-0.008
795	0.01	795	0.003	795	-0.001	795	-0.008
794.5	0.01	794.5	0.003	794.5	0	794.5	-0.008
794	0.01	794	0.003	794	-0.001	794	-0.008
793.5	0.01	793.5	0.004	793.5	-0.001	793.5	-0.008
793	0.01	793	0.003	793	-0.001	793	-0.008
792.5	0.01	792.5	0.003	792.5	0	792.5	-0.008
792	0.011	792	0.004	792	-0.001	792	-0.008
791.5	0.01	791.5	0.003	791.5	-0.001	791.5	-0.008
791	0.011	791	0.003	791	0	791	-0.008
790.5	0.01	790.5	0.004	790.5	-0.001	790.5	-0.008
790	0.011	790	0.004	790	-0.001	790	-0.008
789.5	0.011	789.5	0.004	789.5	0	789.5	-0.008
789	0.011	789	0.004	789	0	789	-0.008
788.5	0.011	788.5	0.004	788.5	0	788.5	-0.008
788	0.01	788	0.003	788	-0.001	788	-0.008
787.5	0.011	787.5	0.004	787.5	-0.001	787.5	-0.008
787	0.011	787	0.003	787	0	787	-0.008
786.5	0.011	786.5	0.004	786.5	-0.001	786.5	-0.008
786	0.011	786	0.004	786	-0.001	786	-0.008
785.5	0.011	785.5	0.004	785.5	-0.001	785.5	-0.008
785	0.011	785	0.004	785	0	785	-0.008
784.5	0.011	784.5	0.004	784.5	0	784.5	-0.008
784	0.011	784	0.004	784	0	784	-0.008
783.5	0.011	783.5	0.004	783.5	-0.001	783.5	-0.008
783	0.011	783	0.004	783	0	783	-0.008
782.5	0.011	782.5	0.004	782.5	-0.001	782.5	-0.008
782	0.011	782	0.004	782	0	782	-0.008
781.5	0.011	781.5	0.004	781.5	-0.001	781.5	-0.008
781	0.011	781	0.004	781	0	781	-0.008
780.5	0.011	780.5	0.004	780.5	-0.001	780.5	-0.008
780	0.011	780	0.004	780	-0.001	780	-0.008
779.5	0.011	779.5	0.004	779.5	-0.001	779.5	-0.008
779	0.011	779	0.004	779	0	779	-0.008
778.5	0.011	778.5	0.004	778.5	0	778.5	-0.008
778	0.011	778	0.004	778	0	778	-0.008
777.5	0.011	777.5	0.004	777.5	-0.001	777.5	-0.008
777	0.011	777	0.004	777	0	777	-0.008
776.5	0.011	776.5	0.004	776.5	-0.001	776.5	-0.008
776	0.012	776	0.005	776	0	776	-0.008
775.5	0.011	775.5	0.004	775.5	0	775.5	-0.008
775	0.012	775	0.005	775	0	775	-0.008
774.5	0.012	774.5	0.004	774.5	-0.001	774.5	-0.008
774	0.012	774	0.005	774	-0.001	774	-0.008
773.5	0.012	773.5	0.004	773.5	-0.001	773.5	-0.008
773	0.012	773	0.004	773	-0.001	773	-0.008
772.5	0.012	772.5	0.004	772.5	0	772.5	-0.008
772	0.012	772	0.004	772	-0.001	772	-0.008
771.5	0.012	771.5	0.004	771.5	-0.001	771.5	-0.008
771	0.012	771	0.005	771	0	771	-0.008
770.5	0.012	770.5	0.005	770.5	-0.001	770.5	-0.008
770	0.012	770	0.004	770	-0.001	770	-0.008
769.5	0.012	769.5	0.004	769.5	0	769.5	-0.008
769	0.012	769	0.005	769	0	769	-0.008
768.5	0.012	768.5	0.005	768.5	-0.001	768.5	-0.008
768	0.012	768	0.005	768	-0.001	768	-0.008
767.5	0.012	767.5	0.005	767.5	-0.001	767.5	-0.008
767	0.012	767	0.005	767	-0.001	767	-0.008
766.5	0.012	766.5	0.005	766.5	-0.001	766.5	-0.008
766	0.012	766	0.005	766	-0.001	766	-0.007
765.5	0.012	765.5	0.004	765.5	-0.001	765.5	-0.008
765	0.012	765	0.005	765	-0.001	765	-0.008
764.5	0.012	764.5	0.005	764.5	-0.001	764.5	-0.008
764	0.012	764	0.005	764	-0.001	764	-0.008
763.5	0.012	763.5	0.005	763.5	-0.001	763.5	-0.008
763	0.013	763	0.005	763	-0.001	763	-0.008
762.5	0.012	762.5	0.005	762.5	-0.001	762.5	-0.008
762	0.012	762	0.005	762	-0.001	762	-0.008
761.5	0.013	761.5	0.006	761.5	-0.001	761.5	-0.007
761	0.012	761	0.004	761	-0.001	761	-0.009
760.5	0.012	760.5	0.005	760.5	0	760.5	-0.008
760	0.012	760	0.005	760	-0.001	760	-0.008
759.5	0.013	759.5	0.005	759.5	-0.001	759.5	-0.008
759	0.013	759	0.005	759	-0.001	759	-0.008
758.5	0.012	758.5	0.005	758.5	0	758.5	-0.008
758	0.012	758	0.004	758	-0.001	758	-0.008
757.5	0.012	757.5	0.005	757.5	-0.001	757.5	-0.009
757	0.012	757	0.005	757	-0.001	757	-0.008
756.5	0.012	756.5	0.005	756.5	-0.001	756.5	-0.009
756	0.013	756	0.005	756	-0.001	756	-0.008
755.5	0.013	755.5	0.005	755.5	-0.001	755.5	-0.008
755	0.012	755	0.005	755	0	755	-0.009
754.5	0.013	754.5	0.005	754.5	-0.001	754.5	-0.008
754	0.013	754	0.005	754	-0.001	754	-0.008
753.5	0.013	753.5	0.005	753.5	-0.001	753.5	-0.008
753	0.013	753	0.005	753	-0.001	753	-0.008
752.5	0.013	752.5	0.005	752.5	0	752.5	-0.008
752	0.013	752	0.005	752	-0.001	752	-0.009
751.5	0.013	751.5	0.005	751.5	0	751.5	-0.009
751	0.013	751	0.005	751	-0.001	751	-0.008
750.5	0.013	750.5	0.005	750.5	0	750.5	-0.008
750	0.013	750	0.005	750	0	750	-0.008
749.5	0.013	749.5	0.005	749.5	-0.001	749.5	-0.009
749	0.013	749	0.005	749	-0.001	749	-0.008
748.5	0.013	748.5	0.005	748.5	0	748.5	-0.008
748	0.013	748	0.005	748	-0.001	748	-0.009
747.5	0.013	747.5	0.005	747.5	-0.001	747.5	-0.008
747	0.013	747	0.005	747	-0.001	747	-0.008
746.5	0.014	746.5	0.006	746.5	0	746.5	-0.008
746	0.013	746	0.006	746	-0.001	746	-0.008
745.5	0.014	745.5	0.005	745.5	-0.001	745.5	-0.008
745	0.013	745	0.005	745	-0.001	745	-0.009
744.5	0.014	744.5	0.006	744.5	-0.001	744.5	-0.008
744	0.013	744	0.005	744	-0.001	744	-0.008
743.5	0.013	743.5	0.005	743.5	0	743.5	-0.009
743	0.014	743	0.006	743	-0.001	743	-0.008
742.5	0.013	742.5	0.005	742.5	-0.001	742.5	-0.009
742	0.014	742	0.006	742	0	742	-0.008
741.5	0.014	741.5	0.006	741.5	-0.001	741.5	-0.008
741	0.014	741	0.006	741	-0.001	741	-0.008
740.5	0.014	740.5	0.006	740.5	0	740.5	-0.008
740	0.014	740	0.006	740	-0.001	740	-0.008
739.5	0.014	739.5	0.006	739.5	0	739.5	-0.008
739	0.014	739	0.006	739	-0.001	739	-0.008
738.5	0.014	738.5	0.006	738.5	-0.001	738.5	-0.008
738	0.014	738	0.006	738	-0.001	738	-0.008
737.5	0.014	737.5	0.006	737.5	-0.001	737.5	-0.009
737	0.014	737	0.006	737	-0.001	737	-0.008
736.5	0.014	736.5	0.006	736.5	0	736.5	-0.009
736	0.014	736	0.006	736	0	736	-0.008
735.5	0.015	735.5	0.006	735.5	0	735.5	-0.008
735	0.014	735	0.006	735	-0.001	735	-0.008
734.5	0.014	734.5	0.006	734.5	-0.001	734.5	-0.008
734	0.014	734	0.007	734	-0.001	734	-0.008
733.5	0.015	733.5	0.006	733.5	0	733.5	-0.008
733	0.015	733	0.006	733	-0.001	733	-0.008
732.5	0.015	732.5	0.007	732.5	-0.001	732.5	-0.008
732	0.014	732	0.006	732	-0.001	732	-0.008
731.5	0.015	731.5	0.007	731.5	-0.001	731.5	-0.008
731	0.015	731	0.007	731	-0.001	731	-0.008
730.5	0.015	730.5	0.007	730.5	-0.001	730.5	-0.008
730	0.015	730	0.007	730	-0.001	730	-0.008
729.5	0.015	729.5	0.007	729.5	-0.001	729.5	-0.008
729	0.015	729	0.007	729	-0.001	729	-0.008
728.5	0.015	728.5	0.007	728.5	-0.001	728.5	-0.008
728	0.015	728	0.007	728	-0.001	728	-0.008
727.5	0.015	727.5	0.007	727.5	0	727.5	-0.008
727	0.015	727	0.007	727	-0.001	727	-0.008
726.5	0.015	726.5	0.007	726.5	-0.001	726.5	-0.008
726	0.015	726	0.007	726	-0.001	726	-0.008
725.5	0.015	725.5	0.007	725.5	-0.001	725.5	-0.008
725	0.015	725	0.007	725	-0.001	725	-0.008
724.5	0.015	724.5	0.007	724.5	-0.001	724.5	-0.008
724	0.015	724	0.007	724	0	724	-0.008
723.5	0.016	723.5	0.007	723.5	-0.001	723.5	-0.008
723	0.015	723	0.007	723	0	723	-0.008
722.5	0.015	722.5	0.007	722.5	0	722.5	-0.008
722	0.016	722	0.007	722	0	722	-0.008
721.5	0.016	721.5	0.007	721.5	-0.001	721.5	-0.008
721	0.015	721	0.007	721	0	721	-0.008
720.5	0.015	720.5	0.007	720.5	-0.001	720.5	-0.008
720	0.016	720	0.007	720	-0.001	720	-0.008
719.5	0.016	719.5	0.008	719.5	-0.001	719.5	-0.008
719	0.016	719	0.008	719	0	719	-0.008
718.5	0.016	718.5	0.007	718.5	-0.001	718.5	-0.008
718	0.016	718	0.007	718	-0.001	718	-0.008
717.5	0.016	717.5	0.008	717.5	-0.001	717.5	-0.008
717	0.016	717	0.008	717	-0.001	717	-0.008
716.5	0.016	716.5	0.008	716.5	-0.001	716.5	-0.008
716	0.016	716	0.008	716	-0.001	716	-0.008
715.5	0.016	715.5	0.008	715.5	-0.001	715.5	-0.008
715	0.016	715	0.008	715	-0.001	715	-0.008
714.5	0.016	714.5	0.008	714.5	-0.001	714.5	-0.008
714	0.016	714	0.008	714	-0.001	714	-0.008
713.5	0.017	713.5	0.008	713.5	-0.001	713.5	-0.007
713	0.016	713	0.008	713	-0.001	713	-0.008
712.5	0.016	712.5	0.008	712.5	-0.001	712.5	-0.008
712	0.017	712	0.008	712	-0.001	712	-0.008
711.5	0.017	711.5	0.008	711.5	-0.001	711.5	-0.008
711	0.017	711	0.008	711	0	711	-0.008
710.5	0.017	710.5	0.008	710.5	-0.001	710.5	-0.008
710	0.017	710	0.008	710	-0.001	710	-0.008
709.5	0.017	709.5	0.008	709.5	-0.001	709.5	-0.008
709	0.017	709	0.008	709	-0.001	709	-0.008
708.5	0.016	708.5	0.008	708.5	-0.001	708.5	-0.008
708	0.017	708	0.009	708	-0.001	708	-0.008
707.5	0.017	707.5	0.009	707.5	-0.001	707.5	-0.007
707	0.017	707	0.009	707	-0.001	707	-0.007
706.5	0.017	706.5	0.008	706.5	-0.001	706.5	-0.008
706	0.017	706	0.009	706	-0.001	706	-0.008
705.5	0.017	705.5	0.009	705.5	-0.001	705.5	-0.008
705	0.017	705	0.009	705	-0.001	705	-0.008
704.5	0.018	704.5	0.009	704.5	-0.001	704.5	-0.007
704	0.018	704	0.009	704	-0.001	704	-0.007
703.5	0.018	703.5	0.009	703.5	-0.001	703.5	-0.008
703	0.018	703	0.009	703	-0.001	703	-0.007
702.5	0.018	702.5	0.009	702.5	-0.001	702.5	-0.007
702	0.018	702	0.009	702	-0.001	702	-0.007
701.5	0.018	701.5	0.009	701.5	-0.001	701.5	-0.007
701	0.018	701	0.009	701	-0.001	701	-0.008
700.5	0.018	700.5	0.009	700.5	-0.001	700.5	-0.008
700	0.018	700	0.009	700	-0.001	700	-0.007
699.5	0.018	699.5	0.009	699.5	-0.001	699.5	-0.008
699	0.018	699	0.009	699	-0.001	699	-0.008
698.5	0.018	698.5	0.01	698.5	-0.001	698.5	-0.008
698	0.018	698	0.009	698	-0.001	698	-0.008
697.5	0.018	697.5	0.009	697.5	-0.001	697.5	-0.007
697	0.018	697	0.01	697	-0.001	697	-0.008
696.5	0.018	696.5	0.01	696.5	-0.001	696.5	-0.007
696	0.018	696	0.01	696	-0.001	696	-0.007
695.5	0.018	695.5	0.01	695.5	-0.001	695.5	-0.007
695	0.019	695	0.01	695	0	695	-0.007
694.5	0.018	694.5	0.01	694.5	-0.001	694.5	-0.008
694	0.019	694	0.01	694	-0.001	694	-0.007
693.5	0.019	693.5	0.01	693.5	-0.001	693.5	-0.007
693	0.019	693	0.01	693	-0.001	693	-0.008
692.5	0.019	692.5	0.01	692.5	0	692.5	-0.007
692	0.019	692	0.01	692	-0.001	692	-0.007
691.5	0.019	691.5	0.01	691.5	-0.001	691.5	-0.007
691	0.019	691	0.01	691	-0.001	691	-0.008
690.5	0.019	690.5	0.01	690.5	-0.001	690.5	-0.007
690	0.019	690	0.01	690	-0.001	690	-0.007
689.5	0.019	689.5	0.01	689.5	0	689.5	-0.007
689	0.019	689	0.011	689	-0.001	689	-0.007
688.5	0.019	688.5	0.01	688.5	-0.001	688.5	-0.007
688	0.02	688	0.011	688	-0.001	688	-0.007
687.5	0.02	687.5	0.01	687.5	-0.001	687.5	-0.007
687	0.02	687	0.011	687	-0.001	687	-0.007
686.5	0.02	686.5	0.01	686.5	-0.001	686.5	-0.007
686	0.02	686	0.011	686	0	686	-0.007
685.5	0.02	685.5	0.011	685.5	-0.001	685.5	-0.007
685	0.02	685	0.011	685	-0.001	685	-0.007
684.5	0.02	684.5	0.011	684.5	-0.001	684.5	-0.007
684	0.02	684	0.011	684	-0.001	684	-0.007
683.5	0.02	683.5	0.011	683.5	0	683.5	-0.007
683	0.02	683	0.011	683	-0.001	683	-0.007
682.5	0.02	682.5	0.011	682.5	-0.001	682.5	-0.007
682	0.02	682	0.011	682	-0.001	682	-0.007
681.5	0.02	681.5	0.011	681.5	-0.001	681.5	-0.007
681	0.02	681	0.011	681	-0.001	681	-0.007
680.5	0.02	680.5	0.011	680.5	-0.001	680.5	-0.008
680	0.021	680	0.011	680	-0.001	680	-0.007
679.5	0.02	679.5	0.011	679.5	-0.001	679.5	-0.007
679	0.021	679	0.012	679	-0.001	679	-0.007
678.5	0.021	678.5	0.012	678.5	-0.001	678.5	-0.007
678	0.02	678	0.011	678	-0.001	678	-0.007
677.5	0.021	677.5	0.012	677.5	-0.001	677.5	-0.007
677	0.021	677	0.012	677	-0.001	677	-0.007
676.5	0.021	676.5	0.012	676.5	-0.001	676.5	-0.007
676	0.021	676	0.012	676	-0.001	676	-0.007
675.5	0.021	675.5	0.012	675.5	-0.001	675.5	-0.007
675	0.021	675	0.012	675	-0.001	675	-0.007
674.5	0.021	674.5	0.012	674.5	-0.001	674.5	-0.007
674	0.021	674	0.012	674	-0.001	674	-0.007
673.5	0.022	673.5	0.012	673.5	-0.001	673.5	-0.007
673	0.022	673	0.012	673	-0.001	673	-0.007
672.5	0.021	672.5	0.012	672.5	-0.001	672.5	-0.007
672	0.022	672	0.012	672	-0.001	672	-0.007
671.5	0.022	671.5	0.012	671.5	-0.001	671.5	-0.007
671	0.021	671	0.012	671	-0.001	671	-0.007
670.5	0.022	670.5	0.012	670.5	-0.001	670.5	-0.007
670	0.022	670	0.012	670	-0.001	670	-0.007
669.5	0.022	669.5	0.012	669.5	-0.001	669.5	-0.008
669	0.022	669	0.012	669	-0.001	669	-0.007
668.5	0.022	668.5	0.013	668.5	-0.001	668.5	-0.007
668	0.022	668	0.013	668	-0.001	668	-0.007
667.5	0.022	667.5	0.013	667.5	-0.001	667.5	-0.007
667	0.022	667	0.013	667	-0.001	667	-0.007
666.5	0.022	666.5	0.013	666.5	-0.001	666.5	-0.007
666	0.022	666	0.013	666	-0.001	666	-0.007
665.5	0.022	665.5	0.012	665.5	-0.001	665.5	-0.007
665	0.022	665	0.013	665	-0.001	665	-0.007
664.5	0.022	664.5	0.013	664.5	-0.001	664.5	-0.007
664	0.022	664	0.013	664	-0.001	664	-0.007
663.5	0.023	663.5	0.013	663.5	-0.001	663.5	-0.007
663	0.023	663	0.013	663	-0.001	663	-0.007
662.5	0.023	662.5	0.013	662.5	-0.001	662.5	-0.007
662	0.023	662	0.013	662	-0.001	662	-0.007
661.5	0.023	661.5	0.013	661.5	-0.001	661.5	-0.007
661	0.023	661	0.013	661	-0.001	661	-0.007
660.5	0.023	660.5	0.013	660.5	-0.001	660.5	-0.007
660	0.023	660	0.013	660	-0.001	660	-0.007
659.5	0.023	659.5	0.013	659.5	-0.001	659.5	-0.007
659	0.023	659	0.013	659	-0.001	659	-0.007
658.5	0.023	658.5	0.014	658.5	-0.001	658.5	-0.007
658	0.023	658	0.014	658	-0.001	658	-0.007
657.5	0.023	657.5	0.014	657.5	-0.001	657.5	-0.007
657	0.023	657	0.014	657	-0.001	657	-0.007
656.5	0.024	656.5	0.014	656.5	-0.001	656.5	-0.007
656	0.023	656	0.013	656	-0.001	656	-0.007
655.5	0.023	655.5	0.014	655.5	-0.001	655.5	-0.007
655	0.024	655	0.014	655	-0.001	655	-0.007
654.5	0.024	654.5	0.013	654.5	-0.001	654.5	-0.008
654	0.024	654	0.014	654	-0.001	654	-0.007
653.5	0.024	653.5	0.014	653.5	-0.001	653.5	-0.007
653	0.024	653	0.014	653	-0.001	653	-0.007
652.5	0.024	652.5	0.014	652.5	-0.001	652.5	-0.007
652	0.024	652	0.014	652	-0.001	652	-0.007
651.5	0.024	651.5	0.014	651.5	-0.001	651.5	-0.007
651	0.024	651	0.014	651	-0.001	651	-0.007
650.5	0.024	650.5	0.014	650.5	-0.001	650.5	-0.007
650	0.024	650	0.014	650	-0.001	650	-0.007
649.5	0.024	649.5	0.014	649.5	-0.001	649.5	-0.007
649	0.025	649	0.015	649	-0.001	649	-0.007
648.5	0.025	648.5	0.015	648.5	-0.001	648.5	-0.007
648	0.025	648	0.015	648	-0.001	648	-0.007
647.5	0.025	647.5	0.015	647.5	-0.001	647.5	-0.007
647	0.025	647	0.015	647	-0.001	647	-0.007
646.5	0.025	646.5	0.015	646.5	-0.001	646.5	-0.007
646	0.025	646	0.015	646	-0.001	646	-0.007
645.5	0.025	645.5	0.015	645.5	-0.001	645.5	-0.007
645	0.025	645	0.015	645	-0.001	645	-0.007
644.5	0.025	644.5	0.015	644.5	-0.001	644.5	-0.007
644	0.025	644	0.015	644	-0.001	644	-0.007
643.5	0.025	643.5	0.015	643.5	-0.001	643.5	-0.007
643	0.026	643	0.015	643	-0.001	643	-0.007
642.5	0.026	642.5	0.016	642.5	-0.001	642.5	-0.007
642	0.026	642	0.016	642	-0.001	642	-0.007
641.5	0.026	641.5	0.016	641.5	-0.001	641.5	-0.007
641	0.026	641	0.016	641	-0.001	641	-0.007
640.5	0.026	640.5	0.016	640.5	-0.001	640.5	-0.007
640	0.026	640	0.016	640	-0.001	640	-0.006
639.5	0.026	639.5	0.016	639.5	-0.001	639.5	-0.007
639	0.026	639	0.016	639	-0.001	639	-0.006
638.5	0.026	638.5	0.016	638.5	-0.001	638.5	-0.007
638	0.026	638	0.016	638	-0.001	638	-0.007
637.5	0.027	637.5	0.016	637.5	-0.001	637.5	-0.007
637	0.027	637	0.016	637	-0.001	637	-0.007
636.5	0.027	636.5	0.017	636.5	-0.001	636.5	-0.006
636	0.027	636	0.016	636	-0.001	636	-0.006
635.5	0.027	635.5	0.016	635.5	-0.001	635.5	-0.007
635	0.027	635	0.017	635	-0.001	635	-0.007
634.5	0.027	634.5	0.016	634.5	-0.001	634.5	-0.006
634	0.027	634	0.016	634	-0.001	634	-0.007
633.5	0.027	633.5	0.017	633.5	-0.001	633.5	-0.007
633	0.027	633	0.017	633	-0.001	633	-0.007
632.5	0.027	632.5	0.017	632.5	-0.001	632.5	-0.007
632	0.027	632	0.017	632	-0.001	632	-0.006
631.5	0.028	631.5	0.017	631.5	-0.001	631.5	-0.006
631	0.028	631	0.017	631	-0.001	631	-0.006
630.5	0.028	630.5	0.017	630.5	-0.001	630.5	-0.006
630	0.028	630	0.017	630	-0.001	630	-0.006
629.5	0.028	629.5	0.017	629.5	-0.001	629.5	-0.007
629	0.028	629	0.017	629	-0.001	629	-0.006
628.5	0.028	628.5	0.017	628.5	-0.001	628.5	-0.006
628	0.028	628	0.017	628	-0.001	628	-0.006
627.5	0.028	627.5	0.018	627.5	-0.001	627.5	-0.006
627	0.028	627	0.018	627	-0.001	627	-0.006
626.5	0.029	626.5	0.018	626.5	-0.001	626.5	-0.006
626	0.028	626	0.018	626	-0.001	626	-0.006
625.5	0.029	625.5	0.018	625.5	-0.001	625.5	-0.006
625	0.029	625	0.018	625	-0.001	625	-0.006
624.5	0.029	624.5	0.018	624.5	-0.001	624.5	-0.007
624	0.029	624	0.018	624	-0.001	624	-0.006
623.5	0.029	623.5	0.018	623.5	-0.001	623.5	-0.006
623	0.029	623	0.018	623	-0.001	623	-0.006
622.5	0.029	622.5	0.018	622.5	-0.001	622.5	-0.007
622	0.029	622	0.018	622	-0.001	622	-0.006
621.5	0.029	621.5	0.018	621.5	-0.001	621.5	-0.006
621	0.029	621	0.019	621	-0.001	621	-0.006
620.5	0.029	620.5	0.019	620.5	-0.001	620.5	-0.006
620	0.03	620	0.019	620	-0.001	620	-0.006
619.5	0.03	619.5	0.019	619.5	-0.001	619.5	-0.006
619	0.03	619	0.018	619	-0.001	619	-0.006
618.5	0.03	618.5	0.019	618.5	-0.001	618.5	-0.006
618	0.03	618	0.019	618	-0.001	618	-0.006
617.5	0.03	617.5	0.019	617.5	-0.001	617.5	-0.006
617	0.03	617	0.019	617	-0.001	617	-0.006
616.5	0.03	616.5	0.019	616.5	-0.001	616.5	-0.006
616	0.03	616	0.019	616	-0.001	616	-0.006
615.5	0.03	615.5	0.019	615.5	-0.001	615.5	-0.007
615	0.03	615	0.019	615	-0.001	615	-0.007
614.5	0.031	614.5	0.019	614.5	-0.001	614.5	-0.006
614	0.031	614	0.019	614	-0.001	614	-0.006
613.5	0.031	613.5	0.02	613.5	-0.001	613.5	-0.006
613	0.031	613	0.02	613	-0.001	613	-0.006
612.5	0.031	612.5	0.02	612.5	-0.001	612.5	-0.006
612	0.031	612	0.02	612	-0.001	612	-0.006
611.5	0.031	611.5	0.02	611.5	-0.001	611.5	-0.006
611	0.031	611	0.02	611	-0.001	611	-0.006
610.5	0.031	610.5	0.02	610.5	-0.001	610.5	-0.006
610	0.031	610	0.02	610	-0.001	610	-0.006
609.5	0.032	609.5	0.02	609.5	-0.001	609.5	-0.006
609	0.032	609	0.02	609	-0.001	609	-0.006
608.5	0.032	608.5	0.02	608.5	-0.001	608.5	-0.006
608	0.032	608	0.021	608	-0.001	608	-0.006
607.5	0.032	607.5	0.021	607.5	-0.001	607.5	-0.006
607	0.032	607	0.02	607	-0.001	607	-0.006
606.5	0.032	606.5	0.021	606.5	-0.001	606.5	-0.006
606	0.032	606	0.02	606	-0.001	606	-0.006
605.5	0.032	605.5	0.021	605.5	-0.001	605.5	-0.006
605	0.032	605	0.021	605	-0.001	605	-0.006
604.5	0.033	604.5	0.021	604.5	-0.001	604.5	-0.006
604	0.032	604	0.021	604	-0.001	604	-0.006
603.5	0.033	603.5	0.021	603.5	-0.001	603.5	-0.006
603	0.033	603	0.022	603	-0.001	603	-0.006
602.5	0.033	602.5	0.021	602.5	-0.001	602.5	-0.006
602	0.033	602	0.022	602	-0.001	602	-0.006
601.5	0.033	601.5	0.021	601.5	-0.001	601.5	-0.006
601	0.033	601	0.021	601	-0.001	601	-0.006
600.5	0.033	600.5	0.022	600.5	-0.001	600.5	-0.006
600	0.033	600	0.022	600	-0.001	600	-0.006
599.5	0.034	599.5	0.022	599.5	-0.001	599.5	-0.006
599	0.034	599	0.022	599	-0.001	599	-0.006
598.5	0.034	598.5	0.022	598.5	-0.001	598.5	-0.006
598	0.034	598	0.022	598	-0.001	598	-0.006
597.5	0.034	597.5	0.022	597.5	-0.001	597.5	-0.006
597	0.034	597	0.022	597	-0.001	597	-0.006
596.5	0.034	596.5	0.022	596.5	-0.001	596.5	-0.006
596	0.034	596	0.022	596	-0.001	596	-0.006
595.5	0.034	595.5	0.022	595.5	-0.001	595.5	-0.006
595	0.034	595	0.023	595	-0.001	595	-0.006
594.5	0.035	594.5	0.023	594.5	-0.001	594.5	-0.006
594	0.035	594	0.023	594	-0.001	594	-0.005
593.5	0.035	593.5	0.023	593.5	-0.001	593.5	-0.006
593	0.035	593	0.023	593	-0.001	593	-0.006
592.5	0.035	592.5	0.023	592.5	-0.001	592.5	-0.006
592	0.035	592	0.023	592	-0.001	592	-0.006
591.5	0.035	591.5	0.023	591.5	-0.001	591.5	-0.006
591	0.035	591	0.023	591	-0.001	591	-0.006
590.5	0.035	590.5	0.023	590.5	-0.001	590.5	-0.006
590	0.036	590	0.024	590	-0.001	590	-0.005
589.5	0.036	589.5	0.024	589.5	-0.001	589.5	-0.005
589	0.036	589	0.024	589	-0.001	589	-0.006
588.5	0.036	588.5	0.024	588.5	-0.001	588.5	-0.005
588	0.036	588	0.024	588	-0.001	588	-0.006
587.5	0.036	587.5	0.024	587.5	-0.001	587.5	-0.005
587	0.036	587	0.024	587	-0.001	587	-0.006
586.5	0.037	586.5	0.024	586.5	-0.001	586.5	-0.006
586	0.037	586	0.024	586	-0.001	586	-0.006
585.5	0.037	585.5	0.024	585.5	-0.001	585.5	-0.005
585	0.037	585	0.024	585	-0.001	585	-0.006
584.5	0.037	584.5	0.024	584.5	-0.001	584.5	-0.006
584	0.037	584	0.025	584	-0.001	584	-0.005
583.5	0.037	583.5	0.024	583.5	-0.001	583.5	-0.006
583	0.037	583	0.025	583	-0.001	583	-0.006
582.5	0.038	582.5	0.025	582.5	-0.001	582.5	-0.005
582	0.038	582	0.025	582	-0.001	582	-0.005
581.5	0.038	581.5	0.025	581.5	-0.001	581.5	-0.005
581	0.038	581	0.025	581	-0.001	581	-0.006
580.5	0.038	580.5	0.025	580.5	-0.001	580.5	-0.005
580	0.038	580	0.025	580	-0.001	580	-0.005
579.5	0.038	579.5	0.025	579.5	-0.001	579.5	-0.006
579	0.038	579	0.025	579	-0.001	579	-0.005
578.5	0.038	578.5	0.025	578.5	-0.001	578.5	-0.006
578	0.039	578	0.026	578	-0.001	578	-0.005
577.5	0.039	577.5	0.026	577.5	-0.001	577.5	-0.005
577	0.039	577	0.026	577	-0.001	577	-0.005
576.5	0.039	576.5	0.026	576.5	-0.001	576.5	-0.005
576	0.039	576	0.026	576	-0.001	576	-0.005
575.5	0.039	575.5	0.026	575.5	-0.001	575.5	-0.005
575	0.04	575	0.026	575	-0.001	575	-0.005
574.5	0.039	574.5	0.026	574.5	-0.001	574.5	-0.005
574	0.04	574	0.027	574	-0.001	574	-0.005
573.5	0.04	573.5	0.027	573.5	-0.001	573.5	-0.005
573	0.04	573	0.027	573	-0.001	573	-0.005
572.5	0.04	572.5	0.027	572.5	-0.001	572.5	-0.005
572	0.04	572	0.027	572	-0.001	572	-0.005
571.5	0.04	571.5	0.027	571.5	-0.001	571.5	-0.005
571	0.04	571	0.027	571	-0.001	571	-0.005
570.5	0.041	570.5	0.027	570.5	-0.001	570.5	-0.005
570	0.041	570	0.028	570	-0.001	570	-0.005
569.5	0.041	569.5	0.027	569.5	-0.001	569.5	-0.005
569	0.041	569	0.028	569	-0.001	569	-0.005
568.5	0.041	568.5	0.028	568.5	-0.001	568.5	-0.005
568	0.041	568	0.028	568	-0.001	568	-0.005
567.5	0.042	567.5	0.028	567.5	-0.001	567.5	-0.005
567	0.042	567	0.028	567	-0.001	567	-0.005
566.5	0.042	566.5	0.028	566.5	-0.001	566.5	-0.005
566	0.042	566	0.028	566	-0.001	566	-0.005
565.5	0.042	565.5	0.028	565.5	-0.001	565.5	-0.005
565	0.042	565	0.029	565	-0.001	565	-0.005
564.5	0.042	564.5	0.029	564.5	-0.001	564.5	-0.005
564	0.043	564	0.029	564	-0.001	564	-0.005
563.5	0.043	563.5	0.029	563.5	-0.001	563.5	-0.005
563	0.043	563	0.029	563	-0.001	563	-0.005
562.5	0.043	562.5	0.029	562.5	-0.001	562.5	-0.005
562	0.043	562	0.029	562	-0.001	562	-0.004
561.5	0.043	561.5	0.029	561.5	-0.001	561.5	-0.005
561	0.043	561	0.029	561	-0.001	561	-0.005
560.5	0.044	560.5	0.029	560.5	-0.001	560.5	-0.005
560	0.044	560	0.03	560	-0.001	560	-0.005
559.5	0.044	559.5	0.03	559.5	-0.001	559.5	-0.005
559	0.044	559	0.03	559	-0.001	559	-0.005
558.5	0.044	558.5	0.03	558.5	-0.001	558.5	-0.005
558	0.044	558	0.03	558	-0.001	558	-0.004
557.5	0.045	557.5	0.03	557.5	-0.001	557.5	-0.004
557	0.045	557	0.03	557	-0.001	557	-0.004
556.5	0.045	556.5	0.031	556.5	-0.001	556.5	-0.004
556	0.045	556	0.031	556	-0.001	556	-0.004
555.5	0.045	555.5	0.031	555.5	-0.001	555.5	-0.004
555	0.045	555	0.031	555	-0.001	555	-0.005
554.5	0.045	554.5	0.031	554.5	-0.001	554.5	-0.004
554	0.046	554	0.032	554	-0.001	554	-0.004
553.5	0.046	553.5	0.031	553.5	-0.001	553.5	-0.004
553	0.046	553	0.031	553	-0.001	553	-0.005
552.5	0.046	552.5	0.032	552.5	-0.001	552.5	-0.004
552	0.046	552	0.032	552	-0.001	552	-0.005
551.5	0.047	551.5	0.032	551.5	-0.001	551.5	-0.004
551	0.046	551	0.032	551	-0.001	551	-0.004
550.5	0.047	550.5	0.032	550.5	-0.001	550.5	-0.004
550	0.047	550	0.032	550	-0.001	550	-0.004
549.5	0.047	549.5	0.032	549.5	-0.001	549.5	-0.004
549	0.047	549	0.032	549	-0.001	549	-0.004
548.5	0.047	548.5	0.032	548.5	-0.001	548.5	-0.004
548	0.047	548	0.032	548	-0.001	548	-0.004
547.5	0.048	547.5	0.033	547.5	-0.001	547.5	-0.004
547	0.048	547	0.033	547	-0.001	547	-0.004
546.5	0.048	546.5	0.033	546.5	-0.001	546.5	-0.004
546	0.048	546	0.033	546	-0.001	546	-0.004
545.5	0.048	545.5	0.033	545.5	-0.001	545.5	-0.004
545	0.049	545	0.033	545	-0.001	545	-0.004
544.5	0.049	544.5	0.033	544.5	-0.001	544.5	-0.004
544	0.049	544	0.034	544	-0.001	544	-0.004
543.5	0.049	543.5	0.034	543.5	-0.001	543.5	-0.004
543	0.049	543	0.034	543	-0.001	543	-0.004
542.5	0.05	542.5	0.034	542.5	-0.001	542.5	-0.004
542	0.05	542	0.034	542	-0.001	542	-0.004
541.5	0.05	541.5	0.034	541.5	-0.001	541.5	-0.004
541	0.05	541	0.035	541	-0.001	541	-0.004
540.5	0.05	540.5	0.035	540.5	-0.001	540.5	-0.004
540	0.05	540	0.035	540	-0.001	540	-0.004
539.5	0.051	539.5	0.035	539.5	-0.001	539.5	-0.004
539	0.051	539	0.035	539	-0.001	539	-0.004
538.5	0.051	538.5	0.035	538.5	-0.001	538.5	-0.004
538	0.051	538	0.035	538	-0.001	538	-0.004
537.5	0.051	537.5	0.035	537.5	-0.001	537.5	-0.004
537	0.052	537	0.036	537	-0.001	537	-0.004
536.5	0.052	536.5	0.036	536.5	-0.001	536.5	-0.004
536	0.052	536	0.036	536	-0.001	536	-0.004
535.5	0.052	535.5	0.036	535.5	-0.001	535.5	-0.004
535	0.052	535	0.036	535	-0.001	535	-0.004
534.5	0.053	534.5	0.036	534.5	-0.001	534.5	-0.004
534	0.053	534	0.036	534	-0.001	534	-0.004
533.5	0.053	533.5	0.037	533.5	-0.001	533.5	-0.004
533	0.053	533	0.037	533	-0.001	533	-0.004
532.5	0.054	532.5	0.037	532.5	-0.001	532.5	-0.004
532	0.053	532	0.037	532	-0.001	532	-0.004
531.5	0.054	531.5	0.037	531.5	-0.001	531.5	-0.004
531	0.053	531	0.035	531	-0.001	531	-0.006
530.5	0.053	530.5	0.036	530.5	0	530.5	-0.006
530	0.053	530	0.036	530	-0.001	530	-0.006
529.5	0.054	529.5	0.036	529.5	-0.001	529.5	-0.005
529	0.054	529	0.037	529	0	529	-0.005
528.5	0.054	528.5	0.037	528.5	0	528.5	-0.006
528	0.054	528	0.037	528	0	528	-0.006
527.5	0.054	527.5	0.037	527.5	-0.001	527.5	-0.006
527	0.054	527	0.037	527	0	527	-0.005
526.5	0.055	526.5	0.037	526.5	0	526.5	-0.006
526	0.055	526	0.037	526	-0.001	526	-0.006
525.5	0.055	525.5	0.037	525.5	0	525.5	-0.005
525	0.056	525	0.038	525	0	525	-0.006
524.5	0.056	524.5	0.038	524.5	0	524.5	-0.006
524	0.056	524	0.038	524	0	524	-0.005
523.5	0.056	523.5	0.038	523.5	-0.001	523.5	-0.006
523	0.056	523	0.038	523	0	523	-0.005
522.5	0.057	522.5	0.039	522.5	0	522.5	-0.005
522	0.057	522	0.039	522	0	522	-0.005
521.5	0.058	521.5	0.039	521.5	0	521.5	-0.005
521	0.058	521	0.039	521	-0.001	521	-0.005
520.5	0.058	520.5	0.039	520.5	0	520.5	-0.005
520	0.058	520	0.039	520	0	520	-0.005
519.5	0.059	519.5	0.04	519.5	-0.001	519.5	-0.005
519	0.059	519	0.04	519	0	519	-0.005
518.5	0.059	518.5	0.04	518.5	-0.001	518.5	-0.005
518	0.059	518	0.04	518	-0.001	518	-0.006
517.5	0.06	517.5	0.04	517.5	0	517.5	-0.005
517	0.06	517	0.04	517	0	517	-0.005
516.5	0.061	516.5	0.041	516.5	0	516.5	-0.005
516	0.061	516	0.041	516	0	516	-0.005
515.5	0.061	515.5	0.041	515.5	0	515.5	-0.005
515	0.061	515	0.041	515	0	515	-0.005
514.5	0.062	514.5	0.041	514.5	0	514.5	-0.005
514	0.062	514	0.041	514	0	514	-0.005
513.5	0.063	513.5	0.042	513.5	0	513.5	-0.005
513	0.063	513	0.042	513	0	513	-0.005
512.5	0.063	512.5	0.042	512.5	0	512.5	-0.005
512	0.064	512	0.042	512	0	512	-0.006
511.5	0.064	511.5	0.042	511.5	0	511.5	-0.005
511	0.065	511	0.043	511	0	511	-0.005
510.5	0.065	510.5	0.042	510.5	0	510.5	-0.006
510	0.065	510	0.043	510	0	510	-0.005
509.5	0.066	509.5	0.043	509.5	0	509.5	-0.005
509	0.066	509	0.043	509	0	509	-0.005
508.5	0.067	508.5	0.044	508.5	0	508.5	-0.005
508	0.067	508	0.044	508	0	508	-0.005
507.5	0.068	507.5	0.044	507.5	0	507.5	-0.005
507	0.068	507	0.044	507	0	507	-0.005
506.5	0.069	506.5	0.045	506.5	0	506.5	-0.005
506	0.069	506	0.044	506	0	506	-0.006
505.5	0.07	505.5	0.044	505.5	0	505.5	-0.005
505	0.07	505	0.045	505	0.001	505	-0.005
504.5	0.071	504.5	0.045	504.5	0.001	504.5	-0.005
504	0.072	504	0.046	504	0	504	-0.005
503.5	0.072	503.5	0.046	503.5	0	503.5	-0.005
503	0.073	503	0.046	503	0.001	503	-0.005
502.5	0.074	502.5	0.046	502.5	0.001	502.5	-0.005
502	0.074	502	0.046	502	0.002	502	-0.005
501.5	0.075	501.5	0.046	501.5	0.002	501.5	-0.005
501	0.076	501	0.047	501	0.001	501	-0.005
500.5	0.077	500.5	0.047	500.5	0.002	500.5	-0.005
500	0.077	500	0.047	500	0.002	500	-0.004
499.5	0.078	499.5	0.047	499.5	0.002	499.5	-0.005
499	0.079	499	0.048	499	0.002	499	-0.005
498.5	0.08	498.5	0.048	498.5	0.002	498.5	-0.005
498	0.08	498	0.048	498	0.003	498	-0.005
497.5	0.081	497.5	0.048	497.5	0.003	497.5	-0.005
497	0.082	497	0.049	497	0.004	497	-0.005
496.5	0.083	496.5	0.049	496.5	0.004	496.5	-0.005
496	0.083	496	0.049	496	0.004	496	-0.005
495.5	0.084	495.5	0.049	495.5	0.004	495.5	-0.005
495	0.085	495	0.05	495	0.005	495	-0.005
494.5	0.086	494.5	0.05	494.5	0.005	494.5	-0.004
494	0.087	494	0.05	494	0.006	494	-0.004
493.5	0.088	493.5	0.05	493.5	0.006	493.5	-0.005
493	0.089	493	0.051	493	0.007	493	-0.005
492.5	0.089	492.5	0.051	492.5	0.007	492.5	-0.005
492	0.09	492	0.051	492	0.008	492	-0.004
491.5	0.092	491.5	0.051	491.5	0.008	491.5	-0.004
491	0.092	491	0.052	491	0.009	491	-0.004
490.5	0.093	490.5	0.052	490.5	0.01	490.5	-0.005
490	0.094	490	0.052	490	0.01	490	-0.005
489.5	0.095	489.5	0.052	489.5	0.011	489.5	-0.005
489	0.096	489	0.053	489	0.012	489	-0.004
488.5	0.097	488.5	0.053	488.5	0.013	488.5	-0.004
488	0.098	488	0.053	488	0.013	488	-0.004
487.5	0.098	487.5	0.053	487.5	0.014	487.5	-0.005
487	0.099	487	0.053	487	0.015	487	-0.005
486.5	0.101	486.5	0.054	486.5	0.016	486.5	-0.004
486	0.102	486	0.054	486	0.017	486	-0.004
485.5	0.102	485.5	0.055	485.5	0.018	485.5	-0.004
485	0.103	485	0.055	485	0.019	485	-0.004
484.5	0.104	484.5	0.055	484.5	0.02	484.5	-0.004
484	0.105	484	0.055	484	0.021	484	-0.004
483.5	0.105	483.5	0.055	483.5	0.022	483.5	-0.004
483	0.106	483	0.055	483	0.024	483	-0.004
482.5	0.107	482.5	0.056	482.5	0.025	482.5	-0.004
482	0.108	482	0.056	482	0.026	482	-0.004
481.5	0.109	481.5	0.056	481.5	0.027	481.5	-0.004
481	0.11	481	0.056	481	0.028	481	-0.004
480.5	0.11	480.5	0.057	480.5	0.029	480.5	-0.004
480	0.111	480	0.057	480	0.031	480	-0.004
479.5	0.112	479.5	0.058	479.5	0.032	479.5	-0.004
479	0.112	479	0.058	479	0.033	479	-0.004
478.5	0.113	478.5	0.058	478.5	0.034	478.5	-0.004
478	0.114	478	0.058	478	0.036	478	-0.004
477.5	0.114	477.5	0.059	477.5	0.037	477.5	-0.004
477	0.115	477	0.059	477	0.038	477	-0.004
476.5	0.115	476.5	0.059	476.5	0.039	476.5	-0.004
476	0.116	476	0.059	476	0.04	476	-0.004
475.5	0.117	475.5	0.059	475.5	0.042	475.5	-0.004
475	0.117	475	0.06	475	0.042	475	-0.004
474.5	0.118	474.5	0.061	474.5	0.044	474.5	-0.004
474	0.118	474	0.06	474	0.045	474	-0.004
473.5	0.119	473.5	0.061	473.5	0.046	473.5	-0.004
473	0.119	473	0.061	473	0.047	473	-0.004
472.5	0.119	472.5	0.061	472.5	0.048	472.5	-0.004
472	0.119	472	0.061	472	0.049	472	-0.003
471.5	0.12	471.5	0.062	471.5	0.05	471.5	-0.004
471	0.12	471	0.062	471	0.051	471	-0.004
470.5	0.121	470.5	0.062	470.5	0.052	470.5	-0.003
470	0.121	470	0.063	470	0.053	470	-0.004
469.5	0.121	469.5	0.063	469.5	0.053	469.5	-0.003
469	0.121	469	0.063	469	0.054	469	-0.004
468.5	0.122	468.5	0.064	468.5	0.055	468.5	-0.004
468	0.122	468	0.064	468	0.056	468	-0.003
467.5	0.122	467.5	0.064	467.5	0.056	467.5	-0.004
467	0.123	467	0.064	467	0.057	467	-0.003
466.5	0.123	466.5	0.065	466.5	0.058	466.5	-0.003
466	0.123	466	0.065	466	0.058	466	-0.003
465.5	0.123	465.5	0.065	465.5	0.059	465.5	-0.003
465	0.124	465	0.065	465	0.059	465	-0.004
464.5	0.124	464.5	0.066	464.5	0.059	464.5	-0.004
464	0.124	464	0.066	464	0.059	464	-0.004
463.5	0.124	463.5	0.066	463.5	0.06	463.5	-0.003
463	0.125	463	0.066	463	0.06	463	-0.003
462.5	0.125	462.5	0.067	462.5	0.06	462.5	-0.003
462	0.125	462	0.067	462	0.061	462	-0.004
461.5	0.125	461.5	0.067	461.5	0.06	461.5	-0.004
461	0.126	461	0.068	461	0.061	461	-0.004
460.5	0.127	460.5	0.068	460.5	0.061	460.5	-0.003
460	0.126	460	0.068	460	0.061	460	-0.004
459.5	0.127	459.5	0.069	459.5	0.061	459.5	-0.003
459	0.128	459	0.069	459	0.061	459	-0.003
458.5	0.127	458.5	0.069	458.5	0.061	458.5	-0.004
458	0.128	458	0.069	458	0.061	458	-0.003
457.5	0.128	457.5	0.07	457.5	0.061	457.5	-0.004
457	0.129	457	0.07	457	0.061	457	-0.003
456.5	0.129	456.5	0.07	456.5	0.061	456.5	-0.004
456	0.129	456	0.071	456	0.061	456	-0.003
455.5	0.13	455.5	0.072	455.5	0.061	455.5	-0.003
455	0.13	455	0.071	455	0.061	455	-0.004
454.5	0.13	454.5	0.071	454.5	0.061	454.5	-0.004
454	0.131	454	0.072	454	0.061	454	-0.004
453.5	0.131	453.5	0.072	453.5	0.061	453.5	-0.004
453	0.131	453	0.073	453	0.061	453	-0.004
452.5	0.131	452.5	0.073	452.5	0.061	452.5	-0.004
452	0.132	452	0.074	452	0.061	452	-0.004
451.5	0.132	451.5	0.074	451.5	0.061	451.5	-0.004
451	0.132	451	0.074	451	0.061	451	-0.004
450.5	0.133	450.5	0.074	450.5	0.06	450.5	-0.004
450	0.133	450	0.075	450	0.06	450	-0.004
449.5	0.133	449.5	0.075	449.5	0.061	449.5	-0.004
449	0.133	449	0.075	449	0.06	449	-0.004
448.5	0.133	448.5	0.076	448.5	0.06	448.5	-0.004
448	0.134	448	0.076	448	0.06	448	-0.004
447.5	0.134	447.5	0.077	447.5	0.06	447.5	-0.004
447	0.134	447	0.077	447	0.06	447	-0.004
446.5	0.134	446.5	0.077	446.5	0.06	446.5	-0.004
446	0.134	446	0.078	446	0.06	446	-0.004
445.5	0.134	445.5	0.078	445.5	0.06	445.5	-0.004
445	0.134	445	0.078	445	0.06	445	-0.004
444.5	0.134	444.5	0.079	444.5	0.059	444.5	-0.004
444	0.134	444	0.079	444	0.059	444	-0.004
443.5	0.134	443.5	0.08	443.5	0.059	443.5	-0.004
443	0.134	443	0.08	443	0.059	443	-0.004
442.5	0.134	442.5	0.08	442.5	0.058	442.5	-0.004
442	0.134	442	0.081	442	0.058	442	-0.004
441.5	0.134	441.5	0.081	441.5	0.058	441.5	-0.004
441	0.134	441	0.081	441	0.058	441	-0.004
440.5	0.134	440.5	0.081	440.5	0.058	440.5	-0.004
440	0.134	440	0.082	440	0.057	440	-0.004
439.5	0.134	439.5	0.082	439.5	0.057	439.5	-0.004
439	0.134	439	0.083	439	0.056	439	-0.004
438.5	0.134	438.5	0.083	438.5	0.056	438.5	-0.004
438	0.134	438	0.084	438	0.056	438	-0.004
437.5	0.134	437.5	0.084	437.5	0.055	437.5	-0.004
437	0.134	437	0.084	437	0.055	437	-0.004
436.5	0.134	436.5	0.085	436.5	0.054	436.5	-0.004
436	0.133	436	0.085	436	0.054	436	-0.004
435.5	0.133	435.5	0.085	435.5	0.053	435.5	-0.004
435	0.133	435	0.085	435	0.053	435	-0.004
434.5	0.133	434.5	0.086	434.5	0.052	434.5	-0.005
434	0.134	434	0.087	434	0.051	434	-0.004
433.5	0.133	433.5	0.087	433.5	0.051	433.5	-0.004
433	0.133	433	0.087	433	0.05	433	-0.004
432.5	0.134	432.5	0.088	432.5	0.05	432.5	-0.004
432	0.134	432	0.088	432	0.049	432	-0.004
431.5	0.134	431.5	0.089	431.5	0.049	431.5	-0.005
431	0.134	431	0.089	431	0.048	431	-0.004
430.5	0.134	430.5	0.09	430.5	0.048	430.5	-0.005
430	0.134	430	0.09	430	0.047	430	-0.005
429.5	0.134	429.5	0.09	429.5	0.046	429.5	-0.005
429	0.134	429	0.091	429	0.046	429	-0.004
428.5	0.134	428.5	0.091	428.5	0.045	428.5	-0.005
428	0.134	428	0.092	428	0.044	428	-0.004
427.5	0.134	427.5	0.092	427.5	0.044	427.5	-0.005
427	0.135	427	0.092	427	0.043	427	-0.005
426.5	0.134	426.5	0.093	426.5	0.042	426.5	-0.005
426	0.134	426	0.094	426	0.042	426	-0.005
425.5	0.134	425.5	0.094	425.5	0.041	425.5	-0.005
425	0.135	425	0.095	425	0.04	425	-0.005
424.5	0.135	424.5	0.095	424.5	0.04	424.5	-0.005
424	0.135	424	0.095	424	0.039	424	-0.005
423.5	0.135	423.5	0.096	423.5	0.039	423.5	-0.005
423	0.135	423	0.096	423	0.038	423	-0.005
422.5	0.136	422.5	0.097	422.5	0.037	422.5	-0.005
422	0.138	422	0.099	422	0.037	422	-0.003
421.5	0.138	421.5	0.1	421.5	0.036	421.5	-0.003
421	0.138	421	0.101	421	0.035	421	-0.002
420.5	0.138	420.5	0.101	420.5	0.035	420.5	-0.003
420	0.139	420	0.102	420	0.034	420	-0.003
419.5	0.139	419.5	0.102	419.5	0.034	419.5	-0.003
419	0.139	419	0.103	419	0.033	419	-0.003
418.5	0.139	418.5	0.103	418.5	0.033	418.5	-0.003
418	0.14	418	0.104	418	0.032	418	-0.003
417.5	0.14	417.5	0.105	417.5	0.032	417.5	-0.003
417	0.14	417	0.105	417	0.031	417	-0.003
416.5	0.14	416.5	0.106	416.5	0.031	416.5	-0.003
416	0.141	416	0.106	416	0.03	416	-0.003
415.5	0.141	415.5	0.106	415.5	0.03	415.5	-0.003
415	0.141	415	0.107	415	0.029	415	-0.003
414.5	0.142	414.5	0.107	414.5	0.029	414.5	-0.003
414	0.142	414	0.108	414	0.028	414	-0.003
413.5	0.142	413.5	0.109	413.5	0.028	413.5	-0.003
413	0.143	413	0.11	413	0.027	413	-0.003
412.5	0.143	412.5	0.11	412.5	0.027	412.5	-0.003
412	0.143	412	0.111	412	0.026	412	-0.003
411.5	0.143	411.5	0.111	411.5	0.025	411.5	-0.003
411	0.144	411	0.112	411	0.025	411	-0.003
410.5	0.145	410.5	0.113	410.5	0.024	410.5	-0.003
410	0.145	410	0.114	410	0.024	410	-0.003
409.5	0.145	409.5	0.114	409.5	0.023	409.5	-0.003
409	0.146	409	0.114	409	0.023	409	-0.004
408.5	0.146	408.5	0.115	408.5	0.022	408.5	-0.004
408	0.147	408	0.116	408	0.022	408	-0.003
407.5	0.148	407.5	0.116	407.5	0.021	407.5	-0.003
407	0.148	407	0.117	407	0.021	407	-0.003
406.5	0.148	406.5	0.118	406.5	0.021	406.5	-0.003
406	0.149	406	0.119	406	0.02	406	-0.004
405.5	0.15	405.5	0.119	405.5	0.02	405.5	-0.004
405	0.15	405	0.12	405	0.019	405	-0.003
404.5	0.15	404.5	0.12	404.5	0.019	404.5	-0.004
404	0.151	404	0.121	404	0.019	404	-0.004
403.5	0.152	403.5	0.122	403.5	0.018	403.5	-0.004
403	0.152	403	0.123	403	0.018	403	-0.004
402.5	0.153	402.5	0.124	402.5	0.017	402.5	-0.004
402	0.154	402	0.124	402	0.017	402	-0.004
401.5	0.155	401.5	0.125	401.5	0.016	401.5	-0.004
401	0.155	401	0.126	401	0.016	401	-0.003
400.5	0.156	400.5	0.126	400.5	0.016	400.5	-0.004
400	0.156	400	0.127	400	0.015	400	-0.004
399.5	0.157	399.5	0.128	399.5	0.015	399.5	-0.004
399	0.159	399	0.129	399	0.014	399	-0.003
398.5	0.159	398.5	0.13	398.5	0.014	398.5	-0.004
398	0.16	398	0.13	398	0.014	398	-0.004
397.5	0.16	397.5	0.131	397.5	0.014	397.5	-0.004
397	0.161	397	0.133	397	0.013	397	-0.004
396.5	0.162	396.5	0.133	396.5	0.013	396.5	-0.004
396	0.163	396	0.134	396	0.012	396	-0.004
395.5	0.164	395.5	0.135	395.5	0.012	395.5	-0.004
395	0.165	395	0.136	395	0.012	395	-0.004
394.5	0.166	394.5	0.137	394.5	0.012	394.5	-0.004
394	0.166	394	0.138	394	0.011	394	-0.004
393.5	0.167	393.5	0.139	393.5	0.011	393.5	-0.004
393	0.168	393	0.14	393	0.011	393	-0.004
392.5	0.169	392.5	0.14	392.5	0.01	392.5	-0.004
392	0.17	392	0.142	392	0.01	392	-0.004
391.5	0.171	391.5	0.142	391.5	0.01	391.5	-0.004
391	0.172	391	0.143	391	0.009	391	-0.004
390.5	0.173	390.5	0.144	390.5	0.009	390.5	-0.004
390	0.174	390	0.145	390	0.009	390	-0.004
389.5	0.175	389.5	0.146	389.5	0.009	389.5	-0.005
389	0.177	389	0.147	389	0.009	389	-0.004
388.5	0.177	388.5	0.148	388.5	0.009	388.5	-0.004
388	0.178	388	0.149	388	0.008	388	-0.004
387.5	0.179	387.5	0.15	387.5	0.008	387.5	-0.005
387	0.181	387	0.152	387	0.007	387	-0.004
386.5	0.182	386.5	0.153	386.5	0.008	386.5	-0.004
386	0.183	386	0.154	386	0.007	386	-0.004
385.5	0.185	385.5	0.155	385.5	0.007	385.5	-0.005
385	0.186	385	0.157	385	0.007	385	-0.005
384.5	0.188	384.5	0.158	384.5	0.006	384.5	-0.004
384	0.189	384	0.16	384	0.007	384	-0.004
383.5	0.19	383.5	0.16	383.5	0.006	383.5	-0.005
383	0.191	383	0.161	383	0.006	383	-0.005
382.5	0.192	382.5	0.163	382.5	0.006	382.5	-0.005
382	0.194	382	0.164	382	0.006	382	-0.004
381.5	0.195	381.5	0.165	381.5	0.005	381.5	-0.005
381	0.197	381	0.167	381	0.006	381	-0.005
380.5	0.198	380.5	0.168	380.5	0.005	380.5	-0.005
380	0.2	380	0.17	380	0.004	380	-0.005
379.5	0.201	379.5	0.171	379.5	0.005	379.5	-0.005
379	0.202	379	0.173	379	0.005	379	-0.005
378.5	0.204	378.5	0.174	378.5	0.004	378.5	-0.005
378	0.206	378	0.176	378	0.004	378	-0.004
377.5	0.207	377.5	0.177	377.5	0.004	377.5	-0.005
377	0.209	377	0.178	377	0.004	377	-0.005
376.5	0.211	376.5	0.18	376.5	0.004	376.5	-0.005
376	0.212	376	0.182	376	0.004	376	-0.005
375.5	0.213	375.5	0.183	375.5	0.004	375.5	-0.006
375	0.216	375	0.185	375	0.003	375	-0.005
374.5	0.217	374.5	0.187	374.5	0.003	374.5	-0.005
374	0.219	374	0.189	374	0.003	374	-0.005
373.5	0.222	373.5	0.19	373.5	0.003	373.5	-0.005
373	0.223	373	0.192	373	0.003	373	-0.006
372.5	0.225	372.5	0.194	372.5	0.003	372.5	-0.005
372	0.227	372	0.196	372	0.002	372	-0.005
371.5	0.229	371.5	0.197	371.5	0.002	371.5	-0.006
371	0.231	371	0.199	371	0.003	371	-0.005
370.5	0.233	370.5	0.201	370.5	0.002	370.5	-0.006
370	0.235	370	0.204	370	0.002	370	-0.005
369.5	0.236	369.5	0.205	369.5	0.002	369.5	-0.006
369	0.239	369	0.207	369	0.002	369	-0.006
368.5	0.242	368.5	0.21	368.5	0.002	368.5	-0.005
368	0.244	368	0.212	368	0.001	368	-0.005
367.5	0.246	367.5	0.214	367.5	0.002	367.5	-0.005
367	0.248	367	0.216	367	0.002	367	-0.006
366.5	0.251	366.5	0.219	366.5	0.002	366.5	-0.005
366	0.253	366	0.221	366	0.002	366	-0.005
365.5	0.255	365.5	0.223	365.5	0.001	365.5	-0.006
365	0.257	365	0.226	365	0.001	365	-0.006
364.5	0.259	364.5	0.228	364.5	0.001	364.5	-0.005
364	0.262	364	0.231	364	0.001	364	-0.006
363.5	0.265	363.5	0.233	363.5	0.001	363.5	-0.006
363	0.267	363	0.236	363	0.001	363	-0.006
362.5	0.271	362.5	0.239	362.5	0.001	362.5	-0.005
362	0.272	362	0.241	362	0.001	362	-0.006
361.5	0.275	361.5	0.243	361.5	0.001	361.5	-0.005
361	0.278	361	0.245	361	0.001	361	-0.007
360.5	0.28	360.5	0.248	360.5	0	360.5	-0.008
360	0.284	360	0.252	360	0.001	360	-0.007
359.5	0.286	359.5	0.254	359.5	0.001	359.5	-0.007
359	0.288	359	0.257	359	0.001	359	-0.007
358.5	0.292	358.5	0.26	358.5	0	358.5	-0.007
358	0.294	358	0.262	358	0	358	-0.008
357.5	0.297	357.5	0.266	357.5	0.001	357.5	-0.007
357	0.3	357	0.269	357	0	357	-0.008
356.5	0.303	356.5	0.272	356.5	0.001	356.5	-0.007
356	0.306	356	0.275	356	0.001	356	-0.007
355.5	0.308	355.5	0.278	355.5	0.001	355.5	-0.007
355	0.311	355	0.281	355	0.001	355	-0.008
354.5	0.315	354.5	0.284	354.5	0	354.5	-0.008
354	0.317	354	0.287	354	0	354	-0.007
353.5	0.32	353.5	0.29	353.5	0.001	353.5	-0.008
353	0.323	353	0.293	353	0.001	353	-0.007
352.5	0.326	352.5	0.296	352.5	0.001	352.5	-0.007
352	0.329	352	0.3	352	0	352	-0.007
351.5	0.332	351.5	0.303	351.5	0.001	351.5	-0.007
351	0.335	351	0.306	351	0.001	351	-0.007
350.5	0.338	350.5	0.309	350.5	0	350.5	-0.008
350	0.341	350	0.313	350	0.001	350	-0.007
349.5	0.344	349.5	0.315	349.5	0	349.5	-0.008
349	0.347	349	0.319	349	0.001	349	-0.007
348.5	0.35	348.5	0.323	348.5	0.001	348.5	-0.007
348	0.353	348	0.325	348	0.001	348	-0.007
347.5	0.356	347.5	0.329	347.5	0	347.5	-0.007
347	0.358	347	0.332	347	0.001	347	-0.007
346.5	0.361	346.5	0.336	346.5	0	346.5	-0.007
346	0.364	346	0.338	346	0	346	-0.007
345.5	0.367	345.5	0.342	345.5	0	345.5	-0.007
345	0.369	345	0.345	345	0.001	345	-0.007
344.5	0.372	344.5	0.347	344.5	0	344.5	-0.008
344	0.375	344	0.351	344	0.001	344	-0.007
343.5	0.377	343.5	0.354	343.5	0	343.5	-0.007
343	0.38	343	0.357	343	0	343	-0.007
342.5	0.383	342.5	0.36	342.5	0	342.5	-0.007
342	0.385	342	0.363	342	0	342	-0.007
341.5	0.387	341.5	0.365	341.5	0	341.5	-0.007
341	0.39	341	0.369	341	0	341	-0.007
340.5	0.392	340.5	0.372	340.5	0.001	340.5	-0.007
340	0.395	340	0.374	340	0	340	-0.006
339.5	0.397	339.5	0.377	339.5	0	339.5	-0.006
339	0.399	339	0.38	339	0	339	-0.007
338.5	0.401	338.5	0.382	338.5	0.001	338.5	-0.006
338	0.404	338	0.385	338	0.001	338	-0.007
337.5	0.406	337.5	0.387	337.5	0	337.5	-0.007
337	0.407	337	0.39	337	0	337	-0.006
336.5	0.41	336.5	0.393	336.5	0	336.5	-0.006
336	0.411	336	0.395	336	0.001	336	-0.007
335.5	0.413	335.5	0.397	335.5	0.001	335.5	-0.007
335	0.415	335	0.399	335	0.001	335	-0.007
334.5	0.416	334.5	0.401	334.5	0.001	334.5	-0.007
334	0.417	334	0.402	334	0.001	334	-0.007
333.5	0.419	333.5	0.405	333.5	0.002	333.5	-0.007
333	0.42	333	0.407	333	0.002	333	-0.007
332.5	0.422	332.5	0.409	332.5	0.002	332.5	-0.007
332	0.424	332	0.41	332	0.003	332	-0.007
331.5	0.424	331.5	0.412	331.5	0.002	331.5	-0.007
331	0.425	331	0.413	331	0.003	331	-0.007
330.5	0.427	330.5	0.415	330.5	0.003	330.5	-0.007
330	0.427	330	0.417	330	0.003	330	-0.007
329.5	0.428	329.5	0.418	329.5	0.004	329.5	-0.007
329	0.429	329	0.419	329	0.003	329	-0.007
328.5	0.43	328.5	0.42	328.5	0.004	328.5	-0.007
328	0.431	328	0.421	328	0.003	328	-0.007
327.5	0.431	327.5	0.423	327.5	0.003	327.5	-0.007
327	0.432	327	0.423	327	0.004	327	-0.006
326.5	0.433	326.5	0.425	326.5	0.003	326.5	-0.007
326	0.433	326	0.426	326	0.004	326	-0.007
325.5	0.434	325.5	0.427	325.5	0.004	325.5	-0.006
325	0.434	325	0.428	325	0.004	325	-0.007
324.5	0.434	324.5	0.427	324.5	0.005	324.5	-0.007
324	0.434	324	0.428	324	0.004	324	-0.007
323.5	0.434	323.5	0.429	323.5	0.004	323.5	-0.007
323	0.434	323	0.43	323	0.004	323	-0.007
322.5	0.434	322.5	0.43	322.5	0.005	322.5	-0.007
322	0.434	322	0.43	322	0.005	322	-0.007
321.5	0.434	321.5	0.43	321.5	0.005	321.5	-0.007
321	0.434	321	0.431	321	0.006	321	-0.006
320.5	0.434	320.5	0.431	320.5	0.005	320.5	-0.006
320	0.434	320	0.431	320	0.006	320	-0.006
319.5	0.433	319.5	0.43	319.5	0.005	319.5	-0.007
319	0.433	319	0.431	319	0.006	319	-0.006
318.5	0.433	318.5	0.43	318.5	0.006	318.5	-0.006
318	0.431	318	0.429	318	0.006	318	-0.007
317.5	0.432	317.5	0.43	317.5	0.007	317.5	-0.007
317	0.431	317	0.429	317	0.007	317	-0.007
316.5	0.43	316.5	0.429	316.5	0.007	316.5	-0.007
316	0.429	316	0.428	316	0.007	316	-0.006
315.5	0.429	315.5	0.429	315.5	0.007	315.5	-0.006
315	0.428	315	0.428	315	0.007	315	-0.007
314.5	0.427	314.5	0.427	314.5	0.007	314.5	-0.006
314	0.426	314	0.426	314	0.008	314	-0.007
313.5	0.425	313.5	0.425	313.5	0.008	313.5	-0.006
313	0.424	313	0.425	313	0.008	313	-0.006
312.5	0.423	312.5	0.424	312.5	0.008	312.5	-0.006
312	0.422	312	0.423	312	0.008	312	-0.006
311.5	0.422	311.5	0.422	311.5	0.009	311.5	-0.006
311	0.42	311	0.421	311	0.009	311	-0.006
310.5	0.419	310.5	0.42	310.5	0.009	310.5	-0.006
310	0.418	310	0.419	310	0.009	310	-0.006
309.5	0.417	309.5	0.418	309.5	0.009	309.5	-0.006
309	0.415	309	0.416	309	0.009	309	-0.006
308.5	0.414	308.5	0.416	308.5	0.009	308.5	-0.006
308	0.413	308	0.414	308	0.01	308	-0.006
307.5	0.412	307.5	0.413	307.5	0.01	307.5	-0.006
307	0.411	307	0.412	307	0.01	307	-0.006
306.5	0.409	306.5	0.41	306.5	0.011	306.5	-0.007
306	0.408	306	0.409	306	0.011	306	-0.006
305.5	0.407	305.5	0.408	305.5	0.011	305.5	-0.006
305	0.405	305	0.406	305	0.011	305	-0.006
304.5	0.404	304.5	0.405	304.5	0.011	304.5	-0.006
304	0.402	304	0.403	304	0.011	304	-0.006
303.5	0.401	303.5	0.401	303.5	0.011	303.5	-0.006
303	0.4	303	0.4	303	0.012	303	-0.006
302.5	0.399	302.5	0.399	302.5	0.012	302.5	-0.006
302	0.398	302	0.398	302	0.012	302	-0.006
301.5	0.396	301.5	0.396	301.5	0.012	301.5	-0.006
301	0.394	301	0.394	301	0.012	301	-0.006
300.5	0.393	300.5	0.393	300.5	0.012	300.5	-0.006
300	0.392	300	0.392	300	0.013	300	-0.006
299.5	0.391	299.5	0.391	299.5	0.013	299.5	-0.006
299	0.389	299	0.389	299	0.014	299	-0.006
298.5	0.388	298.5	0.388	298.5	0.013	298.5	-0.006
298	0.387	298	0.386	298	0.013	298	-0.006
297.5	0.386	297.5	0.385	297.5	0.014	297.5	-0.006
297	0.385	297	0.384	297	0.014	297	-0.006
296.5	0.384	296.5	0.383	296.5	0.014	296.5	-0.006
296	0.383	296	0.382	296	0.014	296	-0.006
295.5	0.383	295.5	0.381	295.5	0.014	295.5	-0.006
295	0.382	295	0.38	295	0.015	295	-0.006
294.5	0.381	294.5	0.379	294.5	0.014	294.5	-0.006
294	0.38	294	0.378	294	0.014	294	-0.007
293.5	0.38	293.5	0.378	293.5	0.015	293.5	-0.006
293	0.379	293	0.378	293	0.015	293	-0.006
292.5	0.379	292.5	0.377	292.5	0.015	292.5	-0.006
292	0.378	292	0.376	292	0.015	292	-0.007
291.5	0.378	291.5	0.375	291.5	0.015	291.5	-0.006
291	0.377	291	0.375	291	0.015	291	-0.006
290.5	0.377	290.5	0.374	290.5	0.015	290.5	-0.006
290	0.377	290	0.374	290	0.015	290	-0.006
289.5	0.376	289.5	0.374	289.5	0.016	289.5	-0.007
289	0.375	289	0.373	289	0.016	289	-0.006
288.5	0.375	288.5	0.373	288.5	0.015	288.5	-0.006
288	0.375	288	0.372	288	0.016	288	-0.007
287.5	0.374	287.5	0.372	287.5	0.015	287.5	-0.006
287	0.373	287	0.371	287	0.015	287	-0.007
286.5	0.373	286.5	0.37	286.5	0.015	286.5	-0.007
286	0.373	286	0.37	286	0.015	286	-0.007
285.5	0.371	285.5	0.369	285.5	0.015	285.5	-0.007
285	0.371	285	0.369	285	0.015	285	-0.006
284.5	0.37	284.5	0.368	284.5	0.015	284.5	-0.007
284	0.37	284	0.367	284	0.015	284	-0.007
283.5	0.37	283.5	0.366	283.5	0.015	283.5	-0.007
283	0.37	283	0.365	283	0.015	283	-0.007
282.5	0.369	282.5	0.365	282.5	0.015	282.5	-0.007
282	0.369	282	0.365	282	0.015	282	-0.007
281.5	0.369	281.5	0.364	281.5	0.015	281.5	-0.006
281	0.369	281	0.364	281	0.015	281	-0.006
280.5	0.369	280.5	0.364	280.5	0.014	280.5	-0.007
280	0.37	280	0.364	280	0.015	280	-0.007
279.5	0.37	279.5	0.365	279.5	0.015	279.5	-0.007
279	0.372	279	0.366	279	0.014	279	-0.007
278.5	0.372	278.5	0.366	278.5	0.014	278.5	-0.007
278	0.374	278	0.368	278	0.014	278	-0.007
277.5	0.376	277.5	0.369	277.5	0.015	277.5	-0.006
277	0.377	277	0.371	277	0.014	277	-0.007
276.5	0.379	276.5	0.372	276.5	0.015	276.5	-0.007
276	0.382	276	0.375	276	0.014	276	-0.007
275.5	0.384	275.5	0.377	275.5	0.014	275.5	-0.007
275	0.387	275	0.38	275	0.015	275	-0.006
274.5	0.39	274.5	0.382	274.5	0.015	274.5	-0.007
274	0.393	274	0.386	274	0.015	274	-0.007
273.5	0.395	273.5	0.388	273.5	0.015	273.5	-0.007
273	0.399	273	0.392	273	0.014	273	-0.006
272.5	0.402	272.5	0.395	272.5	0.014	272.5	-0.007
272	0.405	272	0.398	272	0.014	272	-0.006
271.5	0.409	271.5	0.402	271.5	0.013	271.5	-0.007
271	0.412	271	0.406	271	0.014	271	-0.006
270.5	0.416	270.5	0.41	270.5	0.013	270.5	-0.007
270	0.42	270	0.414	270	0.013	270	-0.006
269.5	0.424	269.5	0.418	269.5	0.013	269.5	-0.007
269	0.427	269	0.422	269	0.013	269	-0.006
268.5	0.432	268.5	0.427	268.5	0.012	268.5	-0.006
268	0.436	268	0.431	268	0.013	268	-0.006
267.5	0.438	267.5	0.435	267.5	0.012	267.5	-0.008
267	0.443	267	0.439	267	0.012	267	-0.007
266.5	0.447	266.5	0.444	266.5	0.012	266.5	-0.007
266	0.451	266	0.448	266	0.012	266	-0.007
265.5	0.455	265.5	0.453	265.5	0.012	265.5	-0.007
265	0.459	265	0.458	265	0.011	265	-0.006
264.5	0.463	264.5	0.463	264.5	0.011	264.5	-0.006
264	0.466	264	0.467	264	0.012	264	-0.007
263.5	0.47	263.5	0.472	263.5	0.011	263.5	-0.006
263	0.474	263	0.476	263	0.011	263	-0.006
262.5	0.477	262.5	0.48	262.5	0.011	262.5	-0.007
262	0.48	262	0.485	262	0.011	262	-0.006
261.5	0.484	261.5	0.489	261.5	0.011	261.5	-0.007
261	0.487	261	0.493	261	0.011	261	-0.007
260.5	0.49	260.5	0.497	260.5	0.01	260.5	-0.007
260	0.494	260	0.501	260	0.01	260	-0.006
259.5	0.497	259.5	0.505	259.5	0.011	259.5	-0.006
259	0.499	259	0.509	259	0.011	259	-0.007
258.5	0.502	258.5	0.512	258.5	0.01	258.5	-0.006
258	0.504	258	0.515	258	0.01	258	-0.006
257.5	0.506	257.5	0.518	257.5	0.01	257.5	-0.006
257	0.508	257	0.521	257	0.01	257	-0.006
256.5	0.509	256.5	0.523	256.5	0.01	256.5	-0.006
256	0.511	256	0.526	256	0.01	256	-0.006
255.5	0.512	255.5	0.528	255.5	0.01	255.5	-0.006
255	0.513	255	0.53	255	0.011	255	-0.006
254.5	0.515	254.5	0.531	254.5	0.01	254.5	-0.006
254	0.515	254	0.533	254	0.01	254	-0.006
253.5	0.516	253.5	0.534	253.5	0.01	253.5	-0.006
253	0.517	253	0.536	253	0.01	253	-0.006
252.5	0.517	252.5	0.537	252.5	0.01	252.5	-0.006
252	0.517	252	0.538	252	0.01	252	-0.006
251.5	0.517	251.5	0.539	251.5	0.01	251.5	-0.006
251	0.517	251	0.539	251	0.01	251	-0.006
250.5	0.518	250.5	0.54	250.5	0.01	250.5	-0.006
250	0.518	250	0.541	250	0.01	250	-0.006
249.5	0.518	249.5	0.541	249.5	0.01	249.5	-0.006
249	0.518	249	0.541	249	0.01	249	-0.006
248.5	0.517	248.5	0.541	248.5	0.01	248.5	-0.006
248	0.516	248	0.541	248	0.011	248	-0.006
247.5	0.516	247.5	0.54	247.5	0.01	247.5	-0.006
247	0.516	247	0.54	247	0.01	247	-0.006
246.5	0.515	246.5	0.54	246.5	0.011	246.5	-0.006
246	0.514	246	0.539	246	0.011	246	-0.006
245.5	0.514	245.5	0.538	245.5	0.011	245.5	-0.006
245	0.513	245	0.538	245	0.011	245	-0.006
244.5	0.512	244.5	0.537	244.5	0.011	244.5	-0.006
244	0.51	244	0.536	244	0.011	244	-0.006
243.5	0.51	243.5	0.536	243.5	0.012	243.5	-0.005
243	0.509	243	0.535	243	0.012	243	-0.005
242.5	0.508	242.5	0.533	242.5	0.012	242.5	-0.006
242	0.506	242	0.532	242	0.013	242	-0.006
241.5	0.506	241.5	0.531	241.5	0.013	241.5	-0.005
241	0.504	241	0.529	241	0.013	241	-0.006
240.5	0.503	240.5	0.529	240.5	0.013	240.5	-0.006
240	0.502	240	0.527	240	0.014	240	-0.006
239.5	0.501	239.5	0.526	239.5	0.014	239.5	-0.006
239	0.501	239	0.525	239	0.015	239	-0.006
238.5	0.5	238.5	0.525	238.5	0.015	238.5	-0.006
238	0.499	238	0.524	238	0.016	238	-0.006
237.5	0.499	237.5	0.523	237.5	0.016	237.5	-0.006
237	0.498	237	0.522	237	0.017	237	-0.006
236.5	0.498	236.5	0.522	236.5	0.018	236.5	-0.006
236	0.498	236	0.521	236	0.018	236	-0.006
235.5	0.498	235.5	0.521	235.5	0.018	235.5	-0.005
235	0.498	235	0.52	235	0.019	235	-0.006
234.5	0.498	234.5	0.521	234.5	0.019	234.5	-0.005
234	0.499	234	0.521	234	0.02	234	-0.006
233.5	0.499	233.5	0.521	233.5	0.021	233.5	-0.006
233	0.5	233	0.522	233	0.021	233	-0.006
232.5	0.502	232.5	0.523	232.5	0.022	232.5	-0.006
232	0.503	232	0.525	232	0.022	232	-0.005
231.5	0.505	231.5	0.526	231.5	0.024	231.5	-0.006
231	0.507	231	0.529	231	0.024	231	-0.005
230.5	0.51	230.5	0.531	230.5	0.025	230.5	-0.005
230	0.513	230	0.534	230	0.026	230	-0.005
229.5	0.515	229.5	0.537	229.5	0.027	229.5	-0.006
229	0.519	229	0.54	229	0.028	229	-0.005
228.5	0.523	228.5	0.545	228.5	0.029	228.5	-0.005
228	0.527	228	0.549	228	0.031	228	-0.005
227.5	0.531	227.5	0.554	227.5	0.032	227.5	-0.004
227	0.535	227	0.56	227	0.033	227	-0.004
226.5	0.54	226.5	0.565	226.5	0.034	226.5	-0.005
226	0.546	226	0.571	226	0.037	226	-0.004
225.5	0.551	225.5	0.577	225.5	0.038	225.5	-0.004
225	0.557	225	0.584	225	0.039	225	-0.004
224.5	0.561	224.5	0.59	224.5	0.041	224.5	-0.003
224	0.567	224	0.597	224	0.043	224	-0.004
223.5	0.572	223.5	0.604	223.5	0.047	223.5	-0.003
223	0.576	223	0.61	223	0.047	223	-0.003
222.5	0.581	222.5	0.617	222.5	0.05	222.5	-0.002
222	0.585	222	0.622	222	0.051	222	-0.002
221.5	0.588	221.5	0.627	221.5	0.052	221.5	-0.002
221	0.592	221	0.633	221	0.055	221	-0.002
220.5	0.595	220.5	0.638	220.5	0.056	220.5	-0.001
220	0.598	220	0.643	220	0.057	220	0
219.5	0.6	219.5	0.646	219.5	0.057	219.5	0
219	0.6	219	0.649	219	0.057	219	0
218.5	0.602	218.5	0.652	218.5	0.061	218.5	0
218	0.602	218	0.653	218	0.06	218	0.001
217.5	0.603	217.5	0.655	217.5	0.059	217.5	0.002
217	0.601	217	0.655	217	0.06	217	0.002
216.5	0.601	216.5	0.656	216.5	0.061	216.5	0.002
216	0.601	216	0.656	216	0.057	216	0.003
215.5	0.602	215.5	0.656	215.5	0.06	215.5	0.003
215	0.6	215	0.656	215	0.06	215	0.002
214.5	0.6	214.5	0.656	214.5	0.055	214.5	0.004
214	0.598	214	0.656	214	0.054	214	0.004
213.5	0.597	213.5	0.655	213.5	0.047	213.5	0.005
213	0.596	213	0.654	213	0.049	213	0.005
212.5	0.594	212.5	0.653	212.5	0.037	212.5	0.006
212	0.592	212	0.652	212	0.039	212	0.005
211.5	0.591	211.5	0.65	211.5	0.033	211.5	0.005
211	0.59	211	0.648	211	0.03	211	0.007
210.5	0.589	210.5	0.648	210.5	0.028	210.5	0.007
210	0.586	210	0.646	210	0.023	210	0.006
209.5	0.585	209.5	0.645	209.5	0.026	209.5	0.007
209	0.584	209	0.645	209	0.035	209	0.007
208.5	0.584	208.5	0.643	208.5	0.029	208.5	0.007
208	0.583	208	0.64	208	0.026	208	0.007
207.5	0.579	207.5	0.639	207.5	0.022	207.5	0.007
207	0.58	207	0.638	207	0.022	207	0.005
206.5	0.578	206.5	0.638	206.5	0.016	206.5	0.006
206	0.577	206	0.637	206	0.017	206	0.006
205.5	0.575	205.5	0.637	205.5	0.02	205.5	0.006
205	0.576	205	0.636	205	0.02	205	0.006
204.5	0.574	204.5	0.634	204.5	0.018	204.5	0.005
204	0.574	204	0.636	204	0.015	204	0.005
203.5	0.57	203.5	0.633	203.5	0.01	203.5	0.004
203	0.57	203	0.634	203	0.018	203	0.003
202.5	0.574	202.5	0.634	202.5	0.03	202.5	0.004
202	0.571	202	0.631	202	0.009	202	0.004
201.5	0.571	201.5	0.633	201.5	0.013	201.5	0.003
201	0.57	201	0.633	201	0.011	201	0.002
200.5	0.569	200.5	0.634	200.5	0.009	200.5	0.002
200	0.568	200	0.631	200	0.016	200	0.001
