# Supplementary material for: Coemissive luminescent nanoparticles combining aggregation-induced emission and quenching dyes prepared in continuous flow
Source: Nat Commun. 2022 Oct 13;13:6034. doi: 10.1038/s41467-022-33857-x (PMC9562343; doi:10.1038/s41467-022-33857-x)
Supplement: Supplementary file 3 — Source Data [file 41467_2022_33857_MOESM3_ESM.zip › Source Data/Fig. 2/Fig. 2g.xlsx]

## Sheet: Sheet1
Wavelength	2.5mg/mL	0.5mg/mL	0.1mg/mL	0.025mg/mL	0.005mg/mL
400	4.24705	9.84069	16.9762	9.27962	1.91028
401.07	4.27415	9.23923	18.115	9.66401	1.84607
402	4.05564	9.06276	18.3242	10.3093	1.97245
403.07	3.79909	8.80008	19.3818	11.0006	2.01815
404	4.00874	8.50139	19.7438	11.3404	2.19139
405.07	3.60481	8.22188	20.8294	12.3216	2.07711
406	3.98802	8.01598	21.6593	12.7226	2.28858
407.07	3.82644	7.98442	22.5639	13.2562	2.44892
408	3.77818	7.52755	23.4254	13.8373	2.53568
409.07	3.70728	7.53403	24.8279	14.5855	2.69172
410	3.74607	7.28839	25.6226	15.3442	2.91911
411.07	3.60598	7.31535	26.4941	15.8272	3.07287
412	3.73408	7.25879	27.633	16.988	3.18854
413.07	3.80001	7.18318	28.8478	17.6128	3.46093
414	3.68485	6.98639	29.8256	18.2917	3.4652
415.07	3.58404	6.606	30.778	18.5075	3.40688
416	3.81439	6.65217	31.5996	19.5189	3.25834
417.07	3.65037	6.71229	32.3436	19.8545	3.3095
418	3.86741	6.51007	33.8852	20.0209	3.21301
419.07	3.87207	6.39197	34.8696	21.0541	3.38293
420	3.75182	6.28563	35.5189	21.2395	3.33308
421.07	3.82039	6.22196	36.934	22.153	3.14069
422	4.19	6.23513	38.073	22.1923	3.19174
423.07	3.97511	6.14462	38.6966	23.1698	3.15155
424	4.01982	6.0046	39.5778	24.1367	3.32288
425.07	3.99115	6.17164	41.0615	24.2828	3.43276
426	4.14661	5.97793	42.2269	24.9136	3.34047
427.07	4.09808	5.93865	43.1232	25.7868	3.40515
428	4.24898	5.95821	44.0468	26.6499	3.4068
429.07	4.24412	5.78587	44.6864	26.6347	3.53228
430	4.25618	5.80886	45.6189	26.8875	3.52263
431.07	4.38147	5.62239	46.5241	27.1529	3.60943
432	4.10494	5.63927	47.1506	27.8333	3.54675
433.07	4.12034	5.64707	47.4853	27.832	3.74117
434	4.46444	5.46937	48.5297	28.0714	3.62237
435.07	4.14269	5.24363	49.0012	28.4548	3.47709
436	4.19667	5.38823	49.619	28.6466	3.54984
437.07	4.34074	5.46543	49.3965	28.6704	3.67532
438	4.369	5.13917	50.3156	28.712	3.74045
439.07	4.42366	5.25811	50.4289	28.4882	3.67052
440	4.41026	5.25198	50.5641	28.9509	3.7273
441.06	4.22247	5.18234	50.9766	28.8107	3.65461
441.96	4.36282	4.91311	50.8383	28.9427	3.68294
443.03	4.3187	4.9927	51.9774	29.1409	3.64475
443.93	4.40259	5.07632	51.7227	29.015	3.62794
445	4.35379	5.0563	52.1416	28.9414	3.75913
446.06	4.49227	4.99978	52.1372	28.6931	3.7039
446.96	4.66994	4.91269	52.2321	29.0234	3.72621
448.03	4.85051	5.03897	52.691	29.1145	3.70002
448.93	4.77259	5.03656	52.2609	29.2254	3.66904
450	4.87408	4.88894	52.8081	28.3368	3.49082
451.07	4.99238	5.00809	52.6832	28.2102	3.57662
452	5.14164	4.84954	52.6133	28.6523	3.53789
453.07	5.32007	4.96382	52.7134	28.109	3.36578
454	5.54065	5.13472	53.2113	27.9119	3.51857
455.07	5.86591	5.0754	53.197	27.9473	3.49042
456	6.04743	5.17196	53.5576	27.615	3.48426
457.07	6.34622	5.17187	53.437	27.4089	3.51597
458	6.75555	5.50082	53.5581	27.2154	3.43756
459.07	7.27553	5.58517	54.066	27.1046	3.45997
460	7.78457	6.15642	54.276	26.864	3.45319
461.06	8.35695	6.12007	55.1097	26.1485	3.44831
461.96	9.27965	6.52828	54.9052	26.011	3.59118
463.03	9.91685	6.89352	56.8106	25.8017	3.28704
463.93	11.1911	7.4408	56.6687	25.4723	3.28307
465	12.8714	8.16722	57.8942	25.4425	3.43981
466.06	14.3994	8.70823	59.2199	24.6328	3.40151
466.96	16.8247	10.0419	60.7338	24.6346	3.35134
468.03	19.2381	10.9684	61.7385	23.862	3.2552
468.93	21.1304	12.1148	63.9711	23.7196	3.38018
470	24.2242	13.7871	66.3919	23.7116	3.23619
471.06	28.7677	15.4565	68.2504	23.0479	3.40038
471.96	31.8882	17.3705	70.8323	23.2761	3.04488
473.03	37.1337	19.5877	73.6544	22.9682	3.10046
473.93	42.0834	22.1016	75.5783	22.7751	3.10875
475	48.1731	24.5575	77.8684	22.1362	3.22179
476.06	55.2486	27.4815	81.1113	21.8156	3.05653
476.96	61.725	30.5737	82.6809	21.2385	3.10586
478.03	69.7904	34.2171	84.8349	21.2583	3.16815
478.93	78.8459	37.6117	86.2319	20.3143	3.09824
480	87.269	41.5547	88.8123	20.7286	2.96302
481.06	97.2142	45.4984	89.949	20.0463	3.03445
481.96	105.584	49.0653	90.246	19.3825	3.04716
483.03	115.775	53.6256	92.0857	19.4019	3.09496
483.93	126.457	57.9996	92.874	19.567	3.235
485	135.277	62.1219	92.9183	18.8964	3.23711
486.06	145.53	66.7807	92.802	18.194	3.36637
486.96	156.82	70.8388	92.3173	18.1044	3.11566
488.03	167.304	75.9174	92.0297	17.7329	3.24051
488.93	176.849	79.7063	91.8429	17.7594	3.23753
490	186.898	84.1147	91.0789	17.0765	3.16889
491.06	193.641	88.9049	90.1514	16.5272	3.18185
491.96	203.772	92.7588	90.2903	16.5171	3.29802
493.03	217.981	97.6981	88.8144	15.7388	3.45215
493.93	220.205	101.141	88.3286	16.1033	3.56781
495	230.177	105.255	87.1735	15.8007	3.64004
496.06	236.667	109.892	85.959	15.5338	3.92062
496.96	243.863	112.28	84.7732	15.2019	3.98885
498.03	250.47	116.798	84.6891	14.8915	4.15141
498.93	256.581	120.044	82.854	15.0149	4.10983
500	260.75	122.55	82.2093	14.5059	4.44836
501.06	264.722	125.793	80.852	14.5516	4.60609
501.96	268.421	129.825	80.57	14.322	4.83506
503.03	274.471	132.788	79.7626	14.1452	5.13872
503.93	272.674	134.981	80.0138	14.2535	5.07928
505	278.201	138.082	78.2471	14.1582	5.70393
506.06	280.701	140.182	78.5088	13.9764	5.66011
506.96	286.896	142.762	77.7658	14.101	5.84417
508.03	286.452	145.856	77.6904	14.1866	5.8887
508.93	289.561	147.698	78.2991	14.148	5.9808
510	288.386	149.139	77.6024	14.453	6.36383
511.04	293.86	151.218	77.0941	14.8927	6.80647
511.94	292.982	153.452	77.3409	14.4493	6.61608
512.98	295.139	155.504	75.8951	14.2912	7.04438
514.02	297.397	157.444	75.598	14.6159	6.94175
515.07	296.88	158.114	75.7262	14.6203	7.32695
515.97	298.786	159.677	74.8445	14.6821	7.33772
517.01	298.693	162.271	74.0587	14.6248	7.45082
518.05	299.798	163.055	72.8571	14.7323	7.86326
518.95	301.526	165.088	72.4108	14.9519	7.96704
520	300.497	166.415	72.0922	14.931	8.03
521.06	298.62	166.406	70.9304	15.5308	8.52093
521.96	295.712	168.113	70.4548	15.1632	8.16658
523.03	297.621	169.612	69.5494	15.2974	8.55882
523.93	294.088	170.083	67.9835	15.1668	8.45728
525	293.2	171.388	67.3501	15.3238	8.902
526.06	292.176	171.699	65.8003	15.004	8.82089
526.96	289.821	172.261	64.8767	15.3508	9.1417
528.03	285.562	173.485	64.0129	15.109	9.45818
528.93	286.558	173.196	62.785	14.9157	9.49807
530	281.98	173.812	61.0654	15.1385	9.49115
531.04	278.874	174.745	60.3033	15.2063	9.28607
531.94	276.4	174.494	59.2791	15.0069	9.74123
532.98	273.558	175.368	58.1799	15.2655	9.98771
534.02	272.785	175.243	56.7134	14.7024	9.98543
535.07	267.253	173.795	55.7359	14.8795	10.1917
535.97	262.729	175.57	54.7229	15.015	10.2666
537.01	257.937	173.825	53.519	15.0832	10.6022
538.05	254.662	175.275	52.4998	14.8088	10.6492
538.95	252.739	174.388	51.5495	15.0028	11
540	246.673	173.832	49.7196	15.0762	11.0435
541.04	244.366	174.217	49.4699	14.9822	10.9842
541.94	239.854	172.715	48.7402	14.799	11.4669
542.98	236.428	173.08	47.5936	14.9272	11.7017
544.02	233.473	171.994	46.8339	14.9628	11.8666
545.07	230.241	171.447	46.1765	15.0511	12.059
545.97	226.18	171.988	45.6397	14.8571	12.0806
547.01	222.332	168.716	44.5729	14.9306	12.3879
548.05	219.945	170.195	43.4297	14.9031	12.2301
548.95	214.747	167.852	43.0225	14.9803	12.3804
550	212.203	167.702	42.3265	14.9347	12.3301
551.04	207.945	167.703	41.5157	14.8167	12.3918
551.94	203.809	166.287	40.923	14.9679	11.9974
552.98	202.62	165.747	39.8536	15.1179	12.0199
554.02	198.261	163.105	39.8947	14.8	11.5491
555.07	194.346	162.45	38.8379	15.0747	11.6205
555.97	192.442	161.938	38.2408	14.7398	11.2972
557.01	188.365	159.438	37.5363	14.7951	11.1765
558.05	185.328	158.652	36.3259	14.4776	11.0705
558.95	184.382	158.937	36.5151	14.5375	10.8481
560	178.09	155.896	35.0857	14.3751	10.6821
561.04	176.192	154.808	33.9936	14.0248	10.549
561.94	173.987	153.864	34.4951	14.1717	10.4541
562.98	171.477	152.147	32.9335	13.7895	10.403
564.02	167.195	150.465	32.2297	13.5152	10.138
565.07	164.69	149.493	31.6924	13.3189	9.57679
565.97	161.431	148.888	31.1084	13.2497	9.47524
567.01	158.884	146.773	30.3404	13.1292	9.47731
568.05	156.295	144.955	30.052	13.1127	9.58577
568.95	153.014	143.199	29.0099	12.7442	9.50164
570	150.112	142.702	28.5684	12.5375	9.06898
571.04	148.306	139.4	27.796	12.8567	8.78702
571.94	144.621	139.564	27.3902	12.4498	8.8362
572.98	141.592	137.284	26.7605	12.1996	8.69442
574.02	138.325	136.459	26.0197	11.9622	8.7943
575.07	136.142	133.778	25.5481	11.8813	8.47834
575.97	135.303	133.174	25.2502	11.6897	8.49736
577.01	131.379	130.748	24.7401	11.6327	8.35188
578.05	128.75	129.766	23.4497	11.2363	8.31419
578.95	125.101	127.909	23.3086	11.238	8.20094
580	123.343	125.498	22.358	10.9774	8.00155
581.02	121.182	124.569	22.5624	10.9753	8.2315
582.05	118.192	122.753	21.8348	10.9458	7.95836
582.94	117.274	121.723	21.8285	10.7598	8.00774
583.97	114.477	119.955	21.609	10.7696	8.02932
585	111.469	118.365	21.0382	10.9266	8.07366
586.02	110.166	116.227	20.5991	10.8577	8.16859
587.05	107.029	114.57	20.5948	10.6533	8.08788
587.94	105.581	112.278	19.8239	10.8442	8.17844
588.97	101.743	111.764	20.0025	11.1369	8.09021
590	98.6401	110.008	19.7758	10.8688	8.10533
591.04	98.2405	107.666	19.5111	11.0003	7.99268
591.94	95.8703	106.183	19.0943	10.9796	8.23034
592.98	93.6806	103.951	19.1951	10.9545	8.13507
594.02	90.8397	103.302	19.1675	11.2069	7.77903
595.07	89.2846	100.61	18.9239	11.0956	8.09134
595.97	86.7729	99.7602	18.7375	11.3736	7.87333
597.01	85.4352	97.0378	18.7029	11.1856	8.17669
598.05	83.7243	95.7231	18.3955	11.452	8.19694
598.95	81.7277	95.2765	18.5906	11.537	8.15618
600	78.9222	93.2181	17.9918	11.5436	7.93232
601.02	78.149	90.7912	18.4434	12.2746	7.77572
602.05	75.4787	89.8352	18.2879	11.9571	8.04339
602.94	74.7328	87.2516	17.9991	12.1174	7.92246
603.97	73.3777	86.5547	18.0459	12.0705	7.87146
605	71.2707	84.5367	18.1388	12.0731	8.25057
606.02	69.2669	84.0659	17.9124	12.3596	7.82846
607.05	67.7138	81.4927	18.1431	12.2861	7.75119
607.94	66.4326	80.7003	17.8162	12.2477	7.91097
608.97	65.08	78.2826	18.1156	12.4165	8.04429
610	62.9364	77.2273	18.2847	12.6586	7.77178
611.02	61.4058	76.2277	17.8898	12.6249	7.97783
612.05	59.9149	74.2212	18.2565	12.6326	7.96254
612.94	58.747	72.7058	18.2209	12.6284	7.62569
613.97	57.0122	71.8805	18.0686	12.7482	7.79221
615	55.0962	70.3114	18.0045	12.9639	7.75675
616.02	54.1007	68.6619	17.7629	12.9438	7.7698
617.05	52.8177	68.2786	18.1749	13.0563	7.66623
617.94	51.6162	66.0219	18.3195	13.122	7.77783
618.97	50.2149	65.1714	18.2291	13.3055	7.55968
620	49.2637	63.3607	18.37	13.2462	7.61432
621.02	47.6343	62.4203	18.5142	13.1219	7.6468
622.05	46.364	60.9895	18.1442	13.5373	7.58226
622.94	46.0315	60.5723	18.3103	13.1663	7.52585
623.97	44.8997	60.0998	17.9609	13.2669	7.46834
625	43.4453	58.1815	18.6388	13.3093	7.57788
626.02	42.0872	57.422	18.6009	13.3824	7.51557
627.05	41.2798	55.6	18.5076	13.3576	7.74279
627.94	40.2582	55.3642	18.6492	13.3011	7.18363
628.97	39.5409	53.99	18.2116	13.635	7.26861
630	38.5927	53.7761	18.5023	13.4441	7.28237
631.01	37.3903	51.7041	18.6388	12.9636	7.36145
632.02	36.5363	50.6466	18.2923	13.2939	7.16907
633.04	35.3094	50.4361	18.3443	13.5309	7.32866
634.05	33.9729	48.8163	18.5526	13.3834	7.1711
635.07	33.4657	47.9885	18.4347	13.2847	7.23126
635.94	32.6684	46.8858	18.4535	13.0821	7.002
636.95	31.1499	45.8119	18.0843	13.3576	6.95724
637.97	30.6423	45.1035	18.3108	13.0344	7.12169
638.98	29.6473	44.2158	18.085	13.2163	6.94777
640	28.8949	43.167	18.371	13.0419	7.0282
641.02	28.3569	42.0511	18.3106	13.1635	6.8361
642.05	27.0241	41.9083	18.3471	12.925	6.92755
642.94	26.5706	41.5914	18.2382	12.9881	7.07772
643.97	26.204	40.7406	18.3048	13.0049	6.67579
645	24.9232	39.7956	18.6157	13.2665	6.65814
646.02	24.6878	39.0283	18.3904	12.8291	6.51093
647.05	23.9634	38.2325	17.8312	12.3838	6.17955
647.94	23.6117	37.2668	17.4822	12.3076	6.214
648.97	22.4035	36.5451	17.3732	12.6774	6.06807
650	22.1879	35.5733	17.0828	12.1153	6.19215
651.01	21.695	35.0988	16.8459	11.8855	6.28909
652.02	21.1863	33.9538	16.5537	12.008	6.11031
653.04	20.7695	33.0895	16.4202	11.6289	5.72806
654.05	19.965	32.5212	16.3066	11.5565	5.88446
655.07	19.4336	32.0401	16.1759	11.6144	5.67668
655.94	18.775	30.7101	16.0601	11.4671	5.93285
656.95	18.5327	30.6088	16.0789	11.1161	5.62064
657.97	18.0034	30.3881	16.196	11.1901	5.40483
658.98	17.7205	30.3235	16.088	11.2465	5.42979
660	17.0609	29.6464	15.7581	10.9365	5.46542
661.01	16.7703	29.1224	16.3799	10.7306	5.41344
662.02	16.4171	28.9606	16.3086	11.0668	5.51024
663.04	16.1645	29.0373	16.6715	11.0791	5.19251
664.05	15.5605	28.7478	16.8367	10.9683	5.12156
665.07	15.2786	28.3292	16.4652	10.981	4.99055
665.94	15.1325	28.1138	16.4234	10.7708	5.06413
666.95	14.8796	27.4351	16.2889	10.7773	5.02845
667.97	14.4413	26.8224	16.4176	10.5408	4.5945
668.98	13.8536	26.4243	16.0132	10.2276	4.90839
670	13.4054	26.5147	15.9103	10.1826	4.72351
671	13.027	25.2392	15.2936	10.0408	4.53005
672	12.5705	24.7752	15.5967	9.59132	4.66969
673	12.4834	24.1868	15.4454	9.60379	4.43538
674	11.8505	23.3346	15.0312	9.41191	4.24008
675	11.5921	23.4516	14.8877	9.19755	4.50201
676	11.3945	22.4678	14.3698	9.24884	4.20895
677	11.1077	22.1155	14.1622	9.01767	4.13151
678	10.7601	21.4807	13.8172	8.84188	4.07423
679	10.1226	20.7077	14.1244	8.77837	4.094
680	9.96082	20.6824	13.7919	8.50146	4.08439
681.01	9.55607	20.6303	13.9147	8.78101	3.99911
682.02	9.60976	19.7602	13.3535	8.30252	4.06025
683.04	9.4768	19.5874	13.2401	8.39874	3.72019
684.05	8.98059	19.4934	13.2336	8.16839	3.93224
685.07	8.99155	19.1329	12.6899	8.1793	3.78435
685.94	8.97805	18.5287	12.4533	7.94326	3.59664
686.95	8.54818	17.9814	12.5736	7.61145	3.7022
687.97	8.53008	17.4529	12.3045	7.72703	3.59861
688.98	8.18929	17.1307	11.7003	7.37256	3.49495
690	7.98464	16.4976	11.5039	7.25144	3.58134
691	7.69681	16.0785	11.1384	7.22429	3.50613
692	7.73363	15.9977	10.9358	6.98662	3.33624
693	7.41507	15.5996	11.0128	7.11416	3.34704
694	7.29492	15.6301	10.6984	7.03161	3.29112
695	7.31988	15.2112	10.6898	6.99282	3.16833
696	7.38783	15.3549	11.0357	7.0465	3.23044
697	7.10206	15.496	11.0708	6.89046	3.43489
698	7.17301	16.3011	11.3784	7.01598	3.11064
699	7.31718	16.8736	12.2825	7.2527	3.28225
700	7.62719	18.1299	13.3591	7.45535	3.32023
