# Supplementary material for: Coemissive luminescent nanoparticles combining aggregation-induced emission and quenching dyes prepared in continuous flow
Source: Nat Commun. 2022 Oct 13;13:6034. doi: 10.1038/s41467-022-33857-x (PMC9562343; doi:10.1038/s41467-022-33857-x)
Supplement: Supplementary file 3 — Source Data [file 41467_2022_33857_MOESM3_ESM.zip › Source Data/Fig. 2/Fig. 2h.xlsx]

## Sheet: Sheet1
Wavelength	2.5mg/mL	0.5mg/mL	0.1mg/mL	0.025mg/mL	0.005mg/mL
400	10.4259	15.6199	8.99606	1.08612	0.65232
401.07	11.0572	15.6775	9.3364	1.08203	0.66073
402	11.4327	15.6702	9.19304	1.07238	0.5942
403.07	12.0058	16.5019	9.68031	1.07903	0.6413
404	12.7745	16.2884	9.72112	1.07902	0.60785
405.07	13.2551	16.3883	10.265	1.14203	0.68298
406	14.126	17.0415	10.5021	1.2045	0.72662
407.07	15.0432	17.4369	10.731	1.38035	0.90232
408	15.4797	17.7066	11.2531	1.37454	0.95819
409.07	16.3194	18.1983	11.5662	1.52901	1.02684
410	16.8583	18.6161	11.9832	1.6517	1.24485
411.07	17.9158	19.3059	12.407	1.75924	1.29808
412	18.5911	19.9594	12.987	1.96266	1.37299
413.07	19.9487	20.1737	13.1774	1.98811	1.5563
414	20.0858	20.8594	13.9103	2.0784	1.54284
415.07	21.4634	21.7531	14.655	2.02163	1.5459
416	22.671	22.1697	15.1135	1.9643	1.3784
417.07	23.7192	23.0798	15.3272	1.79977	1.24452
418	24.6089	24.2606	16.0212	1.7221	1.07926
419.07	26.5575	24.808	16.192	1.6916	0.91994
420	27.124	26.3735	16.6843	1.42826	0.79194
421.07	28.3026	27.0923	17.4896	1.43771	0.66198
422	29.6328	28.0722	18.1167	1.43509	0.63101
423.07	31.1758	29.0007	18.7037	1.36834	0.5493
424	32.4586	30.0758	19.7644	1.38075	0.51419
425.07	34.1484	31.4696	20.1733	1.29264	0.4922
426	34.9121	32.4415	20.7383	1.49808	0.48423
427.07	36.2678	33.508	21.9699	1.36263	0.45162
428	37.347	35.0401	22.3991	1.36208	0.49446
429.07	39.1225	35.8391	23.1935	1.41223	0.46747
430	40.1376	37.4082	24.3053	1.33523	0.48732
431.07	40.6698	37.9036	24.9982	1.43786	0.4058
432	43.2412	39.0117	25.4082	1.56772	0.5021
433.07	44.11	40.3856	26.7885	1.49708	0.45236
434	45.0793	41.0354	27.1944	1.60351	0.45193
435.07	46.0362	42.6362	28.4756	1.53545	0.44569
436	47.2893	43.1779	28.9777	1.52603	0.46291
437.07	47.7546	44.5127	29.7979	1.605	0.43962
438	49.2759	45.2047	30.788	1.69923	0.42441
439.07	50.4242	46.7108	31.04	1.63161	0.37773
440	50.6595	47.4495	31.699	1.72452	0.4094
441.06	52.2563	48.5968	32.8571	1.64964	0.42652
441.96	52.7386	48.9476	33.2182	1.66667	0.46611
443.03	53.9878	50.8683	34.267	1.6399	0.41779
443.93	54.5986	51.4356	34.2869	1.90345	0.46057
445	56.6287	52.3462	35.5222	1.7807	0.4551
446.06	57.1283	53.4357	36.0828	1.89088	0.40995
446.96	57.9292	54.285	36.62	1.95563	0.39534
448.03	58.4158	54.7682	37.3099	1.86269	0.48336
448.93	59.6267	56.6793	37.533	1.96588	0.47078
450	60.9468	56.9267	38.5657	1.92759	0.42652
451.07	61.809	57.9751	39.4999	2.01807	0.44563
452	62.1437	58.6145	40.0087	1.91255	0.36751
453.07	63.6181	60.215	40.9324	2.13872	0.48815
454	64.7941	60.0561	41.0137	2.03606	0.42311
455.07	64.9538	61.9228	41.9875	2.19633	0.42681
456	65.3378	62.7043	42.505	2.23959	0.4387
457.07	66.2121	63.5708	43.1273	2.26111	0.47569
458	68.183	63.5698	43.7701	2.16774	0.47052
459.07	68.7569	64.2933	43.9917	2.35564	0.47095
460	70.2484	65.3305	44.7406	2.25257	0.51113
461.06	70.6757	65.8617	45.1423	2.13646	0.49914
461.96	71.4603	66.5239	45.5303	2.36166	0.49565
463.03	71.5055	67.4347	45.7112	2.44512	0.59443
463.93	73.5497	68.4046	46.6615	2.4823	0.44056
465	73.0075	68.3168	46.7148	2.40247	0.43367
466.06	73.8015	68.7754	47.2387	2.33924	0.45804
466.96	72.0735	69.3003	47.2967	2.46858	0.5092
468.03	74.2875	69.8096	47.3756	2.36413	0.43547
468.93	74.5832	70.1596	47.013	2.53054	0.46974
470	74.9796	70.337	48.2704	2.46286	0.45781
471.06	75.4697	69.5102	47.8321	2.46402	0.37069
471.96	75.4121	69.9474	48.2915	2.33388	0.43753
473.03	74.5512	69.9965	48.3606	2.49617	0.44252
473.93	75.5439	69.9099	47.4943	2.46981	0.41143
475	74.123	70.0383	47.9377	2.56677	0.45418
476.06	73.8105	69.2484	47.1198	2.35998	0.50638
476.96	73.2325	69.738	47.8534	2.59469	0.43587
478.03	72.1253	69.715	47.9959	2.38972	0.44878
478.93	72.8069	68.3104	47.627	2.41491	0.46249
480	71.7782	68.7109	46.7779	2.41529	0.50662
481.06	72.0857	68.04	47.0483	2.63834	0.54963
481.96	71.5442	67.8851	46.2311	2.62761	0.60531
483.03	69.9588	67.5732	46.3101	2.46264	0.7183
483.93	68.954	65.7481	46.1228	2.61935	0.70301
485	68.3323	66.0879	45.1391	2.62405	0.71351
486.06	67.095	64.9813	44.9785	2.51968	0.69378
486.96	65.4911	64.6943	44.7893	2.47523	0.70875
488.03	64.6584	63.206	43.8582	2.50658	0.55948
488.93	65.2854	63.0282	43.484	2.46195	0.60313
490	64.0173	62.0716	43.017	2.36886	0.50115
491.06	61.9064	62.1871	42.7285	2.2297	0.46483
491.96	61.3355	60.3625	42.0819	2.47218	0.60817
493.03	60.1875	59.2099	41.5456	2.49208	0.58449
493.93	59.8387	58.9035	41.3203	2.54308	0.6714
495	58.0896	57.6911	40.3967	2.45439	0.69785
496.06	57.6525	57.2796	39.9186	2.42024	0.82276
496.96	56.5423	56.6032	39.3368	2.45299	0.73966
498.03	55.1579	55.2094	38.4948	2.27921	0.60715
498.93	54.8708	54.2592	38.426	2.32681	0.5042
500	53.2067	52.8476	37.5215	1.96414	0.56438
501.06	52.0025	52.191	36.6825	2.12641	0.41742
501.96	51.2253	51.4845	36.2859	1.86467	0.43962
503.03	48.7785	50.7747	35.0894	2.02506	0.43622
503.93	49.0398	50.0475	35.3553	2.03876	0.52892
505	48.3395	49.143	34.1107	1.95712	0.37326
506.06	46.3498	47.9105	33.8683	1.85173	0.40008
506.96	45.7895	46.8526	33.0127	1.766	0.46376
508.03	44.4648	45.471	32.4048	1.84989	0.37866
508.93	43.4865	45.0616	32.0491	1.76179	0.41934
510	43.1918	44.4942	31.521	1.66178	0.34779
511.04	41.7826	43.369	30.6062	1.76063	0.39644
511.94	40.9731	42.7654	30.1278	1.60202	0.42567
512.98	39.3382	41.7236	28.9798	1.61267	0.36569
514.02	38.5428	40.5116	28.4116	1.75843	0.36096
515.07	37.3857	39.7975	27.8288	1.66036	0.37783
515.97	36.3302	39.2132	27.5861	1.5191	0.31867
517.01	35.719	38.3376	26.6701	1.68355	0.52256
518.05	35.2095	37.545	26.8216	1.66904	0.4559
518.95	33.8314	36.9056	25.9392	1.67587	0.46281
520	32.7641	35.8969	25.4932	1.72593	0.52922
521.06	31.6972	34.8688	24.961	1.73029	0.5741
521.96	30.8739	33.9836	24.3447	1.62169	0.60483
523.03	29.8869	32.9445	23.7123	1.69179	0.58546
523.93	29.4452	32.4631	23.2617	1.60092	0.53459
525	28.2234	31.6732	22.4938	1.5757	0.49379
526.06	26.9564	31.0601	21.9563	1.47007	0.61288
526.96	26.1546	30.2679	21.335	1.55941	0.60333
528.03	25.8744	29.5065	21.2127	1.53679	0.66655
528.93	24.7862	28.8587	20.8144	1.5718	0.68412
530	24.4218	28.0699	20.1584	1.56325	0.68692
531.04	23.4764	27.7011	19.8876	1.53773	0.60961
531.94	22.4868	27.0511	19.5632	1.73013	0.73859
532.98	21.9806	25.9422	19.7357	1.7353	0.86492
534.02	21.1212	25.3537	19.4077	1.90405	0.7489
535.07	21.5139	25.0608	19.0358	1.93133	1.02475
535.97	20.319	25.114	19.0749	1.90756	0.99125
537.01	19.9353	24.6173	19.1308	2.02013	1.03735
538.05	19.3569	24.3031	18.7675	2.16148	1.13902
538.95	18.756	23.6437	18.5777	2.09802	1.16472
540	18.3525	23.2165	18.3917	2.09971	1.17343
541.04	18.1919	23.0511	18.9264	2.26681	1.3006
541.94	17.5706	22.5143	18.655	2.43182	1.49227
542.98	17.3341	21.8842	19.0157	2.39468	1.45847
544.02	16.6438	22.276	18.82	2.50181	1.43787
545.07	16.7069	22.0476	18.8459	2.5124	1.5513
545.97	16.1317	21.5945	19.0049	2.5726	1.54068
547.01	15.725	21.5463	18.8107	2.52874	1.45828
548.05	15.4956	21.0505	18.8918	2.76619	1.59871
548.95	15.5211	20.7256	18.3147	2.65704	1.7021
550	15.2492	20.7094	18.3976	2.57034	1.58894
551.04	14.7358	20.5659	18.4089	2.62089	1.7483
551.94	14.5873	19.995	18.6757	2.66574	1.76276
552.98	14.3558	19.7779	18.1065	2.68448	1.45675
554.02	14.1476	19.8198	18.159	2.65484	1.62809
555.07	14.0707	19.6538	17.8359	2.53319	1.66397
555.97	13.8709	19.4946	17.6824	2.49893	1.61045
557.01	13.8933	19.0895	17.402	2.53558	1.57645
558.05	13.2171	18.9095	17.3019	2.46577	1.52251
558.95	13.23	18.7157	16.9287	2.52404	1.54174
560	13.3991	18.5848	16.5619	2.4815	1.37996
561.04	13.2226	18.7	16.3568	2.34333	1.49667
561.94	13.6685	18.6933	16.2344	2.27657	1.3989
562.98	13.812	18.6305	15.9268	2.22687	1.32097
564.02	13.9992	18.9238	15.8139	2.13469	1.37171
565.07	14.3702	18.7867	15.6225	2.20596	1.29263
565.97	14.925	19.0035	15.3697	2.09684	1.28116
567.01	15.0787	19.1885	15.114	2.11594	1.34752
568.05	16.3285	19.9081	14.8859	2.09198	1.38083
568.95	16.8655	20.677	14.9536	2.1551	1.56719
570	18.0914	21.9379	15.2337	2.39061	1.61127
571.04	19.5486	22.4295	15.166	2.29663	1.56066
571.94	20.3032	23.6394	15.0801	2.3324	1.61812
572.98	22.2908	24.9347	15.4161	2.28355	1.47372
574.02	24.1635	26.3492	15.1696	2.20956	1.56643
575.07	26.7771	28.2883	15.1476	2.24183	1.48825
575.97	28.422	30.1027	15.108	2.06678	1.40051
577.01	31.1207	32.4723	15.246	2.02542	1.33875
578.05	34.5656	35.0191	15.8162	1.9823	1.23499
578.95	37.3638	37.4267	15.7087	2.00673	1.3089
580	40.9509	41.2565	16.3351	2.0459	1.14319
581.02	45.0586	44.3311	16.6239	2.11345	1.25755
582.05	50.6685	48.6781	17.5316	2.13188	1.32128
582.94	54.9186	52.9163	17.5587	2.23045	1.37627
583.97	60.8474	57.6857	18.4591	2.21231	1.45707
585	66.6978	63.0715	19.0516	2.51739	1.40548
586.02	72.9777	67.8354	20.0379	2.51754	1.32054
587.05	80.3375	74.7699	21.014	2.73985	1.62182
587.94	87.6581	79.579	21.7274	2.82346	1.66446
588.97	95.3612	87.3374	23.1538	3.09471	1.83516
590	105.104	94.3074	23.935	3.30105	1.85601
591.04	112.602	101.274	24.6555	3.43464	1.82553
591.94	119.387	107.973	25.5996	3.88575	2.01205
592.98	131.013	115.31	27.2061	3.89968	2.10909
594.02	143.565	123.297	28.3855	4.10737	2.24661
595.07	153.093	131.998	29.5272	4.5167	2.41261
595.97	161.073	138.022	29.9622	4.63018	2.63048
597.01	172.819	146.219	31.2423	4.75206	2.62164
598.05	182.138	154.21	32.2484	5.06956	2.69822
598.95	193.152	159.404	33.5414	5.19129	2.807
600	201.158	167.795	33.8615	5.54727	2.90439
601.02	210.393	173.418	34.8017	5.97404	3.17274
602.05	218.791	180.808	35.5005	5.9306	3.20658
602.94	226.32	184.721	36.1516	6.04763	3.29373
603.97	232.464	190.51	36.4156	6.40215	3.41526
605	237.8	192.527	37.294	6.42679	3.5857
606.02	242.607	196.249	37.3124	6.62015	3.66364
607.05	247.747	199.39	37.2816	6.91357	3.80807
607.94	247.891	199.789	37.6133	6.9938	3.8589
608.97	251.426	199.742	36.9562	7.09715	3.83453
610	251.217	201.289	36.4521	7.21807	3.75118
611.02	250.367	200.13	36.659	7.18178	3.83073
612.05	248.85	198.01	36.1137	7.21361	4.02509
612.94	248.647	196.088	35.0251	7.52904	3.98061
613.97	244.949	193.193	34.9894	7.08383	3.99112
615	237.967	189.737	33.6904	7.15767	3.89396
616.02	234.31	185.847	33.3846	6.8994	3.85849
617.05	228.245	181.033	32.5419	7.05348	3.98853
617.94	221.639	177.575	32.4541	6.89184	3.77837
618.97	216.844	171.602	30.8899	6.80211	3.65885
620	209.804	166.565	30.3044	6.62389	3.6769
621.02	203.48	161.267	29.7074	6.20906	3.56434
622.05	194.732	155.581	28.6804	6.24386	3.4071
622.94	190.355	153.075	28.0555	6.1115	3.49998
623.97	184.115	146.284	27.5233	6.07895	3.36571
625	176.28	141.689	25.8778	5.87458	3.19063
626.02	169.331	137.413	25.9558	5.73464	3.16442
627.05	162.66	131.176	25.1257	5.46716	3.1057
627.94	158.19	127.622	24.8724	5.44921	2.99671
628.97	151.163	123.951	23.9986	5.16517	2.96042
630	146.454	118.285	23.3298	4.97598	2.88899
631.01	140.016	114.925	22.8647	4.77481	2.82557
632.02	134.249	110.51	22.4265	4.67909	2.59417
633.04	130.246	106.948	21.7813	4.61156	2.58296
634.05	124.719	102.857	21.1312	4.52708	2.48985
635.07	120.168	99.5973	20.7847	4.29631	2.4158
635.94	117.355	98.2193	20.8388	4.28646	2.32301
636.95	113.207	95.5353	20.2805	4.10969	2.3418
637.97	111.17	92.9173	19.9404	4.17261	2.309
638.98	106.612	90.4846	19.7498	4.11545	2.29309
640	103.689	88.5716	19.9177	4.00896	2.20701
641.02	102.012	87.7129	19.6424	3.88604	2.19903
642.05	100.068	85.8606	19.8864	3.818	2.27859
642.94	98.9475	84.8501	19.4106	3.78791	2.13934
643.97	96.1911	83.2012	19.6559	3.81706	2.10407
645	94.6648	82.3339	19.1957	3.69604	2.0252
646.02	94.3728	80.6182	19.2859	3.57393	1.9892
647.05	92.7598	80.4881	18.738	3.64704	1.98205
647.94	91.211	79.3287	18.8818	3.54995	2.08302
648.97	90.5962	78.3576	18.5554	3.5161	1.98135
650	89.606	77.2154	18.1004	3.63187	1.90466
651.01	88.6265	76.7258	17.9043	3.40813	1.97913
652.02	88.1589	76.1465	17.9492	3.46241	1.96234
653.04	87.8607	75.1853	17.5933	3.41866	1.93864
654.05	85.9194	75.5888	17.3974	3.55407	1.94907
655.07	85.521	74.1538	17.3417	3.59337	1.9147
655.94	84.582	73.5297	17.2144	3.3199	1.94577
656.95	84.1274	72.7918	17.2797	3.38281	2.03812
657.97	82.8787	73.0346	16.9332	3.41419	1.91205
658.98	81.9106	71.9848	17.3702	3.29427	1.9093
660	81.1353	72.0922	17.3675	3.32749	1.91056
661.01	79.8909	71.7009	17.4955	3.47249	1.8974
662.02	78.3081	71.2533	17.5161	3.55316	1.91454
663.04	77.0335	69.9716	17.4663	3.40268	1.95592
664.05	76.0188	69.2012	17.6778	3.58376	2.01161
665.07	73.8753	68.2719	17.465	3.63092	1.94624
665.94	72.8134	67.648	17.5594	3.71172	2.00234
666.95	70.8945	66.8852	17.2383	3.66984	1.88246
667.97	69.4513	65.2044	16.8487	3.64577	2.05121
668.98	67.787	63.7527	16.4739	3.45045	1.91768
670	65.7485	62.4474	16.779	3.49854	1.79274
671	63.4655	60.822	16.3602	3.44099	1.86069
672	61.9785	59.7589	15.6507	3.4013	1.87497
673	59.6262	56.9302	15.6834	3.36759	1.88979
674	57.3042	56.3598	15.3036	3.38322	1.77062
675	55.9066	54.4719	15.2113	3.14298	1.76041
676	53.5317	52.7835	14.7245	3.09965	1.87712
677	51.9482	50.7773	14.5345	3.25367	1.64531
678	50.1248	49.1783	13.8781	2.97862	1.6858
679	48.6672	47.8006	13.7249	2.94248	1.63752
680	46.8673	46.3086	13.654	3.12601	1.46638
681.01	45.9913	45.3356	12.9796	2.96077	1.74875
682.02	43.9898	44.3188	13.111	3.01632	1.58384
683.04	41.7914	42.5511	13.0097	2.85734	1.57552
684.05	40.8144	41.7389	12.6398	2.88018	1.49169
685.07	39.4943	40.7029	12.1224	2.72717	1.55236
685.94	38.0259	39.034	11.9584	2.86907	1.46094
686.95	36.7023	37.8312	11.6666	2.71744	1.46753
687.97	35.6507	36.7491	11.1931	2.62063	1.41169
688.98	34.186	35.3872	10.7642	2.59549	1.39881
690	32.6026	34.7614	10.4678	2.69288	1.51172
691	32.0735	33.2153	10.0218	2.52921	1.37999
692	30.5824	32.4127	10.0278	2.51859	1.38559
693	29.2512	31.5505	9.65789	2.31205	1.36166
694	28.4559	30.9648	9.68366	2.48435	1.37341
695	27.4243	29.9626	9.56428	2.30977	1.37944
696	26.7213	28.9065	9.78819	2.35761	1.28135
697	26.0598	29.1533	9.86833	2.43014	1.36116
698	24.7533	29.7152	10.14	2.55175	1.41776
699	24.3684	29.644	11.0017	2.54186	1.3531
700	24.1806	31.1907	11.9221	2.80107	1.46894
