# Supplementary material for: Coemissive luminescent nanoparticles combining aggregation-induced emission and quenching dyes prepared in continuous flow
Source: Nat Commun. 2022 Oct 13;13:6034. doi: 10.1038/s41467-022-33857-x (PMC9562343; doi:10.1038/s41467-022-33857-x)
Supplement: Supplementary file 3 — Source Data [file 41467_2022_33857_MOESM3_ESM.zip › Source Data/Fig. 3/Fig. 3a.xlsx]

## Sheet: Sheet1
Wavelength	Abs of C-6	Wavelength	TPE
300	69.6733	400	47.1515
301.07	67.7086	401.07	50.5615
302	64.4807	402	53.9306
303.07	63.6542	403.07	56.8888
304	61.9697	404	62.4079
305.07	61.4433	405.07	66.0028
306	58.7931	406	70.2449
307.07	58.2216	407.07	74.3851
308	56.5857	408	79.9504
309.07	55.081	409.07	85.4195
310	54.4577	410	89.273
311.07	53.7196	411.07	95.3285
312	53.1737	412	100.073
313.07	51.6146	413.07	107.244
314	52.5717	414	112.411
315.07	50.5258	415.07	119.515
316	49.4811	416	124.537
317.07	49.6063	417.07	131.883
318	48.359	418	139.904
319.07	46.4385	419.07	148.369
320	43.0285	420	156.576
320.93	42.3411	421.07	164.616
322.03	40.4356	422	172.079
322.96	38.4282	423.07	182.763
324.06	36.3925	424	192.027
325	34.4383	425.07	202.819
325.93	33.4498	426	212.975
327.03	30.8924	427.07	221.419
327.96	30.6214	428	230.987
329.06	28.7152	429.07	241.758
330	27.9989	430	251.937
331.07	25.5993	431.07	261.254
332	22.3715	432	269.197
333.07	20.5119	433.07	282.298
334	17.7401	434	289.425
335.07	15.598	435.07	300.489
336	13.4906	436	310.587
337.07	11.9919	437.07	316.804
338	10.4034	438	326.944
339.07	9.06138	439.07	334.375
340	8.42148	440	343.312
341.07	8.36554	441.06	351.886
342	7.24081	441.96	361.504
343.07	7.43942	443.03	371.722
344	6.75978	443.93	380.662
345.07	6.92339	445	388.365
346	6.57348	446.06	395.823
347.07	6.51816	446.96	404.067
348	6.58663	448.03	411.757
349.07	7.14883	448.93	420.488
350	7.07057	450	428.947
351.07	6.94158	451.07	436.659
352	6.68952	452	445.563
353.07	7.69453	453.07	453.61
354	7.60853	454	457.165
355.07	7.91534	455.07	465.116
356	8.01653	456	471.115
357.07	8.17202	457.07	479.111
358	8.80566	458	483.421
359.07	9.29512	459.07	488.648
360	9.72432	460	495.242
361.07	10.0361	461.06	496.54
362	10.9696	461.96	502.657
363.07	11.5623	463.03	508.313
364	12.3772	463.93	508.54
365.07	12.9404	465	514.141
366	13.4405	466.06	518.466
367.07	14.5666	466.96	521.775
368	15.5818	468.03	523.468
369.07	16.6116	468.93	521.757
370	19.1473	470	523.725
371.07	20.2699	471.06	524.297
372	21.9339	471.96	525.507
373.07	23.0777	473.03	525.695
374	24.785	473.93	525.23
375.07	26.7999	475	522.722
376	27.6232	476.06	522.077
377.07	29.5376	476.96	523.415
378	31.4311	478.03	520.257
379.07	33.7482	478.93	517.054
380	35.7036	480	516.839
381.07	38.5945	481.06	511.658
382	40.6721	481.96	509.165
383.07	43.1924	483.03	503.361
384	45.5412	483.93	501.055
385.07	47.9226	485	495.838
386	51.5577	486.06	493.218
387.07	55.0015	486.96	489.674
388	57.0573	488.03	484.702
389.07	59.7079	488.93	478.613
390	63.7355	490	476.049
391.06	68.4395	491.06	470.197
391.96	71.3658	491.96	465.774
393.03	73.4322	493.03	463.754
393.93	79.043	493.93	454.859
395	83.4668	495	452.031
396.06	88.0357	496.06	446.526
396.96	92.8178	496.96	440.245
398.03	99.1573	498.03	432.758
398.93	101.096	498.93	428.833
400	106.185	500	425.141
401.07	112.407	501.06	417.742
402	117.29	501.96	409.62
403.07	124.036	503.03	403.616
404	128.418	503.93	397.279
405.07	135.232	505	392.843
406	140.338	506.06	388.008
407.07	149.189	506.96	379.428
408	155.372	508.03	374.311
409.07	163.043	508.93	369.407
410	167.881	510	362.806
411.06	174.386	511.04	355.829
411.96	181.927	511.94	348.939
413.03	191.825	512.98	341.673
413.93	199.501	514.02	337.792
415	203.529	515.07	331.403
416.06	212.278	515.97	327.18
416.96	218.436	517.01	320.05
418.03	223.796	518.05	312.689
418.93	231.874	518.95	310.959
420	240.033	520	302.64
421.07	247.306	521.06	296.95
422	255.224	521.96	294.237
423.07	264.084	523.03	286.279
424	276.447	523.93	282.012
425.07	283.559	525	274.752
426	292.17	526.06	270.653
427.07	299.104	526.96	264.905
428	312.345	528.03	259.458
429.07	318.249	528.93	254.518
430	328.998	530	247.773
431.06	333.851	531.04	242.286
431.96	346.222	531.94	237.981
433.03	355.49	532.98	231.294
433.93	360.284	534.02	227.517
435	370.904	535.07	221.96
436.06	381.417	535.97	217.702
436.96	387.785	537.01	211.258
438.03	398.104	538.05	206.46
438.93	405.112	538.95	203.574
440	412.466	540	199.287
441.06	421.988	541.04	192.677
441.96	430.668	541.94	189.435
443.03	444.769	542.98	185.983
443.93	448.974	544.02	180.812
445	451.901	545.07	176.754
446.06	454.834	545.97	171.846
446.96	459.747	547.01	168.717
448.03	468.079	548.05	164.474
448.93	478.376	548.95	160.322
450	483.381	550	155.823
451.06	489.856	551.04	151.966
451.96	492.077	551.94	148.506
453.03	494.961	552.98	144.39
453.93	497.911	554.02	140.662
455	505.803	555.07	137.962
456.06	508.818	555.97	133.479
456.96	508.681	557.01	129.891
458.03	510.985	558.05	127.067
458.93	507.777	558.95	124.873
460	507.829	560	120.896
461.06	514.566	561.04	117.829
461.96	524.885	561.94	113.871
463.03	525.506	562.98	110.847
463.93	522.857	564.02	108.83
465	507.257	565.07	105.681
466.06	502.689	565.97	103.305
466.96	504.594	567.01	99.6015
468.03	496.935	568.05	97.4103
468.93	482.348	568.95	95.1052
470	479.133	570	92.2581
471.06	459.382	571.04	89.8286
471.96	447.122	571.94	87.227
473.03	429.967	572.98	85.231
473.93	416.467	574.02	83.1541
475	401.145	575.07	80.8097
476.06	378.453	575.97	77.8079
476.96	360.297	577.01	76.1399
478.03	338.286	578.05	74.687
478.93	326.305	578.95	73.1711
480	304.049	580	69.5777
481.04	282.476	581.02	68.2547
481.94	257.528	582.05	66.6091
482.98	229.407	582.94	64.9527
484.02	207.427	583.97	62.946
485.07	195.227	585	61.2411
485.97	186.796	586.02	59.8665
487.01	167.626	587.05	57.4674
488.05	141.695	587.94	56.3376
488.95	130.61	588.97	54.2997
490	119.191	590	53.7563
491.06	101.683	591.04	51.2193
491.96	87.3027	591.94	49.8203
493.03	79.362	592.98	48.7537
493.93	72.332	594.02	47.2996
495	61.9678	595.07	46.6215
496.06	52.1226	595.97	44.824
496.96	44.8358	597.01	43.0872
498.03	39.0944	598.05	42.6882
		598.95	41.4482
		600	39.8489
		601.02	39.0827
		602.05	37.4415
		602.94	36.5154
		603.97	35.931
		605	34.7418
		606.02	33.565
		607.05	32.4993
		607.94	31.6706
		608.97	30.7963
		610	30.4686
		611.02	28.6783
		612.05	28.4235
		612.94	26.9557
		613.97	26.1674
		615	25.7815
		616.02	24.793
		617.05	24.0191
		617.94	24.1179
		618.97	22.7493
		620	22.4827
		621.02	21.5319
		622.05	20.7883
		622.94	20.4161
		623.97	19.7387
		625	19.0598
		626.02	18.6503
		627.05	17.5975
		627.94	17.4243
		628.97	16.7906
		630	16.3592
		631.01	15.5016
		632.02	15.2318
		633.04	14.9633
		634.05	14.3732
		635.07	14.3415
		635.94	13.2767
		636.95	13.1893
		637.97	13.2052
		638.98	12.3623
		640	12.2309
		641.02	11.8971
		642.05	11.1459
		642.94	10.9248
		643.97	10.5007
		645	10.3355
		646.02	10.0388
		647.05	9.98186
		647.94	9.46352
		648.97	9.04905
		650	8.92914
		651.01	8.53533
		652.02	8.5406
		653.04	8.33875
		654.05	7.64521
		655.07	7.80678
		655.94	7.85708
		656.95	7.20678
		657.97	7.48938
		658.98	6.84781
		660	6.89029
		661.01	6.53004
		662.02	6.44624
		663.04	6.18534
		664.05	5.9691
		665.07	5.90697
		665.94	5.91473
		666.95	5.49486
		667.97	5.83026
		668.98	5.30606
		670	5.27215
		671	5.10333
		672	5.0215
		673	5.13266
		674	5.03843
		675	4.95368
		676	4.73311
		677	4.73144
		678	4.66952
		679	4.67833
		680	4.87382
		681.01	4.60466
		682.02	4.62501
		683.04	5.33606
		684.05	5.91821
		685.07	9.59294
		685.94	17.2296
		686.95	34.2081
		687.97	61.449
		688.98	102.807
		690	164.268
		691	237.014
		692	328.709
		693	405.683
		694	477.523
		695	552.232
		696	608.034
		697	633.536
		698	652.384
		699	646.444
		700	626.36
