# Supplementary material for: Coemissive luminescent nanoparticles combining aggregation-induced emission and quenching dyes prepared in continuous flow
Source: Nat Commun. 2022 Oct 13;13:6034. doi: 10.1038/s41467-022-33857-x (PMC9562343; doi:10.1038/s41467-022-33857-x)
Supplement: Supplementary file 3 — Source Data [file 41467_2022_33857_MOESM3_ESM.zip › Source Data/Fig. 3/Fig. 3b.xlsx]

## Sheet: Sheet1
Wavelength	350 nm	370 nm	390 nm	410 nm	430 nm	446 nm
450	276.522	248.828	62.9431	23.1592	28.2173	1000
451.07	278.992	251.184	62.7903	22.7828	26.6584	1000
452	284.716	256.036	63.3338	21.9127	25.9731	1000
453.07	288.57	260.356	63.4311	21.2753	24.7219	384.035
454	293.417	262.254	64.5815	21.412	23.8139	120.128
455.07	296.474	269.38	64.3992	20.9096	23.0535	59.9635
456	303.854	273.66	66.2562	20.7755	22.5636	50.276
457.07	307.882	279.41	68.0938	20.9824	22.7742	45.3408
458	310.726	281.853	68.4095	21.3758	22.9378	42.8277
459.07	315.327	290.266	70.2376	21.7998	23.1658	41.3202
460	316.773	295.323	71.5094	22.7674	23.7917	40.9022
461.06	325.521	295.921	73.3178	22.6391	24.4452	40.4105
461.96	329.969	304.022	73.3409	23.1178	24.4141	39.7284
463.03	335.326	309.662	74.7472	23.103	24.9859	38.8517
463.93	340.938	313.525	76.572	23.3991	25.0691	38.5225
465	350.897	321.332	76.8295	23.7282	25.6377	38.0827
466.06	355.888	327.335	79.0198	24.0063	26.7611	39.0381
466.96	364.226	335.082	80.3104	24.6583	27.9363	40.5099
468.03	373.621	344.866	82.1404	25.2956	29.5323	42.55
468.93	382.379	351.215	83.923	26.8764	31.2294	44.4343
470	390.12	357.804	85.968	27.292	33.4653	46.8062
471.06	398.19	367.804	87.9263	28.7108	34.6073	49.2374
471.96	405.172	373.157	89.1898	29.5047	36.2569	51.306
473.03	413.715	381.177	90.8743	30.2396	38.2302	54.4603
473.93	422.172	390.237	92.4588	31.403	40.2638	56.3006
475	430.154	392.955	95.9481	32.3223	41.3925	59.3909
476.06	434.373	400.851	96.1556	33.0985	42.8772	61.9122
476.96	440.178	406.052	98.2662	33.9844	44.0971	63.117
478.03	442.101	409.009	99.8238	33.9737	45.2284	65.3412
478.93	445.998	411.14	99.425	35.0259	45.8563	66.7328
480	452.217	414.755	100.26	35.1248	47.1673	68.4841
481.06	450.716	419.198	101.085	35.7251	48.0854	70.1402
481.96	448.386	418.998	102.623	36.7936	49.0228	70.9302
483.03	449.679	421.171	103.221	37.5645	49.7634	72.3106
483.93	446.68	417.177	104.764	38.6482	49.9455	74.5965
485	446.818	416.9	103.969	39.2677	50.6363	74.5346
486.06	442.214	414.814	104.413	38.4657	50.9015	74.894
486.96	444.41	414.534	103.099	38.8164	50.7446	73.8364
488.03	438.088	409.621	102.21	37.9964	50.1598	74.0625
488.93	435.298	408.758	101.449	37.8569	50.1813	72.7127
490	431.524	400.439	100.171	37.1628	49.5	73.2008
491.06	428.918	399.583	100.186	36.3684	49.3775	73.1799
491.96	426.418	395.789	98.2486	35.749	49.0639	72.6489
493.03	422.136	390.689	96.5846	34.8706	49.0599	72.4082
493.93	416.226	386.796	95.4827	34.6034	48.7198	71.9813
495	413.963	384.056	94.5247	34.1816	48.5284	71.6125
496.06	409.922	375.291	93.1393	33.9763	48.9602	71.9628
496.96	409.449	379.711	92.8169	34.3377	48.7761	71.9247
498.03	403.664	374.592	92.0083	33.495	48.76	72.9066
498.93	399.268	376.741	90.308	33.9441	48.8518	72.6588
500	397.6	371.886	90.6994	33.1831	49.2416	72.8492
501.06	395.988	369.576	88.9754	33.7158	49.2133	73.7861
501.96	388.304	369.577	88.9764	34.0211	49.3352	73.2461
503.03	385.786	364.865	87.4232	33.033	49.8392	73.6533
503.93	382.666	361.608	87.2434	33.6603	49.8544	73.9467
505	380.038	357.358	86.9427	33.286	49.7431	73.7696
506.06	377.758	350.903	85.9229	33.1838	49.5286	74.4308
506.96	374.512	345.577	85.3391	33.0948	49.6323	73.7858
508.03	365.469	341.625	84.4861	32.9322	49.5765	74.2359
508.93	366.702	339.154	83.2404	33.0254	49.1282	74.21
510	359.178	332.591	83.5688	32.7702	49.1451	73.4884
511.04	352.4	326.343	81.9304	32.1189	48.767	72.7064
511.94	349.427	322.756	80.3355	32.2747	48.4193	72.9188
512.98	346.176	317.706	80.2279	31.8344	47.89	71.9725
514.02	337.634	313.05	78.46	31.3337	46.5059	70.8566
515.07	329.423	306.033	76.7852	30.7261	46.5924	69.4102
515.97	326.436	301.731	75.848	30.2248	45.4261	68.8245
517.01	321.163	298.089	75.391	29.8373	44.4961	67.6543
518.05	313.488	290.005	74.3409	29.3332	43.4827	66.3228
518.95	307.421	285.363	72.6356	28.9078	43.0506	64.9247
520	302.889	278.532	70.6371	28.3276	41.9151	63.7453
521.06	294.409	273.676	69.5056	27.5185	40.7776	62.3255
521.96	287.252	265.638	68.343	27.1807	40.0667	60.5154
523.03	280.262	262.775	67.9062	26.6023	39.3252	59.3451
523.93	276.54	258.325	67.7494	25.6954	38.0273	58.0994
525	268.467	251.468	67.8258	25.5943	37.2174	56.8633
526.06	262.229	247.137	70.2178	25.0948	36.1869	54.7099
526.96	257.248	241.097	71.7411	24.6724	35.7681	54.4112
528.03	249.983	238.684	72.3047	24.6333	35.3394	53.0508
528.93	246.086	233.061	73.9489	24.2944	34.6858	51.3009
530	238.933	227.756	71.8668	23.7444	33.3085	50.0363
531.04	232.263	220.308	69.6888	22.5439	32.387	48.8399
531.94	227.321	216.128	66.3662	22.453	31.3719	47.535
532.98	220.593	209.145	62.9321	21.543	30.9021	46.4441
534.02	215.666	204.084	58.8149	21.303	29.8047	44.7133
535.07	211.062	197.105	54.98	20.7241	29.1466	43.4183
535.97	205.79	192.168	52.3893	19.4607	28.3877	42.4077
537.01	199.169	189.318	49.9781	19.5144	27.7185	41.476
538.05	195.719	180.872	48.0585	19.0037	26.6574	40.3766
538.95	190.849	179.947	47.0658	18.537	26.4479	39.9427
540	185.039	174.229	44.887	18.1683	25.9121	38.6594
541.04	180.806	170.279	44.5376	17.8561	25.2251	37.3944
541.94	177.544	165.3	44.0201	17.8703	24.632	37.0484
542.98	172.627	163.21	42.7001	17.2414	24.2143	36.1636
544.02	168.424	157.244	41.3383	16.9642	23.2456	35.2668
545.07	163.365	153.496	40.5823	16.0817	22.634	33.9592
545.97	160.464	150.166	39.3394	15.5796	22.5072	33.2284
547.01	156.625	145.837	38.4812	15.326	21.7005	32.2364
548.05	152.167	141.682	37.3991	14.9839	20.9155	31.4345
548.95	147.84	137.447	36.5004	14.6412	20.3543	30.591
550	143.895	134.498	35.7396	14.2213	19.9518	29.7983
551.04	138.841	130.649	34.294	14.1173	19.5101	28.9475
551.94	137.725	126.748	33.3284	14.2474	18.7584	28.3281
552.98	134.877	124.18	32.8163	14.4368	18.2472	27.4251
554.02	129.654	120.372	31.6156	14.7153	18.1894	27.0864
555.07	127.394	117.741	30.8324	15.1649	17.2985	26.0218
555.97	123.581	115.416	30.309	15.0422	17.0417	25.6818
557.01	119.657	111.743	29.7417	14.9385	16.5168	24.5032
558.05	115.239	108.425	28.888	14.5601	16.0801	24.0627
558.95	114.601	104.726	27.8635	14.3878	15.5666	23.4768
560	110.265	102.773	26.9604	13.4638	15.2077	22.5313
561.04	106.305	100.257	26.4713	12.4445	14.7816	21.9902
561.94	104.276	98.1297	25.6661	11.5906	14.3655	20.9683
562.98	101.016	94.1583	25.0973	10.9887	13.6732	20.4039
564.02	97.0652	92.0564	24.6341	10.4074	13.3887	20.182
565.07	93.3137	89.9453	23.8252	9.97797	13.0057	19.5984
565.97	92.743	87.6153	23.2305	9.36519	12.8458	18.7055
567.01	89.2738	84.4871	22.4794	9.01324	12.3288	18.1731
568.05	85.6543	81.9974	22.0489	9.03237	11.7556	17.8152
568.95	83.7607	80.3289	21.474	8.93759	11.5934	17.2842
570	81.3659	77.7088	20.8501	8.56676	11.456	16.8223
571.04	80.6209	73.6146	20.1825	8.30145	10.8248	16.2933
571.94	77.2062	72.4841	20.0031	8.01177	10.7975	15.784
572.98	74.1124	71.1068	19.3318	7.76151	10.5754	15.4531
574.02	72.5271	68.762	18.6814	7.72906	9.90452	14.5094
575.07	71.1545	66.297	18.6157	7.75557	9.73902	14.3787
575.97	69.0195	64.7343	18.2063	7.47391	9.78732	14.0912
577.01	65.785	62.8288	16.7324	7.11772	9.47381	13.6006
578.05	64.1433	60.5648	16.3555	7.17647	9.07561	13.194
578.95	62.657	59.7626	16.0545	7.33807	8.90077	12.6341
580	60.9999	56.839	15.8558	6.71869	8.87343	12.5853
581.02	59.3302	55.9512	15.5283	6.69515	8.95614	11.9525
582.05	56.9746	54.1786	14.7943	6.53346	8.9102	11.5626
582.94	55.3396	51.5551	14.4481	6.44349	8.9092	11.2529
583.97	53.6676	50.9104	14.0567	6.27958	8.69653	10.9339
585	51.2902	49.5157	13.601	6.23401	8.51279	10.6678
586.02	50.5189	48.3148	13.2078	6.26109	8.46401	10.4302
587.05	48.6914	46.6557	12.9109	5.94572	7.96055	9.87922
587.94	47.2866	45.2909	12.4951	6.12514	7.76312	9.76044
588.97	45.5682	43.7739	12.1788	5.93491	7.17315	9.61748
590	44.2192	42.7686	12.3583	5.74162	6.79909	9.21528
591.04	43.7807	41.7181	11.7248	5.68963	6.38052	9.16744
591.94	42.4311	40.6869	11.4619	5.71932	6.12434	8.89858
592.98	40.8099	38.4408	11.0954	5.69317	5.86191	8.47597
594.02	39.7276	37.7626	10.9563	5.45901	5.64262	8.28968
595.07	38.2638	37.1742	10.6674	5.54179	5.74692	8.1043
595.97	37.7667	35.9418	10.2803	5.33107	5.51693	7.94677
597.01	36.6011	35.4267	10.146	5.57174	5.42483	7.60626
598.05	35.2951	33.9346	9.68386	5.31885	5.36196	7.57929
598.95	34.1581	32.7339	9.51704	5.5652	5.24879	7.30153
600	33.4386	32.1439	9.42995	5.8541	5.05834	7.11165
601.02	32.7141	31.3914	9.20715	5.92283	4.80772	7.15901
602.05	31.1796	30.8114	9.06403	6.23849	4.81714	7.15603
602.94	30.2516	29.6033	8.75322	6.40979	4.6643	7.24482
603.97	29.8341	28.9754	8.53353	6.622	4.56561	7.33424
605	28.7576	28.0895	8.50863	6.58706	4.45788	7.27924
606.02	28.1156	27.1107	8.18945	6.5071	4.30463	7.22059
607.05	26.8284	26.7082	7.84141	6.11345	4.22424	7.16441
607.94	25.6983	26.3321	7.53643	5.89117	4.11888	6.8478
608.97	24.845	25.028	7.39542	5.35204	4.02289	6.6267
610	24.3619	24.1796	7.21656	4.86578	3.97762	6.23722
611.02	23.4271	23.5154	7.22651	4.53804	3.84743	5.8296
612.05	23.0377	23.3962	6.98456	4.21786	3.64762	5.47985
612.94	22.3361	22.5933	6.75914	3.9353	3.58655	5.34424
613.97	21.6981	21.9807	6.63207	3.71798	3.44905	4.98459
615	20.4685	21.1384	6.53488	3.67888	3.39718	4.60981
616.02	20.7011	21.0139	6.10271	3.64992	3.29793	4.57039
617.05	19.6875	19.8971	5.96257	3.43095	3.2672	4.45603
617.94	19.3237	19.506	5.81917	3.58099	3.10992	4.32223
618.97	18.8077	19.12	5.67021	3.3984	3.17624	4.20604
620	17.4756	18.2691	5.70096	3.43686	3.04395	4.13468
621.02	17.5969	18.1071	5.29033	3.483	2.86743	3.89584
622.05	16.7764	17.3259	5.25721	3.12879	2.9528	3.8966
622.94	16.18	16.904	5.19241	3.26596	2.82429	3.84434
623.97	16.0213	16.7409	5.16463	3.1051	2.66716	3.71009
625	15.3079	16.1803	4.7845	3.16787	2.67462	3.59008
626.02	14.7721	15.4778	4.85518	3.09706	2.60972	3.54534
627.05	14.3	15.5223	4.69619	3.03652	2.62556	3.39121
627.94	13.5174	15.4679	4.69928	2.99984	2.48629	3.42196
628.97	13.2917	15.1489	4.44457	2.93415	2.4075	3.20103
630	12.6813	14.4984	4.44015	2.9051	2.39835	3.22379
631.01	12.5014	14.1608	4.46789	2.83945	2.35592	3.06641
632.02	11.7048	13.6579	4.23277	2.76639	2.2631	3.03453
633.04	11.5401	13.4633	4.25112	2.64173	2.15848	2.97868
634.05	11.2863	12.6843	4.04064	2.56968	2.27261	2.85726
635.07	11.0606	12.6693	3.90122	2.50138	2.13428	2.68046
635.94	10.5985	12.1876	3.81003	2.43987	2.12497	2.70914
636.95	10.0766	11.9689	3.69458	2.31136	2.12493	2.67606
637.97	9.8201	11.4975	3.67712	2.33124	2.09098	2.52767
638.98	9.82707	10.9726	3.62449	2.17507	2.02562	2.58327
640	9.12876	10.7845	3.61885	2.10979	1.93764	2.36019
641.02	8.85171	10.4941	3.46624	1.99485	2.01687	2.38828
642.05	8.5626	10.2112	3.35647	2.00892	1.94303	2.33045
642.94	8.49353	9.75791	3.28331	1.8697	1.93971	2.23412
643.97	8.11197	9.23841	3.12624	1.84497	1.8392	2.20221
645	8.00754	8.95982	3.13563	1.86765	1.72577	2.23855
646.02	7.71833	8.78427	3.04565	1.72074	1.75098	2.15644
647.05	7.8735	8.91868	3.13507	1.75005	1.70039	2.15474
647.94	7.45372	8.61939	2.81206	1.74774	1.68228	2.08378
648.97	6.93763	8.0314	2.92572	1.73414	1.63193	2.02474
650	6.85739	8.05354	2.89278	1.69918	1.59997	1.99126
651.01	6.7509	8.07781	2.86393	1.73168	1.54161	1.89901
652.02	6.41206	7.99191	2.74802	1.57301	1.49892	1.93363
653.04	6.37036	7.65236	2.88773	1.64892	1.60349	1.88292
654.05	5.78776	7.52967	2.62661	1.74204	1.53995	1.8313
655.07	5.65919	7.06383	2.69796	1.83003	1.43786	1.89622
655.94	5.62669	6.79958	2.6894	1.60755	1.42887	1.86888
656.95	5.42118	6.57543	2.55022	1.69871	1.44917	1.81692
657.97	5.6153	6.68748	2.40449	1.71536	1.39528	1.74156
658.98	5.16517	6.33541	2.58318	1.70228	1.38137	1.75845
660	5.0778	6.10754	2.43454	1.72561	1.37052	1.62767
661.01	4.82608	6.02908	2.45173	1.59108	1.3125	1.58555
662.02	4.72564	5.77995	2.41281	1.66344	1.35577	1.63242
663.04	4.47136	5.95714	2.21749	1.74557	1.35697	1.56857
664.05	4.3565	5.5448	2.16314	1.60583	1.28106	1.50524
665.07	4.16048	5.45675	2.18881	1.57062	1.1566	1.46471
665.94	4.14857	5.61806	2.2026	1.60451	1.21525	1.51728
666.95	3.87159	5.45267	2.19901	1.61502	1.17313	1.51788
667.97	3.78654	5.26689	2.1297	1.60741	1.16666	1.43883
668.98	3.72554	5.30875	2.12405	1.64953	1.16252	1.35423
670	3.79096	5.03826	2.05179	1.66797	1.13599	1.35419
671	3.57817	4.70582	2.09856	1.62327	1.16032	1.30149
672	3.59502	4.85867	2.10548	1.62951	1.05552	1.31007
673	3.16227	4.69044	1.87643	1.58985	1.12599	1.23967
674	3.24522	4.48064	1.87829	1.4794	1.12284	1.27487
675	3.14778	4.32471	1.95972	1.53924	1.04393	1.2105
676	3.33664	4.29435	1.85877	1.50357	1.07405	1.17349
677	2.91531	4.17945	1.91457	1.55424	1.08805	1.18739
678	2.78524	4.04763	1.87476	1.39463	0.99562	1.10717
679	3.04969	3.91767	1.7827	1.50427	1.07948	1.20461
680	2.9329	3.78274	1.86634	1.38168	0.99902	1.11516
681.01	2.95942	3.98515	1.78381	1.43351	0.9768	1.09133
682.02	2.80628	4.10051	1.82939	1.43137	0.94408	1.00683
683.04	2.7813	3.43814	1.75953	1.42355	0.97436	1.04243
684.05	2.7638	3.68078	1.72094	1.41895	0.96906	1.00521
685.07	3.07093	3.8543	1.84012	1.52292	0.93449	1.00435
685.94	4.08116	3.4099	1.71693	1.38067	0.96471	1.07929
686.95	5.76865	3.36473	1.70393	1.38257	0.89648	1.05516
687.97	9.46294	3.15178	1.74165	1.39984	1.00578	0.99555
688.98	13.4463	3.23567	1.58666	1.39669	0.88211	0.97374
690	22.8039	3.11139	1.80022	1.29474	0.94189	1.0157
691	33.5136	3.02001	1.78263	1.31307	0.8757	1.0138
692	46.8782	3.02788	1.69059	1.22902	0.88524	1.01614
693	58.4465	3.11535	1.68406	1.44056	0.92282	0.98905
694	74.2382	2.73074	1.71324	1.34843	0.82523	0.90834
695	88.061	2.93596	1.56777	1.35364	0.89566	0.91273
696	102.164	2.71474	1.69877	1.28576	0.9122	0.88868
697	108.179	2.58954	1.48351	1.24212	0.84458	0.90077
698	108.346	2.56688	1.61904	1.15812	0.94258	0.9008
699	115.562	2.53642	1.62778	1.21142	0.85402	0.87757
700	116.069	2.58784	1.52531	1.23911	0.87694	0.95379
