# Supplementary material for: Coemissive luminescent nanoparticles combining aggregation-induced emission and quenching dyes prepared in continuous flow
Source: Nat Commun. 2022 Oct 13;13:6034. doi: 10.1038/s41467-022-33857-x (PMC9562343; doi:10.1038/s41467-022-33857-x)
Supplement: Supplementary file 3 — Source Data [file 41467_2022_33857_MOESM3_ESM.zip › Source Data/Fig. 3/Fig. 3c.xlsx]

## Sheet: Sheet1
Wavelength	350 nm	370 nm	390 nm	410 nm	430 nm	446 nm
450	2.00443	6.35121	6.12206	2.32465	1.12999	9.57393
451.07	1.96729	6.28471	5.95176	2.43442	1.23332	5.09977
452	2.22916	6.66399	6.05874	2.41387	1.34283	2.84524
453.07	1.90971	6.17762	5.97946	2.54599	1.55954	2.03705
454	1.95813	6.01531	6.07021	2.65951	1.6738	2.10467
455.07	2.11733	6.054	5.83485	2.61353	1.97258	2.37922
456	1.96413	6.09621	6.0486	2.81983	2.19091	2.66768
457.07	2.00492	6.05958	5.93685	3.12828	2.63804	3.17825
458	1.95811	5.8616	6.03071	3.02928	2.97541	3.40944
459.07	2.01507	5.83961	5.91898	3.52881	3.41837	4.23549
460	1.84392	5.79544	5.81511	3.84457	3.89263	5.04561
461.06	1.97896	5.55556	6.08231	4.19215	4.69688	5.94115
461.96	2.09609	5.53736	5.93345	4.80056	5.60015	7.30816
463.03	1.78963	5.83876	6.27117	5.54909	6.67584	8.88219
463.93	1.78081	5.55127	6.34008	6.17501	7.87571	10.536
465	2.0353	5.6032	6.56897	6.92591	9.39549	12.7418
466.06	2.00045	5.44216	6.70872	7.56705	11.3454	15.006
466.96	1.64335	5.43203	7.33658	8.8619	13.4022	18.3925
468.03	1.88424	5.46448	7.62651	10.111	16.0444	22.075
468.93	1.60281	5.38725	7.98241	11.3182	18.9077	26.0082
470	2.00321	5.40988	8.26315	12.6107	22.356	31.6017
471.06	1.81506	5.40192	9.23566	14.9503	26.7207	37.2502
471.96	1.61419	5.83793	10.0026	17.2116	31.4556	44.1202
473.03	1.79265	5.71609	10.6297	19.849	36.6783	51.6642
473.93	1.62188	6.07899	11.5811	23.2006	42.6849	60.991
475	2.03398	6.29816	12.7074	26.3565	49.6142	70.1689
476.06	1.96505	6.48579	14.276	29.8401	57.8313	81.984
476.96	1.79321	6.87057	15.5226	33.9241	65.661	92.8668
478.03	1.7053	7.07703	17.0542	38.6406	76.0576	106.21
478.93	1.88234	7.48822	19.2813	43.6338	85.3504	120.554
480	1.85729	7.88387	20.5586	49.1841	95.3221	135.621
481.06	2.10045	8.45957	22.8092	55.6398	107.986	154.276
481.96	1.98975	8.89055	24.6565	60.803	119.239	169.008
483.03	2.05152	9.36804	27.22	67.8509	132.586	189.972
483.93	2.15691	9.79334	29.415	73.5494	145.742	207.594
485	2.16685	10.2841	31.5482	80.6936	159.665	228.801
486.06	2.07135	10.883	34.7965	88.3285	175.185	247.798
486.96	2.18219	12.0165	36.3241	94.8891	189.293	267.569
488.03	2.45175	11.8514	38.6449	101.628	203.094	288.46
488.93	2.444	12.471	41.4889	107.077	215.843	309.274
490	2.34208	13.4235	42.6308	114.832	229.94	326.738
491.06	2.43898	13.6502	46.0713	122.498	246.19	350.853
491.96	2.5729	14.1839	48.1897	128.358	257.799	365.528
493.03	2.58569	14.367	49.8298	133.882	269.573	383.712
493.93	2.55353	14.7039	52.3234	137.475	279.557	396.004
495	2.61244	15.4044	53.6422	142.815	288.368	409.098
496.06	2.55784	15.9513	54.8449	148.872	297.639	423.175
496.96	2.53404	15.4894	57.0844	151.911	303.976	433.502
498.03	2.76034	16.0959	57.4995	154.111	311.361	447.999
498.93	2.82413	16.0623	57.0311	155.359	313.814	447.319
500	2.672	16.5127	58.3164	157.436	317.541	453.143
501.06	2.99943	16.3183	58.8351	158.254	318.897	458.736
501.96	2.57502	16.1704	58.4617	158.913	322.473	459.989
503.03	2.7345	16.3867	57.5687	158.657	318.895	457.575
503.93	2.68381	16.3319	58.4024	158.195	317.82	455.511
505	2.58579	16.366	58.3021	158.253	316.143	450.243
506.06	2.59199	15.9804	56.636	153.834	312.125	448.335
506.96	2.57217	15.7108	55.6598	152.73	307.188	438.874
508.03	2.4784	15.2063	55.0062	150.279	302.581	435.892
508.93	2.81038	14.8785	55.0633	148.167	299.484	424.381
510	2.41318	14.8301	53.2458	147.738	293.058	419.81
511.04	2.28427	14.4756	53.3434	141.369	286.542	408.801
511.94	2.40464	14.398	51.3102	139.937	281.028	402.397
512.98	2.42679	13.4732	50.5381	136.34	274.214	391.22
514.02	2.1852	12.9751	49.5382	132.507	266.828	387.733
515.07	2.1688	13.1054	47.6398	130.052	260.594	373.219
515.97	2.32712	13.1283	46.4325	126.529	256.652	367.01
517.01	2.16062	12.534	45.7709	124.458	251.878	353.903
518.05	2.2207	12.7622	44.4291	120.365	244.302	350.158
518.95	2.06775	12.1572	43.5485	117.548	236.42	342.024
520	1.91714	11.9238	42.9987	114.703	231.133	330.796
521.06	2.07394	11.6254	41.5081	113.227	227.261	325.067
521.96	2.00906	11.4542	40.6032	109.828	222.45	318.315
523.03	1.89923	11.108	39.8117	106.992	217.829	309.851
523.93	2.02169	10.7331	39.3513	105.417	214.531	303.345
525	1.86855	10.3357	38.0802	103.03	208.312	296.932
526.06	1.9375	10.6131	37.0918	100.165	203.288	288.268
526.96	1.90797	10.1143	37.0378	99.4303	200.519	283.199
528.03	1.70668	9.90807	35.8387	96.2122	194.334	279.204
528.93	1.83144	9.49997	34.6803	94.8306	192.101	273.544
530	1.68792	9.51078	34.1531	92.8247	187.069	265.114
531.04	1.62984	9.33339	34.0784	90.3565	183.774	259.489
531.94	1.80887	9.2184	32.4519	89.206	179.02	253.458
532.98	1.63986	9.19197	32.1647	86.6662	175.039	248.85
534.02	1.54613	8.81135	31.1595	83.7754	169.879	243.121
535.07	1.5321	8.41071	29.8578	82.0459	165.509	235.266
535.97	1.5938	7.9937	29.7746	80.7498	161.174	231.944
537.01	1.571	8.00977	29.132	77.4069	156.597	225.719
538.05	1.30846	8.00513	28.5461	76.3097	154.499	219.711
538.95	1.49629	7.45142	27.359	74.3032	150.711	212.978
540	1.68671	7.6921	27.1653	72.0297	145.45	209.817
541.04	1.51585	7.48883	25.8014	69.743	140.917	200.899
541.94	1.68405	6.8766	25.5375	68.0739	137.667	197.175
542.98	1.58868	6.81913	24.7556	66.2666	134.267	189.949
544.02	1.3908	6.56817	23.6166	64.2933	130.042	184.464
545.07	1.42379	6.31685	23.0433	62.0579	125.226	178.307
545.97	1.403	6.49871	22.0872	60.1831	121.189	172.504
547.01	1.36859	6.22475	21.7893	58.0255	117.495	166.638
548.05	1.24209	6.05325	21.0746	55.5651	113.223	160.42
548.95	1.22729	5.88787	20.0539	54.726	110.488	155.941
550	1.41645	5.83074	19.455	52.3232	105.348	150.891
551.04	1.21834	5.56815	19.0188	50.7722	102.068	144.122
551.94	1.14593	5.15136	18.5523	48.3808	98.5315	140.14
552.98	1.17033	5.35246	17.2726	47.3967	94.8579	135.167
554.02	1.26618	5.19788	16.7157	45.1509	92.0361	129.934
555.07	1.33052	4.74215	16.3817	43.3855	89.1423	126.107
555.97	1.21183	4.57154	15.5254	42.3674	84.2326	120.856
557.01	1.1825	4.64637	15.3709	40.9267	81.1942	116.121
558.05	1.1471	4.15284	15.0795	39.2146	78.7876	111.119
558.95	1.23151	4.25268	14.1471	37.56	76.0682	108.627
560	1.02585	3.94031	13.6655	36.2086	72.9648	104.974
561.04	1.00485	4.00615	13.109	34.7752	70.5456	100.318
561.94	1.09758	3.87015	12.6419	33.7438	68.3678	97.4162
562.98	1.07206	3.83015	12.4059	32.062	65.0012	92.9617
564.02	0.99784	3.79494	11.6997	30.9756	62.8993	89.3442
565.07	0.92714	3.41412	11.3542	30.5016	60.2775	86.9699
565.97	0.89277	3.33617	11.0935	29.1116	59.017	83.4989
567.01	0.87876	3.08816	10.8386	28.0182	56.0635	80.1365
568.05	1.01337	3.20887	10.691	27.1652	54.2322	77.4133
568.95	0.93025	3.34348	9.89703	26.4297	52.3966	74.8169
570	0.87064	3.09265	9.60097	24.7288	50.2079	71.5292
571.04	0.82717	2.86343	9.1917	24.1503	48.6648	69.4394
571.94	0.93947	2.79326	8.70453	23.1277	47.2346	67.3083
572.98	0.68148	2.68394	8.9299	22.7144	44.8701	64.8285
574.02	0.81629	2.88979	8.65775	21.9253	44.0517	62.3287
575.07	0.68696	2.66493	7.95176	21.0763	42.2044	59.8484
575.97	0.80135	2.54085	7.78522	20.1566	41.0852	57.641
577.01	0.8827	2.34545	7.59526	19.7777	39.5255	56.5177
578.05	0.67361	2.34558	7.22261	18.8575	38.0776	54.0289
578.95	0.64881	2.39514	7.01026	18.3447	36.8538	52.214
580	0.73142	2.22989	6.90313	17.896	35.401	50.4746
581.02	0.84475	2.26732	6.6098	17.0275	33.9332	49.2404
582.05	0.44908	2.14424	6.40517	17.2053	32.7091	47.4371
582.94	0.59442	2.18329	6.10187	15.5959	32.1679	45.8854
583.97	0.65327	2.05592	5.96352	15.4724	31.3444	43.8137
585	0.55363	2.09589	5.94217	14.6925	29.5787	42.3117
586.02	0.75899	1.91355	5.54128	14.1999	28.6188	40.9526
587.05	0.59893	1.89028	5.36292	13.7347	27.8734	39.4824
587.94	0.55701	1.70766	5.21122	13.3481	26.4039	37.9933
588.97	0.59633	1.71503	5.12121	12.9368	25.5776	36.1581
590	0.54906	1.66682	4.91108	12.662	25.0229	35.6583
591.04	0.57173	1.60343	4.71092	12.0344	23.933	33.7823
591.94	0.54012	1.72945	4.57996	11.5617	23.2767	32.9008
592.98	0.60351	1.52441	4.5267	11.1773	22.3504	31.4912
594.02	0.57491	1.52649	4.30742	10.802	21.2266	29.7733
595.07	0.69272	1.32411	3.79544	10.5449	20.4093	29.2205
595.97	0.51202	1.55294	3.9338	10.0867	19.7241	28.4141
597.01	0.65772	1.52621	3.88511	9.49119	19.6364	27.0994
598.05	0.50695	1.45958	3.75128	9.14221	18.2246	26.1033
598.95	0.53381	1.33959	3.57252	9.02636	17.898	25.1628
600	0.51416	1.34368	3.37494	8.60019	16.9499	24.2944
601.02	0.5848	1.1577	3.25367	8.12429	16.6638	23.2998
602.05	0.4848	1.23076	3.20595	7.76832	15.6183	22.3402
602.94	0.45963	1.2056	2.97424	7.57927	15.327	21.3725
603.97	0.47094	1.24098	3.00436	7.50564	14.6507	20.7909
605	0.43043	1.01933	2.86206	6.94261	14.0128	19.6791
606.02	0.40075	1.21868	2.73087	7.04507	13.7138	19.3798
607.05	0.36535	1.01987	2.66712	6.57946	12.9272	18.287
607.94	0.3914	0.9677	2.55316	6.44572	12.4562	17.7294
608.97	0.34935	1.00969	2.44315	5.97784	12.0559	17.0296
610	0.36453	1.08451	2.49128	6.01052	11.7446	16.4941
611.02	0.38584	0.97633	2.28815	5.73334	11.1136	15.5854
612.05	0.36717	1.02064	2.35754	5.39443	10.7188	15.1474
612.94	0.35982	0.74888	2.22594	5.27885	10.2223	14.7015
613.97	0.36983	0.90043	2.16152	5.3245	9.80088	14.189
615	0.41343	1.00359	1.91852	4.95442	9.32032	13.5265
616.02	0.42073	0.88816	1.91423	4.49605	9.08525	13.1229
617.05	0.45291	0.84501	1.95868	4.53426	8.88024	12.423
617.94	0.37588	0.86531	1.66503	4.28262	8.61839	12.2013
618.97	0.4627	0.68929	1.76836	4.32032	8.31709	11.5503
620	0.36154	0.64627	1.66018	4.03717	8.06485	11.3451
621.02	0.3174	0.79771	1.50388	3.77919	7.51516	10.7679
622.05	0.34953	0.69814	1.52197	3.73945	7.31876	10.2646
622.94	0.41513	0.69153	1.54396	3.67811	6.95603	9.96444
623.97	0.21134	0.66974	1.51079	3.4839	6.49199	9.6227
625	0.17924	0.61214	1.49744	3.34161	6.49454	9.00297
626.02	0.17018	0.68539	1.32784	3.21575	6.20031	8.75315
627.05	0.24839	0.67854	1.39956	2.96453	5.8373	8.46354
627.94	0.28192	0.63367	1.23398	2.78216	5.80576	8.07166
628.97	0.26749	0.44802	1.30971	2.95707	5.64966	7.991
630	0.11861	0.43785	1.27417	2.76576	5.26269	7.61473
631.01	0.2163	0.6191	1.28758	2.6096	5.28962	7.2903
632.02	0.23373	0.54332	1.20651	2.64151	4.9834	7.06099
633.04	0.26128	0.61059	1.1982	2.58692	4.83494	6.82868
634.05	0.20451	0.5378	1.03112	2.44241	4.57242	6.61211
635.07	0.06574	0.56203	1.00764	2.32323	4.50742	6.28934
635.94	0.16679	0.4602	0.99067	2.13528	4.28026	6.04576
636.95	0.23784	0.37317	1.00408	2.13353	4.08523	5.80191
637.97	0.19761	0.52761	0.88435	2.01674	3.92753	5.64173
638.98	0.2176	0.52207	0.84458	2.02611	3.81297	5.40343
640	0.28242	0.4149	0.84883	1.86917	3.54311	5.16111
641.02	0.23777	0.42069	0.87038	1.84985	3.39564	5.04984
642.05	0.27973	0.45163	0.84069	1.78456	3.36926	4.80119
642.94	0.27154	0.37878	0.85785	1.74965	3.1405	4.59912
643.97	0.09603	0.42587	0.77206	1.73129	3.11628	4.41851
645	0.21604	0.34594	0.76674	1.53778	3.035	4.33065
646.02	0.06555	0.38937	0.66183	1.49608	2.87951	4.02357
647.05	0.2117	0.35052	0.59595	1.57332	2.92335	4.06325
647.94	0.20932	0.34109	0.66071	1.40546	2.64122	3.87674
648.97	0.10022	0.32616	0.66418	1.31888	2.57669	3.7134
650	0.132	0.31835	0.56345	1.26859	2.54112	3.50966
651.01	0.01625	0.29523	0.63491	1.26637	2.41273	3.38968
652.02	0.13284	0.55217	0.56155	1.21115	2.43394	3.26236
653.04	0.03268	0.23011	0.60425	1.27436	2.25104	3.21746
654.05	0.11398	0.34434	0.58115	1.09352	2.12219	2.9774
655.07	0.12968	0.28948	0.51196	1.03478	2.06884	2.87834
655.94	0.11368	0.3479	0.50538	1.11813	1.99283	2.75894
656.95	0.13248	0.26213	0.55734	1.07867	1.95901	2.72962
657.97	0.15102	0.2314	0.48031	1.0499	1.83869	2.59126
658.98	0.2427	0.32824	0.52036	0.9243	1.72479	2.52481
660	0.13555	0.27041	0.43471	0.90339	1.71369	2.45312
661.01	0.05112	0.36222	0.49161	0.91333	1.68768	2.30913
662.02	0.11694	0.27265	0.45698	0.88129	1.54267	2.30415
663.04	0.08303	0.24894	0.41597	0.81834	1.56775	2.20632
664.05	0.07992	0.21981	0.38286	0.76468	1.54372	2.12608
665.07	0.08272	0.2294	0.39842	0.68333	1.44447	2.02677
665.94	0.03276	0.21071	0.28463	0.68377	1.38015	1.97794
666.95	0.03274	0.08158	0.35282	0.7397	1.32102	1.89095
667.97	0.1656	0.06831	0.31694	0.79468	1.33144	1.80355
668.98	0.09817	0.26766	0.36024	0.64363	1.22923	1.765
670	0.16643	0.19254	0.28319	0.64357	1.11242	1.63859
671	0.04949	0.16493	0.26416	0.58129	1.17453	1.6458
672	0.15263	0.17749	0.24398	0.58067	1.04142	1.48846
673	0.08356	0.21751	0.23443	0.54966	1.06642	1.56514
674	0.15422	0.12388	0.26677	0.63294	1.05185	1.39392
675	0.118	0.20115	0.2222	0.50909	1.02222	1.32029
676	-0.05396	0.18477	0.29779	0.52741	0.95402	1.29966
677	0.08408	0.02808	0.31863	0.53924	0.95062	1.30814
678	0.11646	0.13785	0.24459	0.43247	0.89727	1.25385
679	0.08349	0.13507	0.22502	0.49295	0.88423	1.18925
680	0.06643	0.24999	0.20908	0.48018	0.80227	1.20113
681.01	0.13118	0.16128	0.19394	0.42544	0.84373	1.1129
682.02	0.13117	0.13471	0.16637	0.48635	0.80918	1.11581
683.04	0.09916	0.09334	0.25588	0.46161	0.74279	1.09409
684.05	0.14941	0.0666	0.19759	0.46041	0.67056	1.0919
685.07	0.18443	0.24508	0.22903	0.45169	0.69092	0.97245
685.94	0.15135	0.14703	0.23937	0.44743	0.67235	0.98304
686.95	0.11655	0.13231	0.21865	0.33392	0.66538	0.97906
687.97	0.09858	0.15925	0.28559	0.34066	0.65198	0.96823
688.98	0.32913	0.20294	0.1833	0.32588	0.57267	0.93619
690	0.2801	0.17242	0.11708	0.37392	0.65644	0.8371
691	0.50288	0.1198	0.20488	0.37269	0.59467	0.87874
692	0.49241	0.16723	0.17194	0.23884	0.59267	0.79202
693	0.89393	0.17614	0.20024	0.32282	0.62069	0.78407
694	0.8803	0.12215	0.25061	0.22063	0.56244	0.79605
695	1.06444	0.15058	0.16558	0.26472	0.50739	0.7884
696	1.13892	0.13602	0.13516	0.28097	0.59055	0.74919
697	1.03646	0.05515	0.12485	0.31634	0.49112	0.70941
698	1.12584	0.0815	0.20606	0.25518	0.518	0.69379
699	0.97143	0.06882	0.16436	0.28332	0.53046	0.69622
700	1.11971	0.12164	0.04932	0.31717	0.52379	0.67985
