# Supplementary material for: Coemissive luminescent nanoparticles combining aggregation-induced emission and quenching dyes prepared in continuous flow
Source: Nat Commun. 2022 Oct 13;13:6034. doi: 10.1038/s41467-022-33857-x (PMC9562343; doi:10.1038/s41467-022-33857-x)
Supplement: Supplementary file 3 — Source Data [file 41467_2022_33857_MOESM3_ESM.zip › Source Data/Fig. 3/Fig. 3d.xlsx]

## Sheet: Sheet1
Wavelength	1:2000	1:400	1:200	1:100	1:40	1:20
400	32.8942	22.4786	16.5175	10.8211	7.54729	5.40008
401.07	35.8693	23.8514	17.3232	11.4289	7.64298	5.34237
402	37.853	25.18	18.2637	12.0566	7.53373	5.26119
403.07	40.4993	26.8705	19.5205	11.7464	7.61042	4.98894
404	42.9668	28.2967	20.1136	12.2212	7.38633	5.32263
405.07	46.2298	30.0775	21.1187	12.8164	7.78311	5.13628
406	49.0099	31.147	22.1542	12.8353	7.33948	5.03951
407.07	51.864	33.1001	22.6701	12.8973	7.85581	4.74293
408	55.0646	34.6873	23.5443	14.0077	7.67093	4.9403
409.07	57.9065	36.026	24.6889	14.4353	7.85538	4.75296
410	62.2717	37.8286	25.3727	14.7416	8.08432	4.86973
411.07	64.8662	39.2929	26.7601	14.9488	8.12482	4.72386
412	67.7185	41.3913	27.9911	15.7416	8.17277	4.71721
413.07	71.6531	43.5646	28.9822	16.4424	8.28701	4.99919
414	74.5029	45.268	30.5311	17.0367	8.3133	4.93548
415.07	79.7575	47.6832	31.3644	17.1133	8.69507	4.93116
416	82.7659	50.1711	32.277	17.4406	8.87663	5.09215
417.07	88.2016	51.9694	34.4659	18.2015	8.84749	5.38018
418	91.2374	54.2512	35.5329	19.3699	9.20552	5.14661
419.07	96.6687	56.5535	36.8761	19.4186	9.43444	5.21049
420	100.212	58.4997	38.5985	20.9339	9.80145	5.56435
421.07	105.558	62.724	40.1092	21.5317	10.0744	5.58878
422	109.955	63.292	41.516	22.1874	10.501	5.81949
423.07	116.195	67.3033	43.2905	22.9933	10.6791	5.60276
424	120.083	70.4013	44.8811	23.1873	10.2995	5.86739
425.07	127.996	74.1228	46.9574	24.5448	10.7098	5.67031
426	132.664	75.3434	48.1908	25.4704	10.811	6.1024
427.07	136.431	78.0529	49.3413	25.4636	11.5043	6.06429
428	143.153	81.0542	50.9197	25.3823	11.1466	5.70089
429.07	146.838	83.4466	53.106	26.6218	11.5304	5.47577
430	153.931	86.4267	53.9939	27.2831	11.5621	6.07742
431.07	158.549	89.3022	55.8253	27.6264	11.6413	6.01177
432	164.519	92.2805	56.6251	28.0969	11.7812	6.04059
433.07	168.263	93.7805	58.7353	28.6494	12.1235	5.77668
434	171.891	95.8768	58.4571	28.3671	11.8168	6.16343
435.07	179.242	98.1537	60.828	29.8283	12.3697	6.03227
436	181.043	99.2005	61.3667	29.901	12.0512	5.87888
437.07	188.02	101.514	63.1682	29.8211	12.0922	5.88629
438	187.97	103.79	62.6811	31.0822	11.7923	5.96031
439.07	196.267	106.345	63.6848	30.9178	12.3608	6.06997
440	200.096	108.022	65.8687	31.545	12.3966	6.08237
441.06	206.307	109.815	66.7211	31.3803	12.4641	5.84356
441.96	207.658	113.537	67.2137	32.2569	12.9009	6.09456
443.03	213.755	115.543	70.2867	31.9644	12.7538	5.89597
443.93	219.835	117.628	70.5833	32.7928	12.8969	5.7694
445	222.451	117.738	72.0102	33.3948	13.0717	6.02288
446.06	225.835	119.386	73.3595	34.2336	13.4789	6.11892
446.96	229.561	123.061	75.4865	34.4048	13.8738	6.19767
448.03	236.398	125.401	75.8047	35.0928	14.2732	6.55566
448.93	238.88	127.659	77.1537	35.8393	13.8513	6.76619
450	240.773	129.393	81.0039	36.9269	14.2862	6.87274
451.07	247.98	132.444	80.3937	37.7667	15.0005	6.95255
452	250.07	135.224	84.6132	38.7869	15.3661	6.95626
453.07	255.098	138.447	85.9894	40.4161	16.3412	7.44463
454	259.196	141.06	88.8388	41.388	16.9834	7.83559
455.07	264.364	144.242	90.5705	43.934	17.8191	7.88883
456	265.608	148.287	94.0375	45.5939	18.3644	8.63295
457.07	271.689	150.806	97.2144	48.4896	19.9482	8.7334
458	275.559	156.136	103.04	51.1849	21.5956	9.8603
459.07	279.695	162.305	105.877	55.6175	22.9759	10.4731
460	279.929	166.376	111.39	58.2749	24.8313	11.3622
461.06	288.764	172.864	118.802	62.5055	27.2744	12.2958
461.96	294.356	178.454	126.384	68.3176	30.857	13.5007
463.03	300.234	190.434	136.284	75.6426	34.5193	15.5586
463.93	305.379	200.787	145.734	84.465	38.3878	17.0802
465	313.422	212.647	158.472	93.8166	43.7336	19.2989
466.06	321.109	224.271	173.423	106.606	50.4725	21.8599
466.96	329.614	238.541	189.379	119.205	57.5964	25.5576
468.03	339.713	258.572	208.862	134.663	65.9943	29.2616
468.93	345.249	273.752	227.269	151.772	74.6693	34.3855
470	354.026	294.875	248.572	169.78	85.4521	39.2518
471.06	363.755	315.858	273.276	191.486	99.2111	45.2675
471.96	371.402	334.024	292.96	211.401	111.568	51.5464
473.03	380.14	358.813	320.817	235.911	126.369	57.9221
473.93	389.862	379.316	347.254	258.881	139.903	65.1623
475	396.815	399.626	374.892	284.104	157.469	74.1492
476.06	403.854	421.005	402.88	310.681	176.623	82.26
476.96	410.375	436.131	425.28	333.96	191.552	90.6837
478.03	412.076	452.709	450.05	358.117	211.777	101.57
478.93	417.533	469.623	470.193	377.349	226.937	111.785
480	419.575	480.927	484.135	398.208	245.279	119.823
481.06	418.698	491.508	505.461	419.645	262.955	131.431
481.96	421.557	507.161	511.753	436.522	279.012	142.072
483.03	419.121	509.759	529.493	450.59	296.412	152.751
483.93	419.229	512.025	535.962	462.003	310.808	162.502
485	415.222	512.097	547.477	474.275	323.948	172.933
486.06	414.609	518.23	549.525	483.745	344.129	183.707
486.96	412.467	519.298	556.062	488.283	352.896	193.875
488.03	409.399	513.867	558.816	494.215	366.626	202.98
488.93	405.963	511.919	553.195	496.247	379.777	211.971
490	403.986	507.285	551.307	499.086	383.846	220.772
491.06	399.216	505.249	546.189	498.769	393.161	230.741
491.96	397.942	500.477	543.483	501.04	399.935	237.372
493.03	394.032	495.081	537.55	498.911	410.887	248.552
493.93	391.276	489.85	528.784	495.915	411.449	254.16
495	388.964	489.725	525.034	491.999	413.904	263.504
496.06	385.767	482.301	525.155	494.853	425.347	268.398
496.96	382.684	479.095	517.2	491.65	422.971	275.155
498.03	377.35	473.933	512.301	487.02	433.87	284.308
498.93	376.195	472.3	508.282	485.936	433.357	289.662
500	372.402	469.447	504.803	484.901	436.344	292.996
501.06	367.018	469.908	496.287	479.643	442.969	301.947
501.96	367.325	466.965	501.198	479.91	440.022	306.983
503.03	362.994	462.038	493.279	478.608	446.972	312.614
503.93	361.562	458.345	491.917	478.145	447.135	315.63
505	359.316	461.289	492.929	477.981	448.504	323.52
506.06	354.701	455.614	490.538	477.875	452.307	323.174
506.96	352.269	454.138	487.443	475.586	453.774	330.443
508.03	350.838	451.18	487.957	475.344	455.107	333.756
508.93	345.173	447.935	484.064	476.217	460.179	335.932
510	341.52	445.792	483.476	478.09	458.572	340.818
511.04	335.893	443.994	481.403	472.809	467.228	344.81
511.94	330.631	440.794	480.372	477.133	463.119	347.897
512.98	327.357	434.519	476.315	473.789	467.454	351.341
514.02	323.715	432.086	472.623	471.589	465.559	353.147
515.07	315.392	429.662	469.904	472.033	464.885	356.049
515.97	314.296	421.412	460.324	467.345	465.702	355.842
517.01	308.89	415.172	458.214	463.806	466.182	359.557
518.05	299.565	407.603	452.874	459.576	464.372	362.596
518.95	295.292	398.307	447.292	454.647	462.403	362.211
520	288.967	392.851	436.304	448.666	456.871	364.487
521.06	284.104	386.216	427.774	444.448	457.409	363.556
521.96	275.724	377.632	418.732	434.578	455.188	364.975
523.03	271.125	371.16	411.227	429.027	451.455	364.654
523.93	264.376	360.204	404.871	423.084	447.709	363.776
525	259.16	351.154	394.814	413.757	440.385	363.593
526.06	250.836	340.338	385.757	405.517	437.015	362.452
526.96	246.418	330.686	376.946	397.134	431.73	359.666
528.03	238.781	322.91	366.73	389.389	427.373	357.724
528.93	233.613	316.851	356.409	382.584	421.478	359.578
530	228.736	307.791	345.984	370.438	415.544	354.931
531.04	221.686	295.533	336.862	362.676	407.798	351.89
531.94	217.057	291.227	328.626	357.041	406.177	349.844
532.98	210.903	282.938	318.123	344.376	399.927	350.325
534.02	203.891	276.022	310.148	337.049	389.668	345.85
535.07	200.73	266.596	298.008	328.323	385.027	341.377
535.97	196.406	260.984	294.995	323.243	378.525	341.837
537.01	190.682	252.782	284.769	313.031	372.932	339.799
538.05	186.452	247.616	278.418	307.23	365.743	336.894
538.95	182.528	240.703	272.836	300.556	357.538	332.079
540	175.499	234.344	262.637	290.957	355.099	328.925
541.04	172.075	226.74	256.92	283.001	348.006	328.54
541.94	166.809	222.379	248.793	279.263	341.824	323.447
542.98	164.115	215.783	244.328	272.8	335.705	320.122
544.02	160.739	211.235	237.665	269.621	329.693	317.642
545.07	154.526	205.849	230.834	260.107	323.523	313.976
545.97	152.481	199.519	227.287	254.263	317.525	310.874
547.01	150.737	193.952	221.261	247.932	310.757	307.089
548.05	145.493	188.996	216.334	244.396	306.722	305.017
548.95	141.879	184.947	210.999	239.615	300.857	303.225
550	139.073	181.975	206.325	234.978	298.711	296.017
551.04	133.447	176.182	200.352	229.021	292.087	292.645
551.94	131.055	171.654	199.241	224.496	286.405	288.601
552.98	127.41	169.196	192.211	218.855	282.703	286.949
554.02	124.452	164.143	184.751	213.236	276.602	281.54
555.07	121.289	159.538	182.569	209.852	271.936	279.634
555.97	118.192	155.159	180.698	207.128	266.748	278.459
557.01	114.203	152.476	174.473	201.746	261.597	274.738
558.05	111.657	148.24	171.796	196.621	258.807	269.442
558.95	108.511	143.768	167.99	193.228	256.044	265.474
560	105.776	141.695	162.599	189.665	249.268	261.619
561.04	102.325	136.506	158.024	185.092	244.034	259.91
561.94	99.6071	132.452	155.604	181.921	240.598	256.68
562.98	96.4807	130.65	150.529	178.493	235.192	252.196
564.02	93.1322	124.924	145.999	173.244	229.563	248.521
565.07	90.2974	119.699	142.361	167.452	224.931	245.755
565.97	88.92	116.033	139.013	164.766	222.646	241.691
567.01	85.1947	114.511	134.328	162.374	219.265	238.345
568.05	83.4678	111.027	131.365	158.313	214.634	234.26
568.95	81.5861	108.221	127.556	154.871	209.638	231.716
570	78.0816	103.978	124.184	149.971	205.639	229.233
571.04	75.6115	99.8506	119.347	146.731	200.68	226.52
571.94	73.9136	98.6506	118.231	143.739	196.616	221.365
572.98	71.4765	94.4816	113.365	140.476	193.192	218.271
574.02	69.1955	92.5668	109.982	135.974	188.898	214.602
575.07	67.462	89.4789	108	132.782	185.402	209.237
575.97	65.7957	87.8665	104.625	129.808	181.951	208.154
577.01	64.1276	84.2153	100.778	125.273	176.389	203.795
578.05	62.298	82.169	99.0891	122.899	173.173	200.158
578.95	59.3661	79.2993	96.4298	120.459	169.166	196.373
580	57.8579	76.9569	93.7822	117.779	166.002	193.059
581.02	56.282	73.1116	89.0524	114.126	162.295	190.189
582.05	54.1249	71.7375	87.9303	110.764	159.122	186.446
582.94	52.5704	70.0765	86.1686	107.37	154.405	183.209
583.97	50.8899	68.3678	83.3738	105.602	150.649	179.602
585	49.6752	66.2325	79.9271	104.587	147.924	177.3
586.02	48.0629	63.6071	78.1029	101.001	144.685	173.778
587.05	46.9565	61.4944	75.792	97.2415	140.945	170.598
587.94	45.2965	59.8646	74.4571	95.8414	139.045	167.799
588.97	44.1449	58.6976	71.883	93.8511	135.167	164.526
590	42.1936	56.9563	70.4134	90.5301	132.955	159.752
591.04	41.5547	54.6433	67.7225	88.5921	129.11	158.301
591.94	40.5036	53.9915	66.4035	87.4873	125.093	156.252
592.98	38.8472	51.4165	65.639	86.1237	123.306	152.427
594.02	38.0368	50.0936	62.2275	83.6619	120.568	149.296
595.07	36.7875	49.6054	60.3926	82.1398	116.681	144.683
595.97	35.8784	47.9204	58.9262	79.1741	114.296	142.813
597.01	34.5612	46.365	58.2015	77.7472	112.169	140.53
598.05	33.5684	44.3309	55.5399	76.3484	110.145	136.887
598.95	32.5709	43.7179	55.5222	73.8333	107.417	133.887
600	31.9218	42.0885	54.1062	73.1661	105.966	131.935
601.02	30.7924	41.6564	52.1474	70.3842	101.947	129.217
602.05	29.5033	40.0781	51.2785	69.4353	99.2241	126.567
602.94	29.0412	39.7768	49.0278	67.5278	96.6081	123.846
603.97	28.0417	38.7092	48.5536	66.2945	96.2122	120.546
605	27.2581	37.234	46.4504	64.491	93.875	117.703
606.02	26.5072	35.8068	45.4343	62.7012	90.4978	116.412
607.05	25.8981	34.8021	44.3336	61.6241	88.5343	113.354
607.94	24.9147	34.2363	43.2946	60.3079	87.1271	110.868
608.97	24.3647	32.5436	42.0997	59.524	85.1451	106.728
610	24.0454	32.5557	41.0448	58.0534	81.5378	105.046
611.02	23.0226	31.242	40.1165	56.3593	80.8234	102.434
612.05	22.231	30.631	39.0461	54.8008	77.317	100.777
612.94	21.6757	29.0151	37.5947	53.541	76.2426	97.7522
613.97	20.7322	28.9587	36.49	52.0585	74.742	96.3828
615	20.3395	28.2067	35.6765	50.8892	72.8735	94.0275
616.02	19.2335	27.2191	33.9752	49.6846	70.1138	91.5618
617.05	18.9189	25.6787	33.4371	48.0105	68.9408	88.7532
617.94	19.011	25.1874	32.6298	46.6865	67.3319	87.8902
618.97	17.6409	24.2024	32.0464	46.4036	65.5899	86.0243
620	17.1352	23.7192	30.829	44.7698	63.4003	83.1606
621.02	16.4651	23.0585	30.424	44.0938	61.5131	81.1456
622.05	16.1553	21.9274	29.5472	42.6369	60.772	79.0947
622.94	15.7815	21.9076	27.8452	41.8274	59.1249	77.2522
623.97	15.3079	21.0579	27.5823	40.9843	57.5959	75.5661
625	14.6352	19.7195	27.2133	39.0201	56.3663	73.7919
626.02	14.1319	19.546	26.1583	38.6291	54.5421	71.0819
627.05	13.8402	18.9115	24.8969	37.3623	52.3484	71.1924
627.94	13.3997	19.1017	24.5729	37.0065	52.0993	68.3342
628.97	12.8377	18.3443	23.8678	35.6936	50.1595	66.0371
630	12.8907	17.6546	23.349	34.3224	48.6104	64.952
631.01	12.202	17.0863	22.2002	34.0919	46.8571	62.2441
632.02	11.7041	16.86	21.5202	32.5265	46.1101	60.9316
633.04	11.1751	15.5461	21.1169	31.4439	44.3094	60.3364
634.05	11.189	15.7554	20.2127	31.5388	43.687	59.0386
635.07	10.9009	14.5031	19.8067	30.187	42.6561	57.0989
635.94	9.91373	14.7163	19.5308	29.2318	41.1185	55.3996
636.95	9.84225	13.9965	18.1286	28.5346	39.419	53.7872
637.97	9.75046	13.6408	18.0681	28.1347	38.8605	52.7827
638.98	9.12963	12.8381	17.1953	26.7669	37.858	51.3151
640	9.04849	12.4737	17.1881	27.1013	36.5298	49.7921
641.02	8.83416	11.9933	16.5999	25.6094	35.1272	47.6378
642.05	8.27028	11.3595	16.0228	24.7996	34.52	46.6294
642.94	8.07087	11.4806	15.6183	24.7093	33.2346	45.8397
643.97	7.97755	11.215	14.9028	23.8326	32.4849	43.9328
645	7.27359	10.7229	14.4592	23.131	31.9462	42.8704
646.02	7.35045	10.3963	14.3274	22.5766	31.5731	41.6425
647.05	6.55834	10.2552	13.7347	21.7079	30.2552	40.7449
647.94	7.04616	10.1361	13.3493	21.6979	29.3309	39.5022
648.97	6.88129	9.27237	13.2561	20.7193	28.7757	37.8723
650	6.38735	9.45638	13.2747	19.8341	27.8457	37.1484
651.01	6.14789	8.79367	12.6897	19.2131	26.9806	36.1913
652.02	5.88361	8.81192	12.0939	19.0448	26.0752	36.0129
653.04	6.19333	8.77972	11.608	18.0753	25.5852	34.3496
654.05	5.61411	8.37041	11.3208	18.1916	24.1045	33.3415
655.07	5.72549	8.068	10.7303	17.755	24.4481	31.8971
655.94	5.38354	7.67	10.4447	17.286	23.526	31.8411
656.95	5.41301	7.75589	10.2414	16.8728	22.74	30.4669
657.97	5.013	7.1926	10.0956	16.4627	21.5017	30.4461
658.98	5.24691	7.06732	9.66993	16.3934	21.3052	29.0332
660	4.9167	6.63159	9.58875	14.8663	20.6864	28.5817
661.01	4.64848	6.50392	9.00436	14.6678	20.2865	27.4237
662.02	4.64524	6.29671	8.73573	14.4121	19.1879	26.8348
663.04	4.29573	6.68332	8.54069	14.3299	18.9557	25.6227
664.05	4.21963	6.1232	8.36591	13.408	17.9519	24.932
665.07	3.99397	5.58118	7.98999	13.398	17.9358	24.5487
665.94	3.91996	5.68458	7.91523	12.6083	17.4695	23.8116
666.95	3.65001	5.30189	7.41565	12.8751	16.7731	23.1943
667.97	3.8769	5.44246	7.62561	12.0276	16.1837	22.6413
668.98	3.66075	5.56532	7.55137	11.9654	16.4739	22.0807
670	3.81091	5.13083	7.11669	11.6366	15.6236	21.468
671	3.45444	5.0008	7.15015	11.2629	15.5944	20.2191
672	3.4608	5.03651	6.62741	10.8619	14.9134	19.9946
673	3.29215	4.81405	6.41972	10.7141	14.2228	19.2621
674	3.05109	4.64815	6.42893	9.97528	13.826	18.8851
675	3.03078	4.30929	6.09885	10.0425	13.7845	18.1174
676	2.94467	4.14742	6.00622	9.73109	13.1128	18.1595
677	3.1472	4.20313	5.82023	9.60174	12.5625	17.6576
678	2.83999	3.97795	5.46385	9.36971	12.5157	16.9256
679	2.75645	4.25918	5.70872	9.43252	12.1298	16.9651
680	2.83772	3.99534	5.48282	8.88447	11.9856	16.7018
681.01	2.45342	3.86067	5.41076	9.01412	11.7614	16.1004
682.02	2.59668	3.9418	5.3185	8.75699	11.6583	16.0239
683.04	2.89704	3.88326	5.19266	8.79523	11.3215	16.0044
684.05	2.6926	4.0404	5.36551	8.64808	12.098	17.2919
685.07	3.0988	4.22562	5.60295	8.9335	14.3048	19.7859
685.94	3.8722	4.61186	7.12763	10.5288	17.8735	28.0151
686.95	6.00147	6.96312	10.1626	14.2516	28.7583	45.6342
687.97	8.62487	9.27794	13.1211	20.7535	44.7292	70.4036
688.98	14.1368	14.6985	21.3447	30.0224	74.707	113.936
690	20.2438	20.7795	33.1454	43.7599	116.492	171.651
691	27.2359	29.2616	46.1374	61.8146	156.891	234.75
692	41.2621	41.6269	65.8033	86.9967	202.466	325.299
693	51.9289	53.4388	77.5367	106.49	244.733	408.741
694	60.5133	62.6506	92.845	130.482	316.876	481.296
695	73.0521	75.4896	115.896	156.366	347.482	537.871
696	84.2932	83.96	121.166	173.927	390.723	582.417
697	92.7436	89.7972	133.531	182.276	421.94	620.233
698	98.0362	94.7094	143.529	199.362	431.461	639.048
699	97.9409	98.5423	147.595	204.742	436.514	630.173
700	98.5784	98.7245	147.543	207.13	418.531	604.881
