# Supplementary material for: Coemissive luminescent nanoparticles combining aggregation-induced emission and quenching dyes prepared in continuous flow
Source: Nat Commun. 2022 Oct 13;13:6034. doi: 10.1038/s41467-022-33857-x (PMC9562343; doi:10.1038/s41467-022-33857-x)
Supplement: Supplementary file 3 — Source Data [file 41467_2022_33857_MOESM3_ESM.zip › Source Data/Fig. 3/Fig. 3e.xlsx]

## Sheet: Sheet1
Time	C-6	Time	C-6@TPE	Time	IRF
0	11	0	10	0	1
0.04883	15	0.04883	9	0.04883	1
0.09766	22	0.09766	17	0.09766	7
0.14648	21	0.14648	20	0.14648	3
0.19531	21	0.19531	15	0.19531	1
0.24414	17	0.24414	11	0.24414	3
0.29297	29	0.29297	13	0.29297	5
0.3418	18	0.3418	12	0.3418	9
0.39063	27	0.39063	13	0.39063	11
0.43945	14	0.43945	13	0.43945	2
0.48828	19	0.48828	11	0.48828	7
0.53711	27	0.53711	15	0.53711	3
0.58594	20	0.58594	13	0.58594	2
0.63477	23	0.63477	15	0.63477	8
0.68359	21	0.68359	13	0.68359	2
0.73242	15	0.73242	13	0.73242	6
0.78125	26	0.78125	10	0.78125	6
0.83008	26	0.83008	14	0.83008	4
0.87891	16	0.87891	18	0.87891	5
0.92773	20	0.92773	7	0.92773	6
0.97656	26	0.97656	12	0.97656	5
1.02539	17	1.02539	15	1.02539	4
1.07422	20	1.07422	10	1.07422	2
1.12305	25	1.12305	17	1.12305	4
1.17188	20	1.17188	11	1.17188	5
1.2207	18	1.2207	10	1.2207	2
1.26953	21	1.26953	19	1.26953	2
1.31836	18	1.31836	9	1.31836	3
1.36719	22	1.36719	12	1.36719	4
1.41602	16	1.41602	14	1.41602	3
1.46484	14	1.46484	11	1.46484	3
1.51367	22	1.51367	12	1.51367	5
1.5625	23	1.5625	14	1.5625	1
1.61133	24	1.61133	17	1.61133	5
1.66016	19	1.66016	9	1.66016	4
1.70898	18	1.70898	11	1.70898	4
1.75781	16	1.75781	10	1.75781	5
1.80664	19	1.80664	12	1.80664	2
1.85547	21	1.85547	21	1.85547	3
1.9043	18	1.9043	8	1.9043	3
1.95313	26	1.95313	12	1.95313	4
2.00195	14	2.00195	9	2.00195	1
2.05078	15	2.05078	16	2.05078	8
2.09961	14	2.09961	7	2.09961	3
2.14844	19	2.14844	14	2.14844	3
2.19727	22	2.19727	13	2.19727	4
2.24609	17	2.24609	15	2.24609	3
2.29492	14	2.29492	12	2.29492	5
2.34375	26	2.34375	16	2.34375	5
2.39258	22	2.39258	7	2.39258	6
2.44141	20	2.44141	9	2.44141	6
2.49023	18	2.49023	14	2.49023	5
2.53906	25	2.53906	7	2.53906	4
2.58789	19	2.58789	6	2.58789	1
2.63672	18	2.63672	12	2.63672	2
2.68555	22	2.68555	11	2.68555	8
2.73438	20	2.73438	6	2.73438	5
2.7832	15	2.7832	7	2.7832	0
2.83203	19	2.83203	13	2.83203	5
2.88086	10	2.88086	16	2.88086	4
2.92969	11	2.92969	16	2.92969	3
2.97852	22	2.97852	13	2.97852	6
3.02734	14	3.02734	9	3.02734	3
3.07617	19	3.07617	14	3.07617	4
3.125	18	3.125	10	3.125	2
3.17383	17	3.17383	12	3.17383	5
3.22266	15	3.22266	11	3.22266	1
3.27148	18	3.27148	10	3.27148	4
3.32031	22	3.32031	7	3.32031	8
3.36914	24	3.36914	13	3.36914	2
3.41797	31	3.41797	14	3.41797	6
3.4668	20	3.4668	12	3.4668	5
3.51563	14	3.51563	16	3.51563	4
3.56445	26	3.56445	17	3.56445	7
3.61328	15	3.61328	11	3.61328	3
3.66211	22	3.66211	13	3.66211	0
3.71094	14	3.71094	10	3.71094	5
3.75977	18	3.75977	15	3.75977	2
3.80859	30	3.80859	14	3.80859	1
3.85742	14	3.85742	12	3.85742	1
3.90625	25	3.90625	10	3.90625	1
3.95508	24	3.95508	15	3.95508	7
4.00391	19	4.00391	18	4.00391	1
4.05273	23	4.05273	10	4.05273	3
4.10156	22	4.10156	12	4.10156	7
4.15039	20	4.15039	8	4.15039	2
4.19922	28	4.19922	8	4.19922	1
4.24805	15	4.24805	9	4.24805	6
4.29688	24	4.29688	10	4.29688	6
4.3457	11	4.3457	13	4.3457	3
4.39453	22	4.39453	19	4.39453	4
4.44336	25	4.44336	5	4.44336	6
4.49219	26	4.49219	11	4.49219	2
4.54102	13	4.54102	11	4.54102	4
4.58984	21	4.58984	14	4.58984	6
4.63867	20	4.63867	9	4.63867	1
4.6875	21	4.6875	9	4.6875	1
4.73633	15	4.73633	9	4.73633	3
4.78516	16	4.78516	12	4.78516	7
4.83398	22	4.83398	10	4.83398	4
4.88281	22	4.88281	19	4.88281	4
4.93164	19	4.93164	12	4.93164	3
4.98047	25	4.98047	10	4.98047	4
5.0293	15	5.0293	11	5.0293	10
5.07813	25	5.07813	15	5.07813	3
5.12695	17	5.12695	13	5.12695	1
5.17578	19	5.17578	7	5.17578	3
5.22461	19	5.22461	12	5.22461	3
5.27344	17	5.27344	14	5.27344	3
5.32227	19	5.32227	14	5.32227	3
5.37109	16	5.37109	12	5.37109	2
5.41992	25	5.41992	13	5.41992	3
5.46875	17	5.46875	18	5.46875	5
5.51758	22	5.51758	18	5.51758	1
5.56641	17	5.56641	9	5.56641	3
5.61523	22	5.61523	14	5.61523	6
5.66406	25	5.66406	12	5.66406	2
5.71289	25	5.71289	11	5.71289	0
5.76172	19	5.76172	13	5.76172	1
5.81055	18	5.81055	10	5.81055	5
5.85938	16	5.85938	11	5.85938	8
5.9082	24	5.9082	15	5.9082	8
5.95703	15	5.95703	7	5.95703	4
6.00586	30	6.00586	13	6.00586	9
6.05469	17	6.05469	16	6.05469	6
6.10352	23	6.10352	12	6.10352	12
6.15234	22	6.15234	11	6.15234	10
6.20117	23	6.20117	17	6.20117	20
6.25	20	6.25	15	6.25	36
6.29883	22	6.29883	22	6.29883	49
6.34766	34	6.34766	26	6.34766	95
6.39648	37	6.39648	40	6.39648	117
6.44531	46	6.44531	34	6.44531	180
6.49414	67	6.49414	58	6.49414	266
6.54297	86	6.54297	65	6.54297	347
6.5918	93	6.5918	100	6.5918	480
6.64063	140	6.64063	151	6.64063	559
6.68945	176	6.68945	185	6.68945	724
6.73828	180	6.73828	235	6.73828	933
6.78711	262	6.78711	322	6.78711	1190
6.83594	321	6.83594	346	6.83594	1353
6.88477	439	6.88477	485	6.88477	1568
6.93359	487	6.93359	555	6.93359	1924
6.98242	540	6.98242	712	6.98242	2151
7.03125	639	7.03125	874	7.03125	2451
7.08008	835	7.08008	984	7.08008	2616
7.12891	877	7.12891	1135	7.12891	2839
7.17773	1018	7.17773	1415	7.17773	3196
7.22656	1219	7.22656	1516	7.22656	3494
7.27539	1361	7.27539	1778	7.27539	3707
7.32422	1497	7.32422	1939	7.32422	3951
7.37305	1722	7.37305	2111	7.37305	4216
7.42188	1766	7.42188	2271	7.42188	4427
7.4707	2115	7.4707	2607	7.4707	4675
7.51953	2223	7.51953	2883	7.51953	4781
7.56836	2485	7.56836	3101	7.56836	4902
7.61719	2681	7.61719	3167	7.61719	4972
7.66602	2812	7.66602	3449	7.66602	5000
7.71484	2948	7.71484	3639	7.71484	4800
7.76367	3191	7.76367	3828	7.76367	4871
7.8125	3368	7.8125	4044	7.8125	4830
7.86133	3472	7.86133	4256	7.86133	4739
7.91016	3677	7.91016	4260	7.91016	4613
7.95898	3891	7.95898	4423	7.95898	4539
8.00781	3971	8.00781	4454	8.00781	4287
8.05664	4038	8.05664	4646	8.05664	4191
8.10547	4146	8.10547	4698	8.10547	3981
8.1543	4320	8.1543	4777	8.1543	3785
8.20313	4483	8.20313	4797	8.20313	3547
8.25195	4603	8.25195	4931	8.25195	3588
8.30078	4529	8.30078	4900	8.30078	3359
8.34961	4740	8.34961	4921	8.34961	3113
8.39844	4632	8.39844	4846	8.39844	2939
8.44727	4885	8.44727	4947	8.44727	2803
8.49609	4884	8.49609	5000	8.49609	2553
8.54492	4881	8.54492	4905	8.54492	2332
8.59375	4872	8.59375	4890	8.59375	2278
8.64258	4867	8.64258	4993	8.64258	2116
8.69141	4731	8.69141	4670	8.69141	1927
8.74023	4910	8.74023	4715	8.74023	1851
8.78906	4946	8.78906	4677	8.78906	1606
8.83789	5000	8.83789	4568	8.83789	1563
8.88672	4909	8.88672	4478	8.88672	1387
8.93555	4628	8.93555	4482	8.93555	1309
8.98438	4847	8.98438	4372	8.98438	1159
9.0332	4748	9.0332	4229	9.0332	1094
9.08203	4830	9.08203	4219	9.08203	957
9.13086	4804	9.13086	4166	9.13086	869
9.17969	4693	9.17969	3936	9.17969	836
9.22852	4584	9.22852	3940	9.22852	748
9.27734	4556	9.27734	3914	9.27734	695
9.32617	4534	9.32617	3864	9.32617	611
9.375	4518	9.375	3724	9.375	534
9.42383	4332	9.42383	3670	9.42383	465
9.47266	4353	9.47266	3651	9.47266	402
9.52148	4282	9.52148	3532	9.52148	393
9.57031	4269	9.57031	3416	9.57031	376
9.61914	4164	9.61914	3457	9.61914	331
9.66797	4084	9.66797	3325	9.66797	275
9.7168	3963	9.7168	3318	9.7168	246
9.76563	3975	9.76563	3132	9.76563	238
9.81445	3910	9.81445	3146	9.81445	199
9.86328	3830	9.86328	3076	9.86328	180
9.91211	3710	9.91211	3031	9.91211	172
9.96094	3772	9.96094	2929	9.96094	140
10.0098	3620	10.0098	2842	10.0098	167
10.0586	3469	10.0586	2836	10.0586	118
10.1074	3530	10.1074	2781	10.1074	108
10.1562	3429	10.1562	2681	10.1562	86
10.2051	3472	10.2051	2617	10.2051	79
10.2539	3312	10.2539	2710	10.2539	66
10.3027	3329	10.3027	2581	10.3027	80
10.3516	3223	10.3516	2554	10.3516	49
10.4004	3196	10.4004	2554	10.4004	56
10.4492	3082	10.4492	2460	10.4492	50
10.498	3126	10.498	2349	10.498	57
10.5469	2993	10.5469	2267	10.5469	31
10.5957	2961	10.5957	2272	10.5957	46
10.6445	2912	10.6445	2221	10.6445	42
10.6934	2836	10.6934	2126	10.6934	30
10.7422	2791	10.7422	2229	10.7422	33
10.791	2754	10.791	2120	10.791	42
10.8398	2575	10.8398	2142	10.8398	25
10.8887	2709	10.8887	2037	10.8887	30
10.9375	2640	10.9375	2030	10.9375	32
10.9863	2532	10.9863	1935	10.9863	28
11.0352	2570	11.0352	1979	11.0352	33
11.084	2401	11.084	1910	11.084	29
11.1328	2438	11.1328	1843	11.1328	39
11.1816	2331	11.1816	1863	11.1816	27
11.2305	2328	11.2305	1853	11.2305	36
11.2793	2295	11.2793	1865	11.2793	38
11.3281	2282	11.3281	1807	11.3281	32
11.377	2204	11.377	1831	11.377	30
11.4258	2266	11.4258	1771	11.4258	40
11.4746	2163	11.4746	1725	11.4746	31
11.5234	2084	11.5234	1685	11.5234	28
11.5723	2054	11.5723	1651	11.5723	32
11.6211	2055	11.6211	1634	11.6211	35
11.6699	1959	11.6699	1517	11.6699	28
11.7188	1952	11.7188	1572	11.7188	27
11.7676	1992	11.7676	1644	11.7676	28
11.8164	1951	11.8164	1592	11.8164	32
11.8652	1829	11.8652	1464	11.8652	40
11.9141	1804	11.9141	1480	11.9141	29
11.9629	1836	11.9629	1468	11.9629	20
12.0117	1785	12.0117	1396	12.0117	28
12.0605	1757	12.0605	1471	12.0605	39
12.1094	1659	12.1094	1463	12.1094	32
12.1582	1742	12.1582	1408	12.1582	30
12.207	1602	12.207	1408	12.207	34
12.2559	1598	12.2559	1372	12.2559	32
12.3047	1572	12.3047	1413	12.3047	22
12.3535	1560	12.3535	1376	12.3535	36
12.4023	1579	12.4023	1271	12.4023	18
12.4512	1436	12.4512	1306	12.4512	31
12.5	1514	12.5	1336	12.5	36
12.5488	1412	12.5488	1307	12.5488	36
12.5977	1416	12.5977	1242	12.5977	31
12.6465	1372	12.6465	1269	12.6465	25
12.6953	1378	12.6953	1306	12.6953	28
12.7441	1342	12.7441	1270	12.7441	27
12.793	1337	12.793	1226	12.793	26
12.8418	1330	12.8418	1206	12.8418	27
12.8906	1297	12.8906	1161	12.8906	33
12.9395	1201	12.9395	1146	12.9395	27
12.9883	1224	12.9883	1143	12.9883	25
13.0371	1175	13.0371	1159	13.0371	23
13.0859	1264	13.0859	1158	13.0859	24
13.1348	1129	13.1348	1128	13.1348	29
13.1836	1125	13.1836	1085	13.1836	31
13.2324	1122	13.2324	1071	13.2324	22
13.2812	1048	13.2812	1129	13.2812	20
13.3301	1041	13.3301	1032	13.3301	18
13.3789	1069	13.3789	1088	13.3789	19
13.4277	1054	13.4277	1086	13.4277	24
13.4766	1037	13.4766	1065	13.4766	19
13.5254	994	13.5254	1035	13.5254	22
13.5742	987	13.5742	995	13.5742	16
13.623	1031	13.623	1025	13.623	18
13.6719	1043	13.6719	1024	13.6719	16
13.7207	933	13.7207	987	13.7207	28
13.7695	915	13.7695	955	13.7695	21
13.8184	977	13.8184	922	13.8184	22
13.8672	935	13.8672	1003	13.8672	23
13.916	837	13.916	955	13.916	24
13.9648	810	13.9648	951	13.9648	27
14.0137	793	14.0137	921	14.0137	19
14.0625	801	14.0625	870	14.0625	26
14.1113	797	14.1113	945	14.1113	18
14.1602	817	14.1602	909	14.1602	18
14.209	820	14.209	919	14.209	20
14.2578	778	14.2578	949	14.2578	20
14.3066	738	14.3066	857	14.3066	20
14.3555	772	14.3555	877	14.3555	25
14.4043	719	14.4043	876	14.4043	17
14.4531	739	14.4531	804	14.4531	26
14.502	749	14.502	874	14.502	28
14.5508	721	14.5508	838	14.5508	17
14.5996	679	14.5996	873	14.5996	28
14.6484	689	14.6484	818	14.6484	20
14.6973	700	14.6973	846	14.6973	15
14.7461	687	14.7461	798	14.7461	20
14.7949	617	14.7949	835	14.7949	18
14.8438	635	14.8438	785	14.8438	19
14.8926	646	14.8926	824	14.8926	24
14.9414	634	14.9414	804	14.9414	22
14.9902	646	14.9902	803	14.9902	25
15.0391	575	15.0391	765	15.0391	28
15.0879	567	15.0879	798	15.0879	15
15.1367	550	15.1367	837	15.1367	24
15.1855	579	15.1855	738	15.1855	30
15.2344	563	15.2344	796	15.2344	28
15.2832	553	15.2832	698	15.2832	22
15.332	567	15.332	755	15.332	24
15.3809	540	15.3809	734	15.3809	20
15.4297	541	15.4297	731	15.4297	24
15.4785	493	15.4785	717	15.4785	18
15.5273	541	15.5273	708	15.5273	17
15.5762	498	15.5762	697	15.5762	16
15.625	483	15.625	722	15.625	28
15.6738	448	15.6738	700	15.6738	29
15.7227	461	15.7227	654	15.7227	20
15.7715	496	15.7715	702	15.7715	21
15.8203	446	15.8203	676	15.8203	25
15.8691	467	15.8691	695	15.8691	28
15.918	460	15.918	699	15.918	19
15.9668	457	15.9668	647	15.9668	17
16.0156	475	16.0156	696	16.0156	28
16.0645	429	16.0645	669	16.0645	19
16.1133	411	16.1133	654	16.1133	19
16.1621	379	16.1621	630	16.1621	19
16.2109	358	16.2109	675	16.2109	19
16.2598	393	16.2598	613	16.2598	13
16.3086	370	16.3086	646	16.3086	25
16.3574	380	16.3574	606	16.3574	11
16.4062	380	16.4062	615	16.4062	16
16.4551	368	16.4551	661	16.4551	26
16.5039	373	16.5039	637	16.5039	26
16.5527	350	16.5527	576	16.5527	16
16.6016	338	16.6016	604	16.6016	15
16.6504	350	16.6504	610	16.6504	31
16.6992	367	16.6992	597	16.6992	17
16.748	325	16.748	547	16.748	23
16.7969	341	16.7969	564	16.7969	14
16.8457	329	16.8457	567	16.8457	11
16.8945	337	16.8945	591	16.8945	19
16.9434	326	16.9434	581	16.9434	11
16.9922	308	16.9922	618	16.9922	10
17.041	281	17.041	574	17.041	16
17.0898	303	17.0898	553	17.0898	16
17.1387	304	17.1387	574	17.1387	15
17.1875	292	17.1875	538	17.1875	21
17.2363	291	17.2363	545	17.2363	7
17.2852	293	17.2852	484	17.2852	11
17.334	290	17.334	535	17.334	10
17.3828	305	17.3828	540	17.3828	16
17.4316	224	17.4316	532	17.4316	7
17.4805	264	17.4805	506	17.4805	11
17.5293	224	17.5293	476	17.5293	13
17.5781	262	17.5781	509	17.5781	16
17.627	248	17.627	546	17.627	13
17.6758	268	17.6758	555	17.6758	8
17.7246	257	17.7246	518	17.7246	15
17.7734	235	17.7734	536	17.7734	7
17.8223	225	17.8223	490	17.8223	14
17.8711	220	17.8711	500	17.8711	8
17.9199	191	17.9199	483	17.9199	8
17.9688	224	17.9688	533	17.9688	9
18.0176	209	18.0176	494	18.0176	6
18.0664	209	18.0664	489	18.0664	11
18.1152	239	18.1152	494	18.1152	12
18.1641	220	18.1641	465	18.1641	14
18.2129	237	18.2129	462	18.2129	14
18.2617	236	18.2617	475	18.2617	8
18.3105	202	18.3105	506	18.3105	7
18.3594	202	18.3594	452	18.3594	12
18.4082	179	18.4082	493	18.4082	10
18.457	200	18.457	485	18.457	4
18.5059	225	18.5059	443	18.5059	15
18.5547	222	18.5547	441	18.5547	11
18.6035	179	18.6035	457	18.6035	16
18.6523	179	18.6523	427	18.6523	13
18.7012	199	18.7012	444	18.7012	13
18.75	188	18.75	441	18.75	13
18.7988	185	18.7988	424	18.7988	8
18.8477	180	18.8477	467	18.8477	12
18.8965	178	18.8965	435	18.8965	7
18.9453	187	18.9453	421	18.9453	10
18.9941	178	18.9941	473	18.9941	8
19.043	174	19.043	419	19.043	6
19.0918	159	19.0918	401	19.0918	6
19.1406	143	19.1406	450	19.1406	9
19.1895	161	19.1895	404	19.1895	5
19.2383	156	19.2383	372	19.2383	7
19.2871	174	19.2871	383	19.2871	10
19.3359	138	19.3359	356	19.3359	7
19.3848	137	19.3848	373	19.3848	7
19.4336	153	19.4336	417	19.4336	17
19.4824	133	19.4824	413	19.4824	11
19.5312	157	19.5312	403	19.5312	9
19.5801	139	19.5801	366	19.5801	8
19.6289	150	19.6289	337	19.6289	5
19.6777	122	19.6777	386	19.6777	8
19.7266	137	19.7266	366	19.7266	4
19.7754	146	19.7754	357	19.7754	7
19.8242	130	19.8242	403	19.8242	5
19.873	134	19.873	366	19.873	10
19.9219	115	19.9219	343	19.9219	6
19.9707	116	19.9707	380	19.9707	6
20.0195	141	20.0195	375	20.0195	5
20.0684	113	20.0684	392	20.0684	5
20.1172	124	20.1172	361	20.1172	7
20.166	119	20.166	381	20.166	3
20.2148	132	20.2148	367	20.2148	10
20.2637	130	20.2637	341	20.2637	10
20.3125	104	20.3125	357	20.3125	3
20.3613	104	20.3613	332	20.3613	5
20.4102	130	20.4102	350	20.4102	6
20.459	128	20.459	376	20.459	8
20.5078	93	20.5078	350	20.5078	4
20.5566	94	20.5566	356	20.5566	2
20.6055	94	20.6055	337	20.6055	7
20.6543	107	20.6543	348	20.6543	8
20.7031	92	20.7031	307	20.7031	2
20.752	97	20.752	341	20.752	5
20.8008	85	20.8008	325	20.8008	8
20.8496	89	20.8496	345	20.8496	5
20.8984	100	20.8984	336	20.8984	3
20.9473	96	20.9473	337	20.9473	10
20.9961	91	20.9961	302	20.9961	10
21.0449	109	21.0449	332	21.0449	7
21.0938	93	21.0938	312	21.0938	1
21.1426	101	21.1426	299	21.1426	1
21.1914	102	21.1914	304	21.1914	4
21.2402	86	21.2402	330	21.2402	6
21.2891	108	21.2891	279	21.2891	5
21.3379	87	21.3379	272	21.3379	3
21.3867	73	21.3867	313	21.3867	3
21.4355	72	21.4355	297	21.4355	4
21.4844	77	21.4844	299	21.4844	8
21.5332	69	21.5332	329	21.5332	5
21.582	84	21.582	285	21.582	2
21.6309	86	21.6309	311	21.6309	5
21.6797	82	21.6797	343	21.6797	6
21.7285	86	21.7285	290	21.7285	5
21.7773	78	21.7773	313	21.7773	3
21.8262	62	21.8262	272	21.8262	0
21.875	82	21.875	297	21.875	4
21.9238	85	21.9238	241	21.9238	8
21.9727	72	21.9727	293	21.9727	7
22.0215	76	22.0215	274	22.0215	2
22.0703	76	22.0703	256	22.0703	6
22.1191	59	22.1191	277	22.1191	2
22.168	75	22.168	279	22.168	8
22.2168	73	22.2168	302	22.2168	6
22.2656	61	22.2656	282	22.2656	5
22.3145	59	22.3145	284	22.3145	6
22.3633	60	22.3633	283	22.3633	3
22.4121	67	22.4121	251	22.4121	4
22.4609	64	22.4609	256	22.4609	4
22.5098	72	22.5098	299	22.5098	6
22.5586	64	22.5586	267	22.5586	3
22.6074	64	22.6074	285	22.6074	4
22.6562	62	22.6562	282	22.6562	6
22.7051	62	22.7051	291	22.7051	3
22.7539	60	22.7539	275	22.7539	5
22.8027	54	22.8027	255	22.8027	5
22.8516	57	22.8516	264	22.8516	7
22.9004	55	22.9004	268	22.9004	6
22.9492	65	22.9492	243	22.9492	3
22.998	48	22.998	242	22.998	6
23.0469	46	23.0469	255	23.0469	4
23.0957	60	23.0957	256	23.0957	5
23.1445	75	23.1445	241	23.1445	5
23.1934	46	23.1934	248	23.1934	8
23.2422	56	23.2422	251	23.2422	2
23.291	57	23.291	266	23.291	2
23.3398	54	23.3398	231	23.3398	4
23.3887	55	23.3887	219	23.3887	5
23.4375	50	23.4375	238	23.4375	4
23.4863	39	23.4863	241	23.4863	2
23.5352	61	23.5352	212	23.5352	6
23.584	51	23.584	211	23.584	4
23.6328	57	23.6328	217	23.6328	3
23.6816	43	23.6816	235	23.6816	3
23.7305	47	23.7305	221	23.7305	1
23.7793	41	23.7793	213	23.7793	2
23.8281	51	23.8281	236	23.8281	3
23.877	53	23.877	240	23.877	0
23.9258	35	23.9258	207	23.9258	1
23.9746	54	23.9746	230	23.9746	6
24.0234	43	24.0234	216	24.0234	3
24.0723	53	24.0723	241	24.0723	2
24.1211	45	24.1211	183	24.1211	4
24.1699	46	24.1699	217	24.1699	6
24.2188	33	24.2188	205	24.2188	9
24.2676	56	24.2676	232	24.2676	3
24.3164	41	24.3164	230	24.3164	11
24.3652	38	24.3652	249	24.3652	5
24.4141	45	24.4141	206	24.4141	4
24.4629	53	24.4629	213	24.4629	5
24.5117	35	24.5117	232	24.5117	6
24.5605	42	24.5605	193	24.5605	5
24.6094	49	24.6094	220	24.6094	5
24.6582	40	24.6582	199	24.6582	4
24.707	41	24.707	221	24.707	3
24.7559	46	24.7559	195	24.7559	1
24.8047	52	24.8047	188	24.8047	4
24.8535	40	24.8535	196	24.8535	5
24.9023	57	24.9023	192	24.9023	5
24.9512	41	24.9512	215	24.9512	3
25	62	25	214	25	3
25.0488	45	25.0488	197	25.0488	5
25.0977	36	25.0977	201	25.0977	5
25.1465	42	25.1465	220	25.1465	2
25.1953	41	25.1953	187	25.1953	3
25.2441	29	25.2441	186	25.2441	4
25.293	45	25.293	216	25.293	4
25.3418	49	25.3418	179	25.3418	5
25.3906	38	25.3906	191	25.3906	4
25.4395	41	25.4395	171	25.4395	6
25.4883	43	25.4883	176	25.4883	6
25.5371	46	25.5371	186	25.5371	8
25.5859	34	25.5859	208	25.5859	4
25.6348	35	25.6348	181	25.6348	7
25.6836	43	25.6836	190	25.6836	6
25.7324	34	25.7324	170	25.7324	3
25.7812	36	25.7812	166	25.7812	2
25.8301	25	25.8301	172	25.8301	4
25.8789	29	25.8789	196	25.8789	2
25.9277	42	25.9277	186	25.9277	5
25.9766	33	25.9766	196	25.9766	0
26.0254	28	26.0254	175	26.0254	2
26.0742	35	26.0742	187	26.0742	4
26.123	29	26.123	190	26.123	5
26.1719	38	26.1719	175	26.1719	9
26.2207	25	26.2207	167	26.2207	3
26.2695	40	26.2695	170	26.2695	4
26.3184	36	26.3184	185	26.3184	3
26.3672	34	26.3672	147	26.3672	6
26.416	33	26.416	165	26.416	8
26.4648	36	26.4648	187	26.4648	9
26.5137	23	26.5137	174	26.5137	4
26.5625	29	26.5625	170	26.5625	5
26.6113	36	26.6113	154	26.6113	4
26.6602	30	26.6602	199	26.6602	4
26.709	47	26.709	156	26.709	2
26.7578	34	26.7578	146	26.7578	6
26.8066	40	26.8066	167	26.8066	5
26.8555	34	26.8555	167	26.8555	5
26.9043	27	26.9043	171	26.9043	4
26.9531	35	26.9531	158	26.9531	6
27.002	28	27.002	158	27.002	6
27.0508	23	27.0508	179	27.0508	2
27.0996	27	27.0996	173	27.0996	4
27.1484	36	27.1484	151	27.1484	4
27.1973	23	27.1973	158	27.1973	4
27.2461	38	27.2461	143	27.2461	0
27.2949	32	27.2949	154	27.2949	1
27.3438	26	27.3438	162	27.3438	8
27.3926	30	27.3926	145	27.3926	3
27.4414	39	27.4414	152	27.4414	3
27.4902	26	27.4902	163	27.4902	2
27.5391	21	27.5391	135	27.5391	5
27.5879	28	27.5879	153	27.5879	4
27.6367	34	27.6367	151	27.6367	3
27.6855	23	27.6855	165	27.6855	10
27.7344	28	27.7344	170	27.7344	3
27.7832	26	27.7832	117	27.7832	3
27.832	29	27.832	162	27.832	7
27.8809	31	27.8809	163	27.8809	3
27.9297	24	27.9297	153	27.9297	4
27.9785	28	27.9785	132	27.9785	1
28.0273	35	28.0273	141	28.0273	4
28.0762	34	28.0762	127	28.0762	6
28.125	28	28.125	134	28.125	4
28.1738	30	28.1738	148	28.1738	5
28.2227	25	28.2227	153	28.2227	7
28.2715	24	28.2715	146	28.2715	4
28.3203	29	28.3203	142	28.3203	5
28.3691	41	28.3691	153	28.3691	6
28.418	22	28.418	145	28.418	7
28.4668	35	28.4668	127	28.4668	7
28.5156	18	28.5156	139	28.5156	2
28.5645	36	28.5645	154	28.5645	1
28.6133	27	28.6133	144	28.6133	4
28.6621	26	28.6621	153	28.6621	7
28.7109	28	28.7109	150	28.7109	1
28.7598	28	28.7598	145	28.7598	2
28.8086	25	28.8086	153	28.8086	4
28.8574	29	28.8574	147	28.8574	7
28.9062	16	28.9062	135	28.9062	6
28.9551	30	28.9551	153	28.9551	3
29.0039	20	29.0039	144	29.0039	2
29.0527	17	29.0527	140	29.0527	2
29.1016	38	29.1016	123	29.1016	4
29.1504	31	29.1504	152	29.1504	5
29.1992	27	29.1992	154	29.1992	4
29.248	19	29.248	122	29.248	5
29.2969	21	29.2969	121	29.2969	4
29.3457	29	29.3457	141	29.3457	6
29.3945	16	29.3945	151	29.3945	4
29.4434	27	29.4434	121	29.4434	5
29.4922	25	29.4922	132	29.4922	7
29.541	29	29.541	120	29.541	3
29.5898	30	29.5898	112	29.5898	3
29.6387	26	29.6387	113	29.6387	4
29.6875	28	29.6875	148	29.6875	3
29.7363	20	29.7363	110	29.7363	7
29.7852	26	29.7852	111	29.7852	5
29.834	17	29.834	130	29.834	5
29.8828	34	29.8828	120	29.8828	7
29.9316	18	29.9316	106	29.9316	8
29.9805	29	29.9805	156	29.9805	4
30.0293	23	30.0293	121	30.0293	4
30.0781	27	30.0781	121	30.0781	5
30.127	26	30.127	126	30.127	8
30.1758	34	30.1758	116	30.1758	9
30.2246	30	30.2246	110	30.2246	6
30.2734	26	30.2734	118	30.2734	3
30.3223	34	30.3223	109	30.3223	7
30.3711	34	30.3711	121	30.3711	3
30.4199	35	30.4199	117	30.4199	6
30.4688	28	30.4688	115	30.4688	3
30.5176	16	30.5176	104	30.5176	1
30.5664	25	30.5664	126	30.5664	4
30.6152	37	30.6152	120	30.6152	5
30.6641	35	30.6641	115	30.6641	2
30.7129	22	30.7129	140	30.7129	6
30.7617	24	30.7617	96	30.7617	8
30.8105	23	30.8105	100	30.8105	3
30.8594	20	30.8594	98	30.8594	2
30.9082	16	30.9082	104	30.9082	4
30.957	33	30.957	91	30.957	3
31.0059	18	31.0059	119	31.0059	4
31.0547	27	31.0547	108	31.0547	4
31.1035	26	31.1035	95	31.1035	5
31.1523	23	31.1523	121	31.1523	4
31.2012	22	31.2012	102	31.2012	3
31.25	33	31.25	99	31.25	10
31.2988	25	31.2988	89	31.2988	4
31.3477	28	31.3477	103	31.3477	10
31.3965	27	31.3965	115	31.3965	10
31.4453	16	31.4453	97	31.4453	7
31.4941	24	31.4941	103	31.4941	2
31.543	33	31.543	112	31.543	5
31.5918	30	31.5918	101	31.5918	7
31.6406	25	31.6406	102	31.6406	4
31.6895	26	31.6895	117	31.6895	5
31.7383	39	31.7383	103	31.7383	2
31.7871	32	31.7871	72	31.7871	3
31.8359	32	31.8359	106	31.8359	4
31.8848	24	31.8848	96	31.8848	4
31.9336	26	31.9336	112	31.9336	5
31.9824	30	31.9824	91	31.9824	7
32.0312	25	32.0312	90	32.0312	4
32.0801	23	32.0801	108	32.0801	2
32.1289	30	32.1289	105	32.1289	3
32.1777	30	32.1777	93	32.1777	3
32.2266	30	32.2266	86	32.2266	4
32.2754	21	32.2754	90	32.2754	3
32.3242	19	32.3242	88	32.3242	0
32.373	23	32.373	82	32.373	3
32.4219	24	32.4219	93	32.4219	5
32.4707	32	32.4707	88	32.4707	2
32.5195	13	32.5195	103	32.5195	6
32.5684	22	32.5684	90	32.5684	1
32.6172	26	32.6172	117	32.6172	4
32.666	33	32.666	100	32.666	6
32.7148	31	32.7148	84	32.7148	5
32.7637	20	32.7637	85	32.7637	10
32.8125	29	32.8125	92	32.8125	9
32.8613	33	32.8613	104	32.8613	2
32.9102	23	32.9102	82	32.9102	7
32.959	26	32.959	83	32.959	6
33.0078	28	33.0078	86	33.0078	7
33.0566	16	33.0566	79	33.0566	7
33.1055	21	33.1055	99	33.1055	7
33.1543	27	33.1543	94	33.1543	4
33.2031	25	33.2031	78	33.2031	4
33.252	20	33.252	91	33.252	4
33.3008	21	33.3008	93	33.3008	4
33.3496	23	33.3496	106	33.3496	4
33.3984	21	33.3984	91	33.3984	6
33.4473	26	33.4473	101	33.4473	5
33.4961	19	33.4961	89	33.4961	4
33.5449	27	33.5449	90	33.5449	0
33.5938	21	33.5938	99	33.5938	3
33.6426	26	33.6426	77	33.6426	7
33.6914	17	33.6914	89	33.6914	2
33.7402	33	33.7402	87	33.7402	6
33.7891	22	33.7891	70	33.7891	4
33.8379	24	33.8379	76	33.8379	5
33.8867	25	33.8867	95	33.8867	1
33.9355	29	33.9355	78	33.9355	5
33.9844	27	33.9844	84	33.9844	1
34.0332	25	34.0332	90	34.0332	4
34.082	22	34.082	96	34.082	2
34.1309	28	34.1309	75	34.1309	3
34.1797	28	34.1797	83	34.1797	3
34.2285	26	34.2285	72	34.2285	8
34.2773	25	34.2773	78	34.2773	8
34.3262	26	34.3262	105	34.3262	2
34.375	20	34.375	80	34.375	1
34.4238	26	34.4238	81	34.4238	3
34.4727	24	34.4727	58	34.4727	3
34.5215	34	34.5215	88	34.5215	5
34.5703	16	34.5703	79	34.5703	7
34.6191	27	34.6191	73	34.6191	6
34.668	21	34.668	88	34.668	11
34.7168	19	34.7168	80	34.7168	3
34.7656	27	34.7656	97	34.7656	3
34.8145	23	34.8145	72	34.8145	5
34.8633	23	34.8633	81	34.8633	2
34.9121	36	34.9121	82	34.9121	2
34.9609	18	34.9609	63	34.9609	6
35.0098	27	35.0098	82	35.0098	4
35.0586	27	35.0586	82	35.0586	2
35.1074	21	35.1074	62	35.1074	4
35.1562	23	35.1562	92	35.1562	3
35.2051	26	35.2051	85	35.2051	3
35.2539	35	35.2539	69	35.2539	3
35.3027	30	35.3027	80	35.3027	7
35.3516	17	35.3516	65	35.3516	1
35.4004	38	35.4004	77	35.4004	3
35.4492	25	35.4492	82	35.4492	3
35.498	25	35.498	66	35.498	1
35.5469	29	35.5469	88	35.5469	2
35.5957	27	35.5957	85	35.5957	6
35.6445	29	35.6445	79	35.6445	3
35.6934	22	35.6934	66	35.6934	5
35.7422	33	35.7422	77	35.7422	3
35.791	25	35.791	78	35.791	2
35.8398	19	35.8398	73	35.8398	6
35.8887	19	35.8887	64	35.8887	5
35.9375	31	35.9375	62	35.9375	2
35.9863	23	35.9863	65	35.9863	5
36.0352	18	36.0352	75	36.0352	2
36.084	21	36.084	68	36.084	3
36.1328	16	36.1328	74	36.1328	3
36.1816	18	36.1816	62	36.1816	6
36.2305	39	36.2305	64	36.2305	5
36.2793	19	36.2793	71	36.2793	5
36.3281	22	36.3281	68	36.3281	7
36.377	20	36.377	75	36.377	5
36.4258	21	36.4258	76	36.4258	3
36.4746	19	36.4746	67	36.4746	2
36.5234	30	36.5234	54	36.5234	4
36.5723	27	36.5723	73	36.5723	8
36.6211	32	36.6211	73	36.6211	4
36.6699	30	36.6699	73	36.6699	1
36.7188	23	36.7188	61	36.7188	6
36.7676	15	36.7676	65	36.7676	4
36.8164	24	36.8164	81	36.8164	4
36.8652	23	36.8652	77	36.8652	4
36.9141	23	36.9141	61	36.9141	1
36.9629	20	36.9629	70	36.9629	4
37.0117	19	37.0117	57	37.0117	6
37.0605	21	37.0605	59	37.0605	3
37.1094	19	37.1094	67	37.1094	5
37.1582	15	37.1582	62	37.1582	1
37.207	31	37.207	65	37.207	5
37.2559	24	37.2559	64	37.2559	7
37.3047	24	37.3047	56	37.3047	3
37.3535	23	37.3535	61	37.3535	1
37.4023	32	37.4023	50	37.4023	3
37.4512	24	37.4512	64	37.4512	3
37.5	18	37.5	55	37.5	5
37.5488	18	37.5488	66	37.5488	4
37.5977	25	37.5977	56	37.5977	2
37.6465	16	37.6465	70	37.6465	4
37.6953	36	37.6953	57	37.6953	6
37.7441	27	37.7441	63	37.7441	4
37.793	22	37.793	45	37.793	2
37.8418	12	37.8418	49	37.8418	0
37.8906	21	37.8906	61	37.8906	5
37.9395	33	37.9395	69	37.9395	9
37.9883	21	37.9883	50	37.9883	4
38.0371	23	38.0371	54	38.0371	3
38.0859	30	38.0859	54	38.0859	0
38.1348	22	38.1348	56	38.1348	7
38.1836	22	38.1836	55	38.1836	5
38.2324	28	38.2324	61	38.2324	1
38.2812	20	38.2812	55	38.2812	6
38.3301	15	38.3301	75	38.3301	4
38.3789	20	38.3789	76	38.3789	4
38.4277	25	38.4277	40	38.4277	2
38.4766	23	38.4766	56	38.4766	5
38.5254	26	38.5254	59	38.5254	2
38.5742	20	38.5742	63	38.5742	3
38.623	19	38.623	62	38.623	3
38.6719	16	38.6719	52	38.6719	8
38.7207	27	38.7207	64	38.7207	2
38.7695	23	38.7695	80	38.7695	5
38.8184	21	38.8184	52	38.8184	3
38.8672	20	38.8672	58	38.8672	5
38.916	19	38.916	61	38.916	3
38.9648	21	38.9648	66	38.9648	4
39.0137	24	39.0137	62	39.0137	2
39.0625	19	39.0625	46	39.0625	3
39.1113	24	39.1113	64	39.1113	3
39.1602	16	39.1602	63	39.1602	5
39.209	18	39.209	50	39.209	4
39.2578	22	39.2578	56	39.2578	5
39.3066	26	39.3066	58	39.3066	1
39.3555	20	39.3555	48	39.3555	5
39.4043	27	39.4043	41	39.4043	3
39.4531	32	39.4531	51	39.4531	6
39.502	18	39.502	57	39.502	3
39.5508	31	39.5508	51	39.5508	4
39.5996	18	39.5996	56	39.5996	2
39.6484	26	39.6484	59	39.6484	5
39.6973	16	39.6973	51	39.6973	4
39.7461	33	39.7461	47	39.7461	1
39.7949	30	39.7949	48	39.7949	4
39.8438	34	39.8438	60	39.8438	5
39.8926	28	39.8926	45	39.8926	3
39.9414	26	39.9414	77	39.9414	7
39.9902	18	39.9902	44	39.9902	1
40.0391	26	40.0391	50	40.0391	6
40.0879	23	40.0879	55	40.0879	4
40.1367	17	40.1367	52	40.1367	4
40.1855	18	40.1855	62	40.1855	4
40.2344	14	40.2344	51	40.2344	5
40.2832	15	40.2832	53	40.2832	4
40.332	25	40.332	49	40.332	7
40.3809	23	40.3809	45	40.3809	4
40.4297	19	40.4297	42	40.4297	2
40.4785	19	40.4785	55	40.4785	1
40.5273	23	40.5273	51	40.5273	2
40.5762	22	40.5762	63	40.5762	5
40.625	27	40.625	35	40.625	4
40.6738	19	40.6738	48	40.6738	2
40.7227	15	40.7227	54	40.7227	3
40.7715	25	40.7715	46	40.7715	4
40.8203	23	40.8203	47	40.8203	3
40.8691	19	40.8691	67	40.8691	3
40.918	24	40.918	54	40.918	4
40.9668	23	40.9668	45	40.9668	3
41.0156	20	41.0156	52	41.0156	5
41.0645	20	41.0645	56	41.0645	2
41.1133	25	41.1133	54	41.1133	5
41.1621	25	41.1621	43	41.1621	3
41.2109	17	41.2109	49	41.2109	4
41.2598	19	41.2598	34	41.2598	5
41.3086	23	41.3086	53	41.3086	2
41.3574	26	41.3574	56	41.3574	5
41.4062	19	41.4062	47	41.4062	2
41.4551	26	41.4551	57	41.4551	2
41.5039	17	41.5039	48	41.5039	7
41.5527	17	41.5527	41	41.5527	4
41.6016	25	41.6016	55	41.6016	4
41.6504	16	41.6504	55	41.6504	4
41.6992	21	41.6992	46	41.6992	5
41.748	19	41.748	47	41.748	7
41.7969	23	41.7969	41	41.7969	5
41.8457	29	41.8457	40	41.8457	0
41.8945	21	41.8945	42	41.8945	3
41.9434	26	41.9434	44	41.9434	3
41.9922	21	41.9922	61	41.9922	4
42.041	13	42.041	44	42.041	5
42.0898	35	42.0898	47	42.0898	3
42.1387	27	42.1387	49	42.1387	3
42.1875	25	42.1875	39	42.1875	5
42.2363	18	42.2363	47	42.2363	4
42.2852	16	42.2852	48	42.2852	1
42.334	17	42.334	59	42.334	3
42.3828	13	42.3828	40	42.3828	5
42.4316	19	42.4316	45	42.4316	5
42.4805	21	42.4805	37	42.4805	2
42.5293	17	42.5293	50	42.5293	3
42.5781	22	42.5781	44	42.5781	5
42.627	18	42.627	30	42.627	3
42.6758	18	42.6758	37	42.6758	4
42.7246	22	42.7246	45	42.7246	7
42.7734	20	42.7734	39	42.7734	4
42.8223	21	42.8223	47	42.8223	4
42.8711	22	42.8711	37	42.8711	4
42.9199	21	42.9199	35	42.9199	2
42.9688	16	42.9688	37	42.9688	3
43.0176	14	43.0176	44	43.0176	4
43.0664	17	43.0664	58	43.0664	4
43.1152	17	43.1152	41	43.1152	4
43.1641	21	43.1641	48	43.1641	1
43.2129	22	43.2129	48	43.2129	2
43.2617	17	43.2617	45	43.2617	5
43.3105	29	43.3105	41	43.3105	3
43.3594	18	43.3594	41	43.3594	3
43.4082	19	43.4082	35	43.4082	4
43.457	17	43.457	42	43.457	2
43.5059	14	43.5059	37	43.5059	2
43.5547	21	43.5547	30	43.5547	3
43.6035	19	43.6035	43	43.6035	2
43.6523	25	43.6523	42	43.6523	3
43.7012	19	43.7012	26	43.7012	2
43.75	12	43.75	42	43.75	3
43.7988	25	43.7988	32	43.7988	3
43.8477	19	43.8477	42	43.8477	6
43.8965	22	43.8965	46	43.8965	3
43.9453	29	43.9453	39	43.9453	6
43.9941	17	43.9941	39	43.9941	3
44.043	21	44.043	42	44.043	3
44.0918	18	44.0918	33	44.0918	6
44.1406	21	44.1406	29	44.1406	6
44.1895	24	44.1895	39	44.1895	1
44.2383	13	44.2383	50	44.2383	6
44.2871	14	44.2871	40	44.2871	2
44.3359	11	44.3359	37	44.3359	5
44.3848	17	44.3848	41	44.3848	2
44.4336	16	44.4336	43	44.4336	5
44.4824	20	44.4824	33	44.4824	2
44.5312	24	44.5312	38	44.5312	2
44.5801	21	44.5801	43	44.5801	2
44.6289	20	44.6289	39	44.6289	5
44.6777	17	44.6777	33	44.6777	4
44.7266	20	44.7266	30	44.7266	5
44.7754	29	44.7754	37	44.7754	3
44.8242	28	44.8242	30	44.8242	3
44.873	25	44.873	33	44.873	5
44.9219	27	44.9219	42	44.9219	3
44.9707	15	44.9707	33	44.9707	3
45.0195	20	45.0195	32	45.0195	6
45.0684	25	45.0684	39	45.0684	6
45.1172	15	45.1172	33	45.1172	1
45.166	21	45.166	32	45.166	3
45.2148	12	45.2148	26	45.2148	2
45.2637	23	45.2637	38	45.2637	4
45.3125	18	45.3125	39	45.3125	1
45.3613	19	45.3613	27	45.3613	3
45.4102	25	45.4102	47	45.4102	1
45.459	24	45.459	40	45.459	4
45.5078	21	45.5078	38	45.5078	1
45.5566	18	45.5566	33	45.5566	1
45.6055	19	45.6055	42	45.6055	5
45.6543	16	45.6543	27	45.6543	3
45.7031	20	45.7031	41	45.7031	3
45.752	14	45.752	25	45.752	3
45.8008	19	45.8008	40	45.8008	3
45.8496	26	45.8496	32	45.8496	4
45.8984	24	45.8984	44	45.8984	0
45.9473	19	45.9473	32	45.9473	3
45.9961	24	45.9961	45	45.9961	1
46.0449	21	46.0449	39	46.0449	0
46.0938	17	46.0938	31	46.0938	5
46.1426	18	46.1426	35	46.1426	4
46.1914	18	46.1914	38	46.1914	6
46.2402	18	46.2402	31	46.2402	6
46.2891	26	46.2891	24	46.2891	7
46.3379	25	46.3379	37	46.3379	4
46.3867	26	46.3867	32	46.3867	4
46.4355	19	46.4355	38	46.4355	4
46.4844	25	46.4844	27	46.4844	5
46.5332	19	46.5332	33	46.5332	4
46.582	18	46.582	37	46.582	3
46.6309	27	46.6309	38	46.6309	5
46.6797	25	46.6797	28	46.6797	2
46.7285	31	46.7285	43	46.7285	7
46.7773	27	46.7773	32	46.7773	5
46.8262	22	46.8262	34	46.8262	3
46.875	21	46.875	26	46.875	4
46.9238	15	46.9238	30	46.9238	4
46.9727	22	46.9727	29	46.9727	5
47.0215	17	47.0215	24	47.0215	3
47.0703	18	47.0703	38	47.0703	5
47.1191	16	47.1191	30	47.1191	2
47.168	28	47.168	26	47.168	3
47.2168	26	47.2168	31	47.2168	3
47.2656	11	47.2656	33	47.2656	1
47.3145	13	47.3145	26	47.3145	5
47.3633	26	47.3633	26	47.3633	1
47.4121	21	47.4121	28	47.4121	0
47.4609	27	47.4609	40	47.4609	2
47.5098	18	47.5098	25	47.5098	2
47.5586	12	47.5586	23	47.5586	6
47.6074	19	47.6074	44	47.6074	2
47.6562	35	47.6562	29	47.6562	4
47.7051	15	47.7051	24	47.7051	5
47.7539	21	47.7539	28	47.7539	4
47.8027	26	47.8027	35	47.8027	3
47.8516	24	47.8516	36	47.8516	7
47.9004	18	47.9004	30	47.9004	6
47.9492	18	47.9492	29	47.9492	7
47.998	20	47.998	37	47.998	4
48.0469	29	48.0469	28	48.0469	3
48.0957	24	48.0957	22	48.0957	1
48.1445	16	48.1445	30	48.1445	6
48.1934	31	48.1934	33	48.1934	0
48.2422	19	48.2422	21	48.2422	7
48.291	17	48.291	28	48.291	5
48.3398	21	48.3398	30	48.3398	5
48.3887	15	48.3887	25	48.3887	1
48.4375	17	48.4375	30	48.4375	4
48.4863	13	48.4863	37	48.4863	3
48.5352	15	48.5352	30	48.5352	6
48.584	24	48.584	30	48.584	2
48.6328	15	48.6328	27	48.6328	5
48.6816	16	48.6816	32	48.6816	6
48.7305	19	48.7305	29	48.7305	3
48.7793	25	48.7793	30	48.7793	6
48.8281	22	48.8281	21	48.8281	4
48.877	15	48.877	28	48.877	1
48.9258	20	48.9258	39	48.9258	4
48.9746	19	48.9746	38	48.9746	6
49.0234	29	49.0234	23	49.0234	4
49.0723	27	49.0723	30	49.0723	4
49.1211	20	49.1211	21	49.1211	5
49.1699	24	49.1699	30	49.1699	2
49.2188	15	49.2188	31	49.2188	5
49.2676	25	49.2676	33	49.2676	5
49.3164	16	49.3164	31	49.3164	5
49.3652	22	49.3652	31	49.3652	3
49.4141	15	49.4141	36	49.4141	3
49.4629	14	49.4629	24	49.4629	6
49.5117	24	49.5117	35	49.5117	5
49.5605	21	49.5605	24	49.5605	4
49.6094	23	49.6094	22	49.6094	5
49.6582	26	49.6582	30	49.6582	4
49.707	16	49.707	29	49.707	4
49.7559	27	49.7559	24	49.7559	1
49.8047	19	49.8047	31	49.8047	3
49.8535	18	49.8535	36	49.8535	0
49.9023	21	49.9023	33	49.9023	5
49.9512	15	49.9512	27	49.9512	4
50	14	50	25	50	6
50.0488	20	50.0488	23	50.0488	3
50.0977	24	50.0977	25	50.0977	1
50.1465	12	50.1465	33	50.1465	4
50.1953	22	50.1953	33	50.1953	4
50.2441	22	50.2441	30	50.2441	3
50.293	27	50.293	26	50.293	4
50.3418	27	50.3418	22	50.3418	1
50.3906	14	50.3906	24	50.3906	3
50.4395	19	50.4395	32	50.4395	5
50.4883	13	50.4883	24	50.4883	6
50.5371	31	50.5371	33	50.5371	6
50.5859	23	50.5859	32	50.5859	2
50.6348	27	50.6348	28	50.6348	6
50.6836	27	50.6836	17	50.6836	3
50.7324	17	50.7324	24	50.7324	5
50.7812	19	50.7812	28	50.7812	6
50.8301	24	50.8301	30	50.8301	3
50.8789	25	50.8789	25	50.8789	3
50.9277	16	50.9277	21	50.9277	2
50.9766	19	50.9766	28	50.9766	1
51.0254	21	51.0254	16	51.0254	5
51.0742	20	51.0742	29	51.0742	4
51.123	21	51.123	16	51.123	4
51.1719	26	51.1719	34	51.1719	4
51.2207	17	51.2207	28	51.2207	3
51.2695	18	51.2695	20	51.2695	2
51.3184	22	51.3184	34	51.3184	8
51.3672	19	51.3672	21	51.3672	4
51.416	23	51.416	27	51.416	5
51.4648	22	51.4648	25	51.4648	3
51.5137	11	51.5137	17	51.5137	3
51.5625	19	51.5625	31	51.5625	7
51.6113	27	51.6113	22	51.6113	4
51.6602	20	51.6602	31	51.6602	4
51.709	16	51.709	22	51.709	2
51.7578	26	51.7578	21	51.7578	3
51.8066	23	51.8066	28	51.8066	5
51.8555	23	51.8555	30	51.8555	3
51.9043	26	51.9043	19	51.9043	7
51.9531	16	51.9531	22	51.9531	1
52.002	21	52.002	27	52.002	1
52.0508	17	52.0508	27	52.0508	7
52.0996	15	52.0996	22	52.0996	2
52.1484	17	52.1484	20	52.1484	1
52.1973	25	52.1973	20	52.1973	7
52.2461	16	52.2461	25	52.2461	4
52.2949	22	52.2949	22	52.2949	4
52.3438	17	52.3438	21	52.3438	3
52.3926	21	52.3926	24	52.3926	7
52.4414	10	52.4414	24	52.4414	6
52.4902	24	52.4902	40	52.4902	2
52.5391	16	52.5391	21	52.5391	3
52.5879	19	52.5879	24	52.5879	4
52.6367	27	52.6367	18	52.6367	5
52.6855	23	52.6855	23	52.6855	0
52.7344	23	52.7344	19	52.7344	4
52.7832	22	52.7832	14	52.7832	4
52.832	28	52.832	23	52.832	4
52.8809	20	52.8809	24	52.8809	4
52.9297	22	52.9297	30	52.9297	4
52.9785	16	52.9785	23	52.9785	5
53.0273	12	53.0273	19	53.0273	1
53.0762	16	53.0762	24	53.0762	2
53.125	10	53.125	19	53.125	2
53.1738	27	53.1738	29	53.1738	8
53.2227	22	53.2227	26	53.2227	3
53.2715	10	53.2715	24	53.2715	4
53.3203	20	53.3203	21	53.3203	1
53.3691	22	53.3691	26	53.3691	6
53.418	24	53.418	34	53.418	7
53.4668	13	53.4668	23	53.4668	5
53.5156	14	53.5156	22	53.5156	2
53.5645	27	53.5645	30	53.5645	3
53.6133	13	53.6133	29	53.6133	4
53.6621	15	53.6621	24	53.6621	1
53.7109	22	53.7109	27	53.7109	3
53.7598	20	53.7598	28	53.7598	1
53.8086	28	53.8086	28	53.8086	4
53.8574	19	53.8574	28	53.8574	7
53.9062	26	53.9062	31	53.9062	4
53.9551	25	53.9551	26	53.9551	5
54.0039	17	54.0039	26	54.0039	8
54.0527	27	54.0527	23	54.0527	1
54.1016	13	54.1016	15	54.1016	4
54.1504	24	54.1504	27	54.1504	4
54.1992	23	54.1992	26	54.1992	2
54.248	13	54.248	17	54.248	3
54.2969	12	54.2969	20	54.2969	9
54.3457	21	54.3457	18	54.3457	7
54.3945	23	54.3945	23	54.3945	3
54.4434	21	54.4434	23	54.4434	2
54.4922	25	54.4922	24	54.4922	5
54.541	24	54.541	19	54.541	0
54.5898	18	54.5898	22	54.5898	5
54.6387	24	54.6387	24	54.6387	4
54.6875	20	54.6875	24	54.6875	3
54.7363	28	54.7363	20	54.7363	2
54.7852	17	54.7852	26	54.7852	4
54.834	21	54.834	17	54.834	2
54.8828	21	54.8828	28	54.8828	1
54.9316	32	54.9316	16	54.9316	4
54.9805	15	54.9805	23	54.9805	3
55.0293	20	55.0293	27	55.0293	8
55.0781	22	55.0781	20	55.0781	5
55.127	18	55.127	26	55.127	4
55.1758	18	55.1758	21	55.1758	3
55.2246	9	55.2246	18	55.2246	7
55.2734	14	55.2734	17	55.2734	2
55.3223	22	55.3223	18	55.3223	5
55.3711	18	55.3711	18	55.3711	3
55.4199	24	55.4199	19	55.4199	8
55.4688	21	55.4688	17	55.4688	6
55.5176	23	55.5176	24	55.5176	3
55.5664	29	55.5664	23	55.5664	4
55.6152	24	55.6152	26	55.6152	9
55.6641	19	55.6641	20	55.6641	4
55.7129	24	55.7129	28	55.7129	2
55.7617	20	55.7617	21	55.7617	6
55.8105	19	55.8105	23	55.8105	2
55.8594	19	55.8594	20	55.8594	5
55.9082	20	55.9082	15	55.9082	5
55.957	22	55.957	30	55.957	1
56.0059	30	56.0059	17	56.0059	3
56.0547	24	56.0547	18	56.0547	2
56.1035	19	56.1035	21	56.1035	3
56.1523	21	56.1523	24	56.1523	5
56.2012	17	56.2012	28	56.2012	2
56.25	23	56.25	15	56.25	4
56.2988	17	56.2988	23	56.2988	2
56.3477	21	56.3477	26	56.3477	3
56.3965	16	56.3965	29	56.3965	1
56.4453	23	56.4453	18	56.4453	1
56.4941	25	56.4941	27	56.4941	6
56.543	19	56.543	11	56.543	2
56.5918	20	56.5918	28	56.5918	5
56.6406	14	56.6406	30	56.6406	4
56.6895	15	56.6895	19	56.6895	1
56.7383	18	56.7383	25	56.7383	4
56.7871	17	56.7871	18	56.7871	2
56.8359	21	56.8359	25	56.8359	1
56.8848	25	56.8848	19	56.8848	0
56.9336	14	56.9336	15	56.9336	3
56.9824	21	56.9824	19	56.9824	2
57.0312	18	57.0312	14	57.0312	3
57.0801	24	57.0801	23	57.0801	4
57.1289	18	57.1289	23	57.1289	3
57.1777	22	57.1777	16	57.1777	4
57.2266	24	57.2266	24	57.2266	3
57.2754	17	57.2754	26	57.2754	0
57.3242	16	57.3242	18	57.3242	3
57.373	18	57.373	26	57.373	2
57.4219	22	57.4219	14	57.4219	8
57.4707	22	57.4707	18	57.4707	5
57.5195	16	57.5195	26	57.5195	2
57.5684	27	57.5684	17	57.5684	1
57.6172	13	57.6172	19	57.6172	2
57.666	20	57.666	17	57.666	2
57.7148	24	57.7148	15	57.7148	2
57.7637	28	57.7637	16	57.7637	5
57.8125	19	57.8125	20	57.8125	5
57.8613	24	57.8613	21	57.8613	0
57.9102	21	57.9102	18	57.9102	5
57.959	12	57.959	18	57.959	4
58.0078	17	58.0078	16	58.0078	3
58.0566	24	58.0566	19	58.0566	4
58.1055	10	58.1055	31	58.1055	3
58.1543	16	58.1543	20	58.1543	5
58.2031	14	58.2031	26	58.2031	5
58.252	18	58.252	27	58.252	5
58.3008	21	58.3008	23	58.3008	6
58.3496	27	58.3496	17	58.3496	1
58.3984	17	58.3984	23	58.3984	2
58.4473	22	58.4473	18	58.4473	5
58.4961	13	58.4961	26	58.4961	7
58.5449	23	58.5449	16	58.5449	2
58.5938	23	58.5938	12	58.5938	5
58.6426	22	58.6426	23	58.6426	4
58.6914	24	58.6914	22	58.6914	5
58.7402	25	58.7402	22	58.7402	5
58.7891	27	58.7891	14	58.7891	4
58.8379	13	58.8379	15	58.8379	5
58.8867	17	58.8867	19	58.8867	6
58.9355	17	58.9355	20	58.9355	6
58.9844	12	58.9844	20	58.9844	7
59.0332	28	59.0332	16	59.0332	2
59.082	19	59.082	10	59.082	3
59.1309	23	59.1309	22	59.1309	1
59.1797	16	59.1797	20	59.1797	5
59.2285	13	59.2285	18	59.2285	1
59.2773	25	59.2773	16	59.2773	8
59.3262	15	59.3262	24	59.3262	7
59.375	23	59.375	16	59.375	2
59.4238	11	59.4238	25	59.4238	6
59.4727	27	59.4727	18	59.4727	4
59.5215	22	59.5215	15	59.5215	2
59.5703	24	59.5703	17	59.5703	2
59.6191	14	59.6191	17	59.6191	5
59.668	25	59.668	19	59.668	3
59.7168	16	59.7168	19	59.7168	3
59.7656	16	59.7656	19	59.7656	1
59.8145	16	59.8145	14	59.8145	4
59.8633	13	59.8633	18	59.8633	5
59.9121	22	59.9121	24	59.9121	4
59.9609	21	59.9609	23	59.9609	3
60.0098	26	60.0098	22	60.0098	4
60.0586	21	60.0586	23	60.0586	3
60.1074	26	60.1074	12	60.1074	2
60.1562	22	60.1562	20	60.1562	4
60.2051	16	60.2051	24	60.2051	4
60.2539	20	60.2539	20	60.2539	2
60.3027	20	60.3027	25	60.3027	8
60.3516	18	60.3516	12	60.3516	2
60.4004	21	60.4004	22	60.4004	2
60.4492	16	60.4492	19	60.4492	4
60.498	19	60.498	19	60.498	5
60.5469	21	60.5469	15	60.5469	7
60.5957	20	60.5957	19	60.5957	2
60.6445	18	60.6445	21	60.6445	2
60.6934	21	60.6934	16	60.6934	1
60.7422	23	60.7422	18	60.7422	3
60.791	22	60.791	22	60.791	6
60.8398	25	60.8398	13	60.8398	7
60.8887	24	60.8887	18	60.8887	2
60.9375	16	60.9375	19	60.9375	6
60.9863	15	60.9863	12	60.9863	2
61.0352	27	61.0352	18	61.0352	3
61.084	17	61.084	18	61.084	2
61.1328	20	61.1328	21	61.1328	5
61.1816	29	61.1816	14	61.1816	6
61.2305	26	61.2305	17	61.2305	4
61.2793	24	61.2793	22	61.2793	3
61.3281	20	61.3281	20	61.3281	3
61.377	20	61.377	24	61.377	4
61.4258	20	61.4258	20	61.4258	2
61.4746	22	61.4746	19	61.4746	5
61.5234	22	61.5234	22	61.5234	3
61.5723	22	61.5723	21	61.5723	2
61.6211	25	61.6211	23	61.6211	3
61.6699	19	61.6699	17	61.6699	2
61.7188	20	61.7188	19	61.7188	4
61.7676	24	61.7676	17	61.7676	4
61.8164	15	61.8164	26	61.8164	0
61.8652	12	61.8652	27	61.8652	2
61.9141	17	61.9141	15	61.9141	0
61.9629	17	61.9629	17	61.9629	2
62.0117	16	62.0117	19	62.0117	0
62.0605	12	62.0605	20	62.0605	4
62.1094	26	62.1094	26	62.1094	2
62.1582	22	62.1582	16	62.1582	4
62.207	23	62.207	14	62.207	5
62.2559	33	62.2559	21	62.2559	3
62.3047	27	62.3047	17	62.3047	3
62.3535	27	62.3535	17	62.3535	3
62.4023	11	62.4023	18	62.4023	1
62.4512	22	62.4512	19	62.4512	3
62.5	10	62.5	17	62.5	5
62.5488	20	62.5488	12	62.5488	0
62.5977	20	62.5977	18	62.5977	5
62.6465	22	62.6465	23	62.6465	7
62.6953	28	62.6953	17	62.6953	3
62.7441	14	62.7441	20	62.7441	3
62.793	19	62.793	20	62.793	3
62.8418	20	62.8418	20	62.8418	4
62.8906	19	62.8906	19	62.8906	0
62.9395	26	62.9395	23	62.9395	4
62.9883	22	62.9883	28	62.9883	0
63.0371	22	63.0371	22	63.0371	4
63.0859	26	63.0859	32	63.0859	7
63.1348	20	63.1348	26	63.1348	2
63.1836	18	63.1836	20	63.1836	5
63.2324	14	63.2324	17	63.2324	2
63.2812	21	63.2812	13	63.2812	2
63.3301	14	63.3301	17	63.3301	2
63.3789	26	63.3789	14	63.3789	2
63.4277	21	63.4277	8	63.4277	3
63.4766	25	63.4766	23	63.4766	2
63.5254	30	63.5254	21	63.5254	1
63.5742	18	63.5742	21	63.5742	3
63.623	24	63.623	15	63.623	5
63.6719	24	63.6719	20	63.6719	0
63.7207	19	63.7207	16	63.7207	3
63.7695	21	63.7695	17	63.7695	5
63.8184	28	63.8184	17	63.8184	2
63.8672	24	63.8672	15	63.8672	7
63.916	16	63.916	19	63.916	5
63.9648	20	63.9648	22	63.9648	4
64.0137	20	64.0137	20	64.0137	7
64.0625	19	64.0625	23	64.0625	2
64.1113	19	64.1113	17	64.1113	4
64.1602	27	64.1602	22	64.1602	7
64.209	22	64.209	14	64.209	6
64.2578	28	64.2578	12	64.2578	3
64.3066	23	64.3066	26	64.3066	2
64.3555	27	64.3555	25	64.3555	6
64.4043	18	64.4043	15	64.4043	5
64.4531	19	64.4531	18	64.4531	3
64.5019	19	64.5019	19	64.5019	4
64.5508	19	64.5508	15	64.5508	6
64.5996	27	64.5996	19	64.5996	3
64.6484	23	64.6484	16	64.6484	5
64.6973	16	64.6973	12	64.6973	2
64.7461	26	64.7461	10	64.7461	3
64.7949	23	64.7949	16	64.7949	4
64.8438	26	64.8438	16	64.8438	6
64.8926	25	64.8926	12	64.8926	3
64.9414	18	64.9414	22	64.9414	5
64.9902	18	64.9902	28	64.9902	5
65.0391	20	65.0391	16	65.0391	4
65.0879	26	65.0879	16	65.0879	3
65.1367	33	65.1367	14	65.1367	1
65.1856	18	65.1856	18	65.1856	5
65.2344	32	65.2344	19	65.2344	0
65.2832	28	65.2832	17	65.2832	3
65.332	22	65.332	19	65.332	3
65.3809	20	65.3809	21	65.3809	0
65.4297	17	65.4297	12	65.4297	4
65.4785	26	65.4785	12	65.4785	4
65.5273	27	65.5273	11	65.5273	5
65.5762	15	65.5762	13	65.5762	1
65.625	17	65.625	18	65.625	5
65.6738	20	65.6738	20	65.6738	3
65.7227	16	65.7227	18	65.7227	1
65.7715	26	65.7715	20	65.7715	3
65.8203	28	65.8203	18	65.8203	3
65.8691	19	65.8691	13	65.8691	4
65.918	18	65.918	24	65.918	3
65.9668	24	65.9668	16	65.9668	2
66.0156	23	66.0156	18	66.0156	5
66.0644	28	66.0644	13	66.0644	7
66.1133	20	66.1133	14	66.1133	2
66.1621	17	66.1621	10	66.1621	7
66.2109	14	66.2109	19	66.2109	5
66.2598	15	66.2598	14	66.2598	3
66.3086	23	66.3086	11	66.3086	6
66.3574	22	66.3574	16	66.3574	4
66.4062	21	66.4062	16	66.4062	3
66.4551	20	66.4551	15	66.4551	2
66.5039	21	66.5039	16	66.5039	5
66.5527	17	66.5527	11	66.5527	4
66.6016	22	66.6016	12	66.6016	5
66.6504	23	66.6504	13	66.6504	2
66.6992	12	66.6992	17	66.6992	3
66.7481	20	66.7481	26	66.7481	1
66.7969	16	66.7969	21	66.7969	3
66.8457	27	66.8457	15	66.8457	3
66.8945	28	66.8945	15	66.8945	4
66.9434	16	66.9434	16	66.9434	5
66.9922	23	66.9922	20	66.9922	4
67.041	20	67.041	17	67.041	4
67.0898	14	67.0898	15	67.0898	3
67.1387	22	67.1387	16	67.1387	6
67.1875	23	67.1875	11	67.1875	5
67.2363	21	67.2363	20	67.2363	3
67.2852	12	67.2852	10	67.2852	4
67.334	17	67.334	13	67.334	1
67.3828	11	67.3828	11	67.3828	1
67.4316	24	67.4316	9	67.4316	5
67.4805	22	67.4805	16	67.4805	6
67.5293	19	67.5293	17	67.5293	4
67.5781	20	67.5781	10	67.5781	3
67.6269	15	67.6269	15	67.6269	3
67.6758	17	67.6758	13	67.6758	9
67.7246	19	67.7246	27	67.7246	5
67.7734	15	67.7734	19	67.7734	1
67.8223	19	67.8223	22	67.8223	5
67.8711	21	67.8711	18	67.8711	1
67.9199	17	67.9199	19	67.9199	1
67.9688	25	67.9688	21	67.9688	4
68.0176	18	68.0176	20	68.0176	6
68.0664	24	68.0664	7	68.0664	4
68.1152	19	68.1152	17	68.1152	7
68.1641	22	68.1641	16	68.1641	4
68.2129	13	68.2129	16	68.2129	2
68.2617	14	68.2617	22	68.2617	7
68.3106	11	68.3106	10	68.3106	2
68.3594	19	68.3594	14	68.3594	1
68.4082	13	68.4082	19	68.4082	0
68.457	22	68.457	19	68.457	0
68.5059	21	68.5059	13	68.5059	4
68.5547	14	68.5547	22	68.5547	4
68.6035	20	68.6035	12	68.6035	5
68.6523	17	68.6523	12	68.6523	4
68.7012	22	68.7012	18	68.7012	2
68.75	17	68.75	20	68.75	1
68.7988	21	68.7988	12	68.7988	0
68.8477	22	68.8477	18	68.8477	2
68.8965	17	68.8965	20	68.8965	5
68.9453	16	68.9453	17	68.9453	4
68.9941	15	68.9941	21	68.9941	5
69.043	18	69.043	22	69.043	7
69.0918	18	69.0918	16	69.0918	3
69.1406	14	69.1406	12	69.1406	5
69.1894	15	69.1894	17	69.1894	6
69.2383	28	69.2383	12	69.2383	6
69.2871	17	69.2871	21	69.2871	0
69.3359	20	69.3359	18	69.3359	2
69.3848	22	69.3848	14	69.3848	4
69.4336	26	69.4336	14	69.4336	4
69.4824	17	69.4824	18	69.4824	5
69.5312	24	69.5312	11	69.5312	6
69.5801	16	69.5801	11	69.5801	4
69.6289	24	69.6289	9	69.6289	2
69.6777	11	69.6777	14	69.6777	2
69.7266	20	69.7266	22	69.7266	1
69.7754	20	69.7754	14	69.7754	1
69.8242	18	69.8242	20	69.8242	2
69.8731	22	69.8731	13	69.8731	3
69.9219	23	69.9219	17	69.9219	1
69.9707	15	69.9707	13	69.9707	3
70.0195	22	70.0195	8	70.0195	6
70.0684	18	70.0684	9	70.0684	4
70.1172	22	70.1172	7	70.1172	1
70.166	20	70.166	19	70.166	5
70.2148	20	70.2148	11	70.2148	1
70.2637	27	70.2637	22	70.2637	7
70.3125	32	70.3125	17	70.3125	2
70.3613	17	70.3613	16	70.3613	1
70.4102	19	70.4102	12	70.4102	4
70.459	20	70.459	19	70.459	7
70.5078	21	70.5078	18	70.5078	4
70.5566	23	70.5566	9	70.5566	2
70.6055	23	70.6055	16	70.6055	2
70.6543	17	70.6543	9	70.6543	3
70.7031	21	70.7031	14	70.7031	5
70.7519	22	70.7519	20	70.7519	3
70.8008	26	70.8008	11	70.8008	2
70.8496	19	70.8496	8	70.8496	4
70.8984	26	70.8984	14	70.8984	3
70.9473	18	70.9473	12	70.9473	9
70.9961	19	70.9961	12	70.9961	5
71.0449	23	71.0449	12	71.0449	3
71.0938	22	71.0938	13	71.0938	3
71.1426	25	71.1426	15	71.1426	3
71.1914	15	71.1914	16	71.1914	1
71.2402	25	71.2402	17	71.2402	2
71.2891	16	71.2891	14	71.2891	6
71.3379	18	71.3379	11	71.3379	5
71.3867	29	71.3867	9	71.3867	2
71.4356	18	71.4356	19	71.4356	3
71.4844	22	71.4844	17	71.4844	5
71.5332	13	71.5332	13	71.5332	2
71.582	16	71.582	22	71.582	5
71.6309	21	71.6309	27	71.6309	5
71.6797	24	71.6797	14	71.6797	2
71.7285	13	71.7285	11	71.7285	3
71.7773	26	71.7773	15	71.7773	3
71.8262	22	71.8262	19	71.8262	3
71.875	15	71.875	13	71.875	4
71.9238	24	71.9238	14	71.9238	1
71.9727	9	71.9727	15	71.9727	0
72.0215	26	72.0215	11	72.0215	7
72.0703	22	72.0703	17	72.0703	3
72.1191	17	72.1191	14	72.1191	0
72.168	18	72.168	18	72.168	2
72.2168	18	72.2168	12	72.2168	3
72.2656	20	72.2656	11	72.2656	0
72.3144	21	72.3144	20	72.3144	6
72.3633	15	72.3633	17	72.3633	5
72.4121	20	72.4121	20	72.4121	3
72.4609	14	72.4609	13	72.4609	5
72.5098	27	72.5098	11	72.5098	0
72.5586	21	72.5586	12	72.5586	5
72.6074	19	72.6074	18	72.6074	3
72.6562	35	72.6562	10	72.6562	6
72.7051	22	72.7051	13	72.7051	3
72.7539	16	72.7539	14	72.7539	5
72.8027	18	72.8027	19	72.8027	4
72.8516	24	72.8516	15	72.8516	3
72.9004	12	72.9004	20	72.9004	5
72.9492	20	72.9492	5	72.9492	5
72.9981	27	72.9981	13	72.9981	2
73.0469	14	73.0469	15	73.0469	3
73.0957	27	73.0957	21	73.0957	3
73.1445	26	73.1445	18	73.1445	4
73.1934	22	73.1934	13	73.1934	1
73.2422	17	73.2422	17	73.2422	6
73.291	23	73.291	9	73.291	4
73.3398	25	73.3398	11	73.3398	3
73.3887	16	73.3887	16	73.3887	4
73.4375	21	73.4375	17	73.4375	2
73.4863	23	73.4863	19	73.4863	4
73.5352	22	73.5352	16	73.5352	4
73.584	18	73.584	17	73.584	4
73.6328	15	73.6328	15	73.6328	2
73.6816	25	73.6816	8	73.6816	2
73.7305	21	73.7305	17	73.7305	5
73.7793	26	73.7793	14	73.7793	1
73.8281	18	73.8281	14	73.8281	2
73.8769	24	73.8769	10	73.8769	2
73.9258	16	73.9258	15	73.9258	3
73.9746	17	73.9746	9	73.9746	5
74.0234	19	74.0234	12	74.0234	4
74.0723	16	74.0723	21	74.0723	3
74.1211	23	74.1211	20	74.1211	7
74.1699	11	74.1699	5	74.1699	7
74.2188	18	74.2188	16	74.2188	5
74.2676	25	74.2676	12	74.2676	2
74.3164	22	74.3164	18	74.3164	4
74.3652	21	74.3652	17	74.3652	4
74.4141	13	74.4141	9	74.4141	3
74.4629	22	74.4629	20	74.4629	5
74.5117	20	74.5117	11	74.5117	2
74.5606	25	74.5606	13	74.5606	2
74.6094	11	74.6094	16	74.6094	2
74.6582	21	74.6582	18	74.6582	4
74.707	20	74.707	13	74.707	3
74.7559	22	74.7559	16	74.7559	7
74.8047	16	74.8047	8	74.8047	3
74.8535	18	74.8535	13	74.8535	6
74.9023	21	74.9023	18	74.9023	4
74.9512	19	74.9512	10	74.9512	2
75	30	75	13	75	1
75.0488	12	75.0488	13	75.0488	2
75.0977	21	75.0977	10	75.0977	2
75.1465	19	75.1465	22	75.1465	3
75.1953	15	75.1953	12	75.1953	3
75.2441	18	75.2441	13	75.2441	3
75.293	23	75.293	13	75.293	3
75.3418	22	75.3418	24	75.3418	8
75.3906	10	75.3906	10	75.3906	1
75.4394	14	75.4394	15	75.4394	2
75.4883	15	75.4883	23	75.4883	2
75.5371	20	75.5371	11	75.5371	5
75.5859	11	75.5859	12	75.5859	3
75.6348	23	75.6348	14	75.6348	0
75.6836	17	75.6836	20	75.6836	7
75.7324	22	75.7324	14	75.7324	4
75.7812	26	75.7812	10	75.7812	4
75.8301	17	75.8301	14	75.8301	2
75.8789	25	75.8789	8	75.8789	4
75.9277	25	75.9277	20	75.9277	3
75.9766	21	75.9766	9	75.9766	4
76.0254	20	76.0254	14	76.0254	3
76.0742	23	76.0742	16	76.0742	2
76.1231	20	76.1231	16	76.1231	2
76.1719	21	76.1719	9	76.1719	8
76.2207	27	76.2207	13	76.2207	2
76.2695	19	76.2695	11	76.2695	3
76.3184	19	76.3184	15	76.3184	5
76.3672	19	76.3672	13	76.3672	3
76.416	22	76.416	9	76.416	8
76.4648	19	76.4648	21	76.4648	3
76.5137	18	76.5137	10	76.5137	5
76.5625	25	76.5625	13	76.5625	1
76.6113	18	76.6113	14	76.6113	3
76.6602	18	76.6602	13	76.6602	2
76.709	17	76.709	11	76.709	4
76.7578	23	76.7578	20	76.7578	4
76.8066	20	76.8066	8	76.8066	2
76.8555	22	76.8555	15	76.8555	6
76.9043	21	76.9043	18	76.9043	3
76.9531	12	76.9531	9	76.9531	4
77.0019	20	77.0019	15	77.0019	6
77.0508	25	77.0508	17	77.0508	2
77.0996	23	77.0996	9	77.0996	5
77.1484	28	77.1484	17	77.1484	8
77.1973	22	77.1973	17	77.1973	3
77.2461	29	77.2461	15	77.2461	7
77.2949	13	77.2949	22	77.2949	2
77.3438	20	77.3438	22	77.3438	5
77.3926	16	77.3926	17	77.3926	5
77.4414	19	77.4414	17	77.4414	1
77.4902	22	77.4902	17	77.4902	2
77.5391	14	77.5391	15	77.5391	2
77.5879	16	77.5879	14	77.5879	5
77.6367	19	77.6367	8	77.6367	3
77.6856	21	77.6856	14	77.6856	3
77.7344	17	77.7344	14	77.7344	3
77.7832	20	77.7832	11	77.7832	3
77.832	25	77.832	18	77.832	5
77.8809	11	77.8809	14	77.8809	4
77.9297	22	77.9297	11	77.9297	3
77.9785	23	77.9785	17	77.9785	1
78.0273	19	78.0273	15	78.0273	2
78.0762	18	78.0762	14	78.0762	4
78.125	12	78.125	14	78.125	2
78.1738	21	78.1738	11	78.1738	3
78.2227	17	78.2227	19	78.2227	2
78.2715	24	78.2715	16	78.2715	3
78.3203	19	78.3203	13	78.3203	0
78.3691	22	78.3691	9	78.3691	3
78.418	17	78.418	7	78.418	6
78.4668	23	78.4668	7	78.4668	2
78.5156	20	78.5156	15	78.5156	3
78.5644	15	78.5644	11	78.5644	4
78.6133	18	78.6133	11	78.6133	2
78.6621	15	78.6621	18	78.6621	2
78.7109	20	78.7109	10	78.7109	3
78.7598	21	78.7598	11	78.7598	2
78.8086	15	78.8086	17	78.8086	3
78.8574	26	78.8574	11	78.8574	8
78.9062	17	78.9062	15	78.9062	6
78.9551	13	78.9551	9	78.9551	3
79.0039	24	79.0039	14	79.0039	4
79.0527	18	79.0527	13	79.0527	3
79.1016	22	79.1016	7	79.1016	5
79.1504	21	79.1504	15	79.1504	0
79.1992	27	79.1992	12	79.1992	1
79.2481	25	79.2481	14	79.2481	3
79.2969	21	79.2969	11	79.2969	5
79.3457	17	79.3457	17	79.3457	5
79.3945	24	79.3945	16	79.3945	4
79.4434	18	79.4434	8	79.4434	0
79.4922	18	79.4922	8	79.4922	6
79.541	22	79.541	13	79.541	2
79.5898	28	79.5898	16	79.5898	4
79.6387	15	79.6387	10	79.6387	4
79.6875	19	79.6875	20	79.6875	4
79.7363	22	79.7363	12	79.7363	2
79.7852	13	79.7852	13	79.7852	4
79.834	25	79.834	11	79.834	2
79.8828	19	79.8828	12	79.8828	4
79.9316	15	79.9316	17	79.9316	4
79.9805	18	79.9805	19	79.9805	3
80.0293	16	80.0293	15	80.0293	3
80.0781	22	80.0781	17	80.0781	3
80.1269	25	80.1269	9	80.1269	4
80.1758	22	80.1758	9	80.1758	2
80.2246	19	80.2246	13	80.2246	1
80.2734	15	80.2734	14	80.2734	6
80.3223	17	80.3223	13	80.3223	1
80.3711	21	80.3711	14	80.3711	4
80.4199	20	80.4199	7	80.4199	1
80.4688	22	80.4688	8	80.4688	3
80.5176	23	80.5176	12	80.5176	2
80.5664	16	80.5664	16	80.5664	4
80.6152	14	80.6152	9	80.6152	6
80.6641	19	80.6641	9	80.6641	4
80.7129	15	80.7129	9	80.7129	2
80.7617	24	80.7617	13	80.7617	4
80.8106	21	80.8106	13	80.8106	2
80.8594	27	80.8594	16	80.8594	1
80.9082	26	80.9082	16	80.9082	0
80.957	14	80.957	13	80.957	3
81.0059	23	81.0059	18	81.0059	4
81.0547	15	81.0547	14	81.0547	3
81.1035	20	81.1035	17	81.1035	4
81.1523	13	81.1523	15	81.1523	7
81.2012	20	81.2012	15	81.2012	1
81.25	21	81.25	10	81.25	4
81.2988	15	81.2988	9	81.2988	1
81.3477	13	81.3477	8	81.3477	2
81.3965	21	81.3965	9	81.3965	10
81.4453	16	81.4453	12	81.4453	2
81.4941	19	81.4941	15	81.4941	3
81.543	20	81.543	19	81.543	2
81.5918	20	81.5918	11	81.5918	2
81.6406	18	81.6406	8	81.6406	6
81.6894	19	81.6894	14	81.6894	5
81.7383	22	81.7383	11	81.7383	4
81.7871	24	81.7871	11	81.7871	6
81.8359	19	81.8359	13	81.8359	5
81.8848	20	81.8848	11	81.8848	4
81.9336	27	81.9336	17	81.9336	2
81.9824	19	81.9824	12	81.9824	3
82.0312	16	82.0312	8	82.0312	1
82.0801	26	82.0801	7	82.0801	1
82.1289	22	82.1289	12	82.1289	4
82.1777	18	82.1777	14	82.1777	2
82.2266	22	82.2266	7	82.2266	1
82.2754	21	82.2754	14	82.2754	4
82.3242	19	82.3242	17	82.3242	4
82.3731	21	82.3731	12	82.3731	2
82.4219	27	82.4219	12	82.4219	5
82.4707	18	82.4707	18	82.4707	1
82.5195	26	82.5195	13	82.5195	2
82.5684	17	82.5684	10	82.5684	5
82.6172	18	82.6172	17	82.6172	3
82.666	15	82.666	15	82.666	5
82.7148	18	82.7148	18	82.7148	1
82.7637	20	82.7637	9	82.7637	5
82.8125	19	82.8125	6	82.8125	2
82.8613	18	82.8613	14	82.8613	2
82.9102	20	82.9102	14	82.9102	7
82.959	19	82.959	12	82.959	3
83.0078	29	83.0078	9	83.0078	0
83.0566	19	83.0566	14	83.0566	5
83.1055	24	83.1055	11	83.1055	3
83.1543	24	83.1543	14	83.1543	3
83.2031	18	83.2031	16	83.2031	5
83.2519	23	83.2519	13	83.2519	2
83.3008	20	83.3008	18	83.3008	2
83.3496	26	83.3496	11	83.3496	0
83.3984	14	83.3984	21	83.3984	1
83.4473	22	83.4473	10	83.4473	8
83.4961	13	83.4961	17	83.4961	6
83.5449	22	83.5449	13	83.5449	8
83.5938	19	83.5938	10	83.5938	4
83.6426	16	83.6426	12	83.6426	5
83.6914	21	83.6914	14	83.6914	5
83.7402	15	83.7402	11	83.7402	4
83.7891	18	83.7891	13	83.7891	4
83.8379	14	83.8379	10	83.8379	2
83.8867	23	83.8867	15	83.8867	3
83.9356	17	83.9356	5	83.9356	1
83.9844	18	83.9844	14	83.9844	4
84.0332	18	84.0332	12	84.0332	3
84.082	19	84.082	10	84.082	4
84.1309	26	84.1309	9	84.1309	7
84.1797	19	84.1797	16	84.1797	4
84.2285	17	84.2285	13	84.2285	6
84.2773	19	84.2773	18	84.2773	2
84.3262	15	84.3262	23	84.3262	4
84.375	28	84.375	11	84.375	6
84.4238	19	84.4238	13	84.4238	4
84.4727	14	84.4727	13	84.4727	3
84.5215	14	84.5215	9	84.5215	3
84.5703	18	84.5703	13	84.5703	3
84.6191	20	84.6191	12	84.6191	6
84.668	24	84.668	16	84.668	3
84.7168	31	84.7168	11	84.7168	2
84.7656	22	84.7656	14	84.7656	3
84.8144	15	84.8144	12	84.8144	3
84.8633	20	84.8633	12	84.8633	5
84.9121	23	84.9121	17	84.9121	4
84.9609	21	84.9609	16	84.9609	7
85.0098	21	85.0098	15	85.0098	1
85.0586	18	85.0586	11	85.0586	6
85.1074	17	85.1074	12	85.1074	8
85.1562	32	85.1562	11	85.1562	3
85.2051	17	85.2051	10	85.2051	2
85.2539	17	85.2539	15	85.2539	2
85.3027	18	85.3027	9	85.3027	5
85.3516	21	85.3516	17	85.3516	4
85.4004	19	85.4004	11	85.4004	1
85.4492	12	85.4492	12	85.4492	7
85.4981	26	85.4981	11	85.4981	4
85.5469	20	85.5469	9	85.5469	3
85.5957	11	85.5957	12	85.5957	1
85.6445	14	85.6445	12	85.6445	1
85.6934	18	85.6934	10	85.6934	1
85.7422	21	85.7422	12	85.7422	3
85.791	18	85.791	12	85.791	1
85.8398	20	85.8398	4	85.8398	2
85.8887	20	85.8887	14	85.8887	4
85.9375	17	85.9375	7	85.9375	4
85.9863	17	85.9863	10	85.9863	2
86.0352	22	86.0352	21	86.0352	2
86.084	18	86.084	9	86.084	7
86.1328	27	86.1328	8	86.1328	7
86.1816	16	86.1816	18	86.1816	2
86.2305	10	86.2305	12	86.2305	3
86.2793	17	86.2793	10	86.2793	2
86.3281	14	86.3281	11	86.3281	2
86.3769	16	86.3769	10	86.3769	1
86.4258	20	86.4258	10	86.4258	2
86.4746	19	86.4746	11	86.4746	8
86.5234	20	86.5234	15	86.5234	3
86.5723	18	86.5723	19	86.5723	4
86.6211	23	86.6211	16	86.6211	2
86.6699	11	86.6699	6	86.6699	5
86.7188	22	86.7188	7	86.7188	7
86.7676	23	86.7676	15	86.7676	4
86.8164	16	86.8164	7	86.8164	3
86.8652	13	86.8652	10	86.8652	4
86.9141	19	86.9141	12	86.9141	3
86.9629	20	86.9629	9	86.9629	2
87.0117	15	87.0117	11	87.0117	5
87.0606	25	87.0606	13	87.0606	2
87.1094	15	87.1094	15	87.1094	2
87.1582	18	87.1582	6	87.1582	2
87.207	26	87.207	13	87.207	2
87.2559	16	87.2559	15	87.2559	1
87.3047	25	87.3047	18	87.3047	1
87.3535	17	87.3535	10	87.3535	1
87.4023	11	87.4023	8	87.4023	5
87.4512	16	87.4512	11	87.4512	5
87.5	26	87.5	13	87.5	3
87.5488	13	87.5488	16	87.5488	6
87.5977	21	87.5977	19	87.5977	4
87.6465	23	87.6465	12	87.6465	5
87.6953	25	87.6953	10	87.6953	2
87.7441	24	87.7441	16	87.7441	3
87.793	30	87.793	14	87.793	1
87.8418	22	87.8418	13	87.8418	5
87.8906	18	87.8906	7	87.8906	2
87.9394	15	87.9394	11	87.9394	2
87.9883	23	87.9883	13	87.9883	1
88.0371	23	88.0371	12	88.0371	1
88.0859	17	88.0859	14	88.0859	5
88.1348	12	88.1348	12	88.1348	3
88.1836	16	88.1836	13	88.1836	2
88.2324	17	88.2324	11	88.2324	5
88.2812	21	88.2812	17	88.2812	1
88.3301	17	88.3301	11	88.3301	3
88.3789	24	88.3789	11	88.3789	7
88.4277	18	88.4277	15	88.4277	5
88.4766	18	88.4766	16	88.4766	4
88.5254	19	88.5254	13	88.5254	5
88.5742	17	88.5742	10	88.5742	2
88.6231	19	88.6231	12	88.6231	5
88.6719	18	88.6719	12	88.6719	2
88.7207	27	88.7207	10	88.7207	1
88.7695	19	88.7695	15	88.7695	2
88.8184	24	88.8184	15	88.8184	8
88.8672	16	88.8672	23	88.8672	4
88.916	22	88.916	17	88.916	0
88.9648	14	88.9648	11	88.9648	2
89.0137	21	89.0137	10	89.0137	5
89.0625	17	89.0625	9	89.0625	2
89.1113	15	89.1113	14	89.1113	4
89.1602	27	89.1602	21	89.1602	5
89.209	18	89.209	14	89.209	3
89.2578	19	89.2578	15	89.2578	6
89.3066	21	89.3066	14	89.3066	2
89.3555	27	89.3555	22	89.3555	3
89.4043	17	89.4043	9	89.4043	4
89.4531	21	89.4531	11	89.4531	5
89.5019	17	89.5019	14	89.5019	4
89.5508	20	89.5508	11	89.5508	2
89.5996	22	89.5996	15	89.5996	1
89.6484	14	89.6484	16	89.6484	7
89.6973	24	89.6973	17	89.6973	3
89.7461	18	89.7461	8	89.7461	6
89.7949	20	89.7949	16	89.7949	7
89.8438	21	89.8438	12	89.8438	2
89.8926	10	89.8926	8	89.8926	3
89.9414	21	89.9414	12	89.9414	6
89.9902	26	89.9902	8	89.9902	3
90.0391	28	90.0391	17	90.0391	1
90.0879	25	90.0879	18	90.0879	5
90.1367	19	90.1367	14	90.1367	3
90.1856	23	90.1856	14	90.1856	4
90.2344	18	90.2344	13	90.2344	2
90.2832	18	90.2832	5	90.2832	1
90.332	13	90.332	12	90.332	3
90.3809	18	90.3809	6	90.3809	2
90.4297	20	90.4297	13	90.4297	0
90.4785	21	90.4785	12	90.4785	4
90.5273	23	90.5273	5	90.5273	2
90.5762	19	90.5762	13	90.5762	3
90.625	17	90.625	13	90.625	3
90.6738	22	90.6738	10	90.6738	3
90.7227	28	90.7227	7	90.7227	3
90.7715	18	90.7715	14	90.7715	2
90.8203	17	90.8203	17	90.8203	0
90.8691	21	90.8691	18	90.8691	4
90.918	25	90.918	8	90.918	1
90.9668	17	90.9668	11	90.9668	4
91.0156	23	91.0156	10	91.0156	5
91.0644	24	91.0644	13	91.0644	3
91.1133	20	91.1133	13	91.1133	4
91.1621	15	91.1621	18	91.1621	5
91.2109	20	91.2109	14	91.2109	2
91.2598	19	91.2598	10	91.2598	4
91.3086	15	91.3086	10	91.3086	6
91.3574	22	91.3574	8	91.3574	9
91.4062	26	91.4062	14	91.4062	7
91.4551	14	91.4551	16	91.4551	2
91.5039	16	91.5039	9	91.5039	2
91.5527	17	91.5527	9	91.5527	0
91.6016	15	91.6016	14	91.6016	2
91.6504	23	91.6504	12	91.6504	1
91.6992	21	91.6992	19	91.6992	4
91.7481	19	91.7481	14	91.7481	1
91.7969	13	91.7969	11	91.7969	4
91.8457	20	91.8457	13	91.8457	2
91.8945	25	91.8945	10	91.8945	5
91.9434	21	91.9434	9	91.9434	3
91.9922	23	91.9922	11	91.9922	5
92.041	16	92.041	8	92.041	3
92.0898	15	92.0898	18	92.0898	1
92.1387	18	92.1387	17	92.1387	4
92.1875	19	92.1875	15	92.1875	4
92.2363	20	92.2363	6	92.2363	6
92.2852	15	92.2852	11	92.2852	4
92.334	15	92.334	15	92.334	5
92.3828	25	92.3828	14	92.3828	3
92.4316	18	92.4316	3	92.4316	2
92.4805	14	92.4805	17	92.4805	3
92.5293	22	92.5293	13	92.5293	6
92.5781	20	92.5781	11	92.5781	3
92.6269	23	92.6269	16	92.6269	2
92.6758	14	92.6758	9	92.6758	7
92.7246	19	92.7246	22	92.7246	6
92.7734	20	92.7734	11	92.7734	5
92.8223	18	92.8223	9	92.8223	3
92.8711	19	92.8711	11	92.8711	3
92.9199	19	92.9199	17	92.9199	3
92.9688	21	92.9688	11	92.9688	2
93.0176	34	93.0176	10	93.0176	1
93.0664	18	93.0664	11	93.0664	0
93.1152	23	93.1152	14	93.1152	5
93.1641	23	93.1641	13	93.1641	2
93.2129	17	93.2129	16	93.2129	5
93.2617	17	93.2617	10	93.2617	3
93.3106	22	93.3106	15	93.3106	4
93.3594	21	93.3594	13	93.3594	3
93.4082	18	93.4082	15	93.4082	3
93.457	15	93.457	13	93.457	2
93.5059	14	93.5059	9	93.5059	5
93.5547	22	93.5547	16	93.5547	2
93.6035	24	93.6035	11	93.6035	6
93.6523	22	93.6523	15	93.6523	2
93.7012	16	93.7012	15	93.7012	4
93.75	15	93.75	12	93.75	4
93.7988	25	93.7988	8	93.7988	3
93.8477	23	93.8477	12	93.8477	4
93.8965	20	93.8965	5	93.8965	3
93.9453	14	93.9453	19	93.9453	3
93.9941	19	93.9941	13	93.9941	6
94.043	20	94.043	14	94.043	2
94.0918	15	94.0918	18	94.0918	3
94.1406	22	94.1406	10	94.1406	5
94.1894	21	94.1894	11	94.1894	4
94.2383	23	94.2383	16	94.2383	3
94.2871	23	94.2871	14	94.2871	2
94.3359	22	94.3359	15	94.3359	2
94.3848	23	94.3848	12	94.3848	2
94.4336	20	94.4336	11	94.4336	1
94.4824	24	94.4824	13	94.4824	6
94.5312	21	94.5312	14	94.5312	2
94.5801	10	94.5801	12	94.5801	4
94.6289	17	94.6289	11	94.6289	2
94.6777	23	94.6777	6	94.6777	7
94.7266	23	94.7266	12	94.7266	2
94.7754	21	94.7754	13	94.7754	2
94.8242	15	94.8242	16	94.8242	1
94.8731	14	94.8731	12	94.8731	4
94.9219	19	94.9219	16	94.9219	3
94.9707	29	94.9707	21	94.9707	2
95.0195	22	95.0195	12	95.0195	1
95.0684	18	95.0684	11	95.0684	3
95.1172	16	95.1172	12	95.1172	5
95.166	17	95.166	13	95.166	6
95.2148	28	95.2148	12	95.2148	3
95.2637	25	95.2637	6	95.2637	4
95.3125	12	95.3125	15	95.3125	5
95.3613	18	95.3613	13	95.3613	2
95.4102	18	95.4102	12	95.4102	3
95.459	24	95.459	13	95.459	3
95.5078	16	95.5078	16	95.5078	5
95.5566	26	95.5566	9	95.5566	3
95.6055	21	95.6055	4	95.6055	2
95.6543	24	95.6543	10	95.6543	1
95.7031	13	95.7031	16	95.7031	5
95.7519	16	95.7519	16	95.7519	2
95.8008	17	95.8008	6	95.8008	3
95.8496	23	95.8496	21	95.8496	3
95.8984	22	95.8984	16	95.8984	3
95.9473	18	95.9473	10	95.9473	0
95.9961	23	95.9961	13	95.9961	2
96.0449	17	96.0449	13	96.0449	2
96.0938	17	96.0938	13	96.0938	3
96.1426	19	96.1426	8	96.1426	0
96.1914	15	96.1914	10	96.1914	3
96.2402	21	96.2402	12	96.2402	4
96.2891	23	96.2891	3	96.2891	3
96.3379	15	96.3379	14	96.3379	5
96.3867	22	96.3867	13	96.3867	7
96.4356	27	96.4356	8	96.4356	3
96.4844	25	96.4844	12	96.4844	3
96.5332	22	96.5332	8	96.5332	5
96.582	19	96.582	10	96.582	2
96.6309	19	96.6309	17	96.6309	3
96.6797	18	96.6797	10	96.6797	5
96.7285	18	96.7285	15	96.7285	4
96.7773	18	96.7773	9	96.7773	2
96.8262	23	96.8262	11	96.8262	3
96.875	25	96.875	17	96.875	3
96.9238	15	96.9238	11	96.9238	5
96.9727	24	96.9727	15	96.9727	3
97.0215	15	97.0215	15	97.0215	5
97.0703	16	97.0703	14	97.0703	8
97.1191	16	97.1191	15	97.1191	3
97.168	19	97.168	7	97.168	1
97.2168	30	97.2168	13	97.2168	1
97.2656	22	97.2656	13	97.2656	2
97.3144	20	97.3144	10	97.3144	2
97.3633	20	97.3633	9	97.3633	6
97.4121	18	97.4121	15	97.4121	4
97.4609	20	97.4609	17	97.4609	2
97.5098	15	97.5098	8	97.5098	4
97.5586	15	97.5586	13	97.5586	6
[truncated: 49 more rows]
