# Supplementary material for: Coemissive luminescent nanoparticles combining aggregation-induced emission and quenching dyes prepared in continuous flow
Source: Nat Commun. 2022 Oct 13;13:6034. doi: 10.1038/s41467-022-33857-x (PMC9562343; doi:10.1038/s41467-022-33857-x)
Supplement: Supplementary file 3 — Source Data [file 41467_2022_33857_MOESM3_ESM.zip › Source Data/Fig. 3/Fig. 3f.xlsx]

## Sheet: Sheet1
Wavelength	5 μL/min	10 μL/min	20 μL/min	40 μL/min	80 μL/min	160 μL/min
400	6.60353	10.6934	15.1657	9.95114	3.96845	3.40214
401.07	6.41964	10.8649	14.861	9.761	3.81497	3.34448
402	6.23595	11.2582	15.453	10.0103	3.77983	3.23302
403.07	6.58322	10.9755	15.3746	9.74892	3.7189	3.07728
404	6.77058	11.771	16.3255	9.75778	3.6273	3.33053
405.07	7.16499	12.0777	16.762	9.96192	3.38761	3.05222
406	7.3962	12.3288	17.4762	9.778	3.25345	2.9695
407.07	7.23776	12.471	18.1105	10.1019	3.4188	3.14899
408	7.60657	13.1742	18.6516	9.98566	2.89624	3.09058
409.07	7.59562	13.3089	18.926	10.134	3.14143	2.88739
410	8.07604	13.6516	19.9879	10.4087	3.00131	2.92749
411.07	8.37162	14.0471	20.0796	10.6032	2.89963	2.83758
412	8.49286	14.6107	20.6776	10.7649	2.79673	3.05346
413.07	9.08488	15.3828	21.6452	10.4692	2.88857	2.81937
414	9.14542	16.3062	22.1814	10.9914	2.64737	2.96918
415.07	9.54839	16.5954	23.7513	11.0991	2.9516	3.11707
416	9.94838	17.4348	24.3647	11.4184	2.92253	3.05779
417.07	10.1112	17.9258	25.1296	11.5754	2.98262	2.77008
418	10.6557	18.3401	25.9749	11.5914	3.012	3.20297
419.07	10.9663	18.6404	26.8028	12.153	3.09655	2.93882
420	11.4021	19.5926	28.4086	12.7805	3.04338	3.0718
421.07	12.6025	21.2185	28.9977	12.9542	3.26842	3.03162
422	12.6961	22.2501	31.0815	13.5091	3.35834	2.97227
423.07	12.9112	23.1525	31.0614	13.3913	3.04909	3.26687
424	13.5262	23.6188	32.3339	13.9954	3.19435	3.19897
425.07	13.9614	24.4199	33.6931	14.28	2.89974	3.07714
426	14.7499	25.026	34.6327	13.8882	3.05483	3.07313
427.07	15.3471	25.7401	35.35	14.4475	3.01662	3.04796
428	15.3725	26.635	36.6749	14.2939	3.10616	3.03122
429.07	16.2869	27.6552	37.4502	14.1743	3.16816	2.93915
430	16.3355	27.8454	37.9037	14.6581	3.13977	3.17802
431.07	17.1136	28.6873	39.4897	14.958	2.99585	2.74568
432	17.1945	29.649	40.3291	15.1901	2.85534	2.80785
433.07	17.6115	30.7502	41.3914	15.5315	3.07703	2.94796
434	18.2696	31.2441	42.2953	15.3321	3.02924	2.81626
435.07	18.8101	31.6844	42.6043	15.262	2.9178	2.74924
436	19.7048	32.9099	44.0341	15.6723	2.76211	2.74392
437.07	19.8216	33.6301	44.2513	16.0671	2.67553	2.62546
438	20.2345	34.11	45.0275	15.8953	2.91472	2.7696
439.07	20.9294	34.9959	46.2189	16.0942	2.89146	2.52338
440	20.9118	35.858	47.2375	15.9141	2.74415	2.5898
441.06	21.9421	35.6462	47.8376	16.1863	2.87256	2.60641
441.96	21.6989	37.0736	48.8173	16.4066	2.81863	2.58643
443.03	22.7495	37.2665	49.3731	16.2635	2.63728	2.49816
443.93	22.8884	38.568	50.4252	16.256	2.70567	2.39222
445	23.2418	38.9029	51.3566	16.9404	2.56687	2.4553
446.06	23.6663	40.1293	52.3208	16.7378	2.86508	2.22386
446.96	24.2475	40.7953	54.257	17.5593	2.74893	2.48786
448.03	25.2254	42.2407	54.9733	18.124	2.61429	2.46956
448.93	25.4261	43.704	56.2929	18.2736	2.9469	2.56894
450	26.4106	44.2329	59.314	18.8845	2.95005	2.51439
451.07	26.9967	46.5603	59.2154	19.4549	3.04481	2.68551
452	28.2178	47.0772	62.5226	20.1856	2.99837	2.58202
453.07	29.8706	49.4103	64.6665	21.2726	3.30229	2.51889
454	30.8844	51.0398	67.0635	21.8377	3.58667	2.77023
455.07	31.9361	53.6834	71.1554	23.1254	3.51029	3.00535
456	33.8552	55.9769	74.6248	23.6123	3.52979	2.9882
457.07	35.9151	60.5708	79.7842	26.2084	4.12114	3.15253
458	37.665	64.6896	86.0279	27.9109	4.14379	3.17665
459.07	41.0312	70.1457	95.5171	31.1263	4.46066	3.70351
460	43.7334	75.0546	103.378	33.5699	4.82556	3.7329
461.06	48.6673	82.6124	112.899	38.16	5.13375	3.82267
461.96	52.8776	91.3915	125.792	42.861	5.93516	4.26709
463.03	59.0672	102.075	143.498	48.4516	6.36632	4.76625
463.93	66.3928	114.279	161.157	55.0981	7.13402	5.33401
465	73.9587	129.076	183.853	63.2467	8.44287	5.76136
466.06	83.0298	146.494	208.771	72.5191	9.11838	6.57698
466.96	93.1107	166.816	236.165	83.4041	10.5309	7.35901
468.03	105.302	185.087	272.88	97.7522	12.1378	8.46996
468.93	117.124	207.068	305.093	111.051	13.8006	9.85993
470	130.226	232.167	343.6	128.241	16.0053	11.5923
471.06	143.148	257.553	385.346	144.205	18.9366	13.5447
471.96	156.185	278.233	421.834	162.79	21.1844	15.3797
473.03	169.197	303.842	461.631	184.727	25.0301	17.7487
473.93	180.454	326.928	501.409	207.189	29.1544	21.7275
475	193.699	348.655	540.775	227.589	32.4345	24.0329
476.06	205.23	371.169	577.024	251.175	37.5298	29.8333
476.96	212.675	389.57	600.572	271.75	42.1168	32.9876
478.03	223.116	407.886	635.215	296.584	48.4997	39.0874
478.93	226.033	418.409	662.21	314.189	53.6457	45.2739
480	232.719	429.632	677.713	335.83	60.0475	51.1812
481.06	237.65	440.876	694.743	359.461	67.5904	58.9756
481.96	241.852	447.063	701.387	374.579	75.9552	67.457
483.03	246.129	454.426	717.179	391.514	82.2599	76.3394
483.93	251.976	459.432	715.975	406.928	90.7975	85.6694
485	251.3	462.123	725.605	422.45	98.4608	95.8833
486.06	253.728	469.216	726.726	435.073	106.938	106.99
486.96	259.687	468.336	726.688	447.031	115.201	120.145
488.03	259.873	473.251	725.484	455.532	126.809	134.65
488.93	260.424	478.282	719.657	465.496	134.679	147.163
490	264.134	478.407	717.873	476.03	142.895	159.108
491.06	265.526	481.579	712.956	483.995	151.702	174.611
491.96	269.503	488.011	716.408	487.16	160.085	189.819
493.03	274.623	488.583	711.459	495.066	171.882	202.089
493.93	277.494	492.703	717.122	502.12	178.844	215.967
495	278.195	491.385	709.211	507.07	186.717	231.514
496.06	279.183	498.247	710.003	512.221	194.934	244.317
496.96	283.596	502.796	711.099	513.734	200.372	260.992
498.03	286.117	507.156	706.165	519.384	212.83	272.546
498.93	290.457	509.682	705.944	523.003	217.085	282.608
500	295.087	513.418	712.953	528.745	225.665	290.943
501.06	294.745	521.924	713.125	533.213	230.791	306.11
501.96	297.793	528.618	720.738	535.472	234.652	310.396
503.03	301.439	530.517	718.975	541.482	243.295	319.026
503.93	303.653	535.508	728.03	542.429	247.3	324.219
505	306.293	537.568	729.742	552.194	252.898	334.33
506.06	311.313	543.61	735.236	551.704	259.194	335.752
506.96	313.882	550.601	740.072	557.692	264.707	342.491
508.03	312.447	552.926	740.865	559.503	267.579	347.558
508.93	317.334	556.663	741.285	567.147	273.087	353.997
510	317.313	554.509	748.171	571.959	272.169	353.305
511.04	316.393	559.82	751.721	570.806	279.389	355.566
511.94	319.81	564.123	744.931	577.784	282.272	357.738
512.98	319.017	561.694	746.179	580.19	282.839	362.818
514.02	318.665	562.797	745.19	575.709	287.864	361.138
515.07	317.458	562.536	750.144	580.273	289.576	359.595
515.97	320.608	561.074	742.279	580.109	291.393	360.187
517.01	317.061	559.266	736.726	578.125	294.086	358.595
518.05	317.843	557.731	730.616	580.155	296.328	356.079
518.95	316.49	557.275	723.481	575.898	299.783	357.753
520	316.337	550.598	717.102	579.366	297.306	359.881
521.06	314.062	545.949	705.089	574.697	297.275	355.908
521.96	313.135	545.211	697.523	572.817	301.462	354.157
523.03	310.559	537.536	683.249	571.389	300.964	349.834
523.93	310.055	538.303	673.173	564.731	301.468	347.529
525	306.55	527.818	666.192	560.093	303.38	347.821
526.06	303.458	528.932	653.242	556.906	304.013	345.897
526.96	304.039	520.817	644.947	551.782	301.935	340.253
528.03	302.136	519.515	630.573	543.243	301.919	337.816
528.93	300.183	514.337	622.547	539.11	301.681	335.716
530	297.07	510.689	610.771	534.43	302.931	331.208
531.04	297.719	505.149	602.206	528.466	298.939	324.162
531.94	296.743	503.163	589.26	519.897	298.617	322.127
532.98	295.746	496.268	577.316	517.773	297.375	316.844
534.02	292.319	492.055	568.289	506.665	295.591	312.604
535.07	289.424	490.767	558.17	502.706	292.984	308.789
535.97	288.309	484.892	551.821	495.486	294.193	300.686
537.01	288.363	478.747	541.361	483.998	292.595	299.887
538.05	285.882	474.453	528.165	480.907	290.062	293.091
538.95	286.404	468.908	519.19	474.159	287.532	290.405
540	281.176	471.894	509.775	464.266	287.449	282.174
541.04	280.501	464.322	503.025	464.858	282.036	275.249
541.94	271.96	467.009	493.454	456.436	279.226	271.314
542.98	276.954	457.354	489.131	448.872	279.146	266.788
544.02	272.507	451.791	481.301	441.046	276.709	259.488
545.07	271.055	446.802	471.039	433.814	273.414	253.375
545.97	269.518	445.704	462.311	426.645	269.658	250.787
547.01	267.341	437.109	456.663	420.068	268.431	242.883
548.05	265.411	434.148	446.879	415.103	267.132	238.005
548.95	263.25	429.827	442.949	409.602	264.048	233.97
550	261.534	425.623	434.959	404.301	262.727	226.917
551.04	254.405	418.559	429.061	394.805	255.538	221.851
551.94	254.544	416.318	421.382	390.05	255.405	217.89
552.98	247.804	409.16	412.593	385.751	251.48	213.861
554.02	246.812	400.928	408.992	376.888	251.243	209.733
555.07	243.941	396.625	402.339	375.444	247.435	203.339
555.97	241.108	390.045	396.318	370.448	242.713	198.355
557.01	238.927	386.569	389.216	362.162	242.817	195.562
558.05	232.6	381.539	380.43	355.653	238.468	190.777
558.95	229.284	375.114	373.877	352.153	236.179	187.714
560	226.471	373.156	368.444	345.438	230.96	184.057
561.04	229.342	365.924	362.153	341.668	229.452	180.098
561.94	222.794	361.456	356.514	336.5	227.338	177.191
562.98	219.709	357.101	347.5	329.755	223.964	172.154
564.02	214.867	346.585	342.081	325.159	221.608	170.38
565.07	212.353	345.331	333.485	316.91	219.408	163.393
565.97	208.995	340.278	330.29	315.485	215.123	161.745
567.01	206.615	334.889	322.175	311.215	211.054	158.693
568.05	203.201	328.266	318.477	307.136	208.255	153.81
568.95	201.63	323.069	308.765	298.744	205.684	151.627
570	199.107	317.996	304.057	292.642	203.098	146.824
571.04	194.417	314.521	294.579	287.239	199.813	143.901
571.94	192.474	307.002	291.358	284.54	198.197	142.523
572.98	187.27	302.753	283.689	277.226	193.755	138.695
574.02	185.782	295.984	278.054	271.307	191.125	135.569
575.07	183.493	290.307	271.831	266.37	187.341	132.248
575.97	179.252	286.497	269.352	264.646	185.365	129.736
577.01	174.135	281.85	264.665	259.52	182.492	126.54
578.05	173.554	280.993	256.743	254.106	177.745	123.217
578.95	171.855	272.846	253.124	249.289	176.676	119.745
580	168.056	269.562	248.468	245.148	173.611	117.826
581.02	164.604	262.886	244.81	239.552	169.873	114.554
582.05	162.098	259.775	237.388	236.45	168.186	111.849
582.94	159.818	256.594	236.419	230.831	165.081	111.191
583.97	157.441	248.416	228.903	227.414	161.739	105.439
585	153.216	247.006	224.482	222.445	159.337	104.952
586.02	152.146	240.991	218.765	218.695	156.379	101.587
587.05	149.573	236.291	217.332	214.023	154.186	98.9909
587.94	144.343	233.313	212.199	211.021	151.075	97.034
588.97	144.105	228.858	207.322	205.823	147.086	94.8533
590	140.607	223.977	202.613	201.738	144.348	92.5547
591.04	139.91	221.245	200.351	197.776	144.113	90.0697
591.94	136.597	216.154	192.576	193.418	141.427	86.808
592.98	133.844	211.941	192.64	189.548	137.675	84.4274
594.02	132.009	208.146	186.586	186.184	133.215	83.5955
595.07	127.896	203.067	186.011	182.502	131.435	81.2685
595.97	125.275	200.751	180.546	179.4	129.85	79.4338
597.01	123.755	196.784	178.71	176.375	125.201	76.5172
598.05	120.49	193.102	173.111	172.129	123.774	75.4698
598.95	118.778	190.504	171.466	167.942	122.082	74.0327
600	116.623	183.862	166.744	166.757	119.55	72.1925
601.02	114.886	180.958	163.514	163.237	116.738	70.3453
602.05	111.306	177.962	161.489	159.332	114.738	68.4948
602.94	109.44	176.394	158.395	155.014	112.153	66.5635
603.97	107.567	168.221	154.757	152.212	109.946	64.5821
605	106.076	166.03	150.191	147.276	108.033	62.8674
606.02	102.864	162.832	148.32	144.115	104.947	62.196
607.05	101.026	159.32	143.628	142.684	102.287	59.7298
607.94	97.8084	157.318	142.663	139.272	100.068	57.748
608.97	96.0894	152.976	138.138	136.81	97.6704	56.7263
610	93.8375	149.436	136.815	134.273	94.0151	55.471
611.02	91.9259	146.401	132.958	131.114	93.6695	53.7816
612.05	90.092	142.223	129.295	127.836	90.4113	52.8368
612.94	88.2831	139.143	129.931	124.024	89.2795	51.447
613.97	85.5369	137.078	126.078	123.273	87.8188	49.8062
615	83.8719	135.234	122.513	120.377	84.8656	48.877
616.02	81.6508	129.897	120.449	117.439	81.5562	46.8351
617.05	79.4801	126.827	116.733	113.981	80.5311	45.3117
617.94	78.3004	125.332	115.263	111.31	79.0909	45.7009
618.97	75.848	121.532	111.761	110.617	76.9296	43.0965
620	74.4745	118.904	109.064	107.438	74.034	42.1478
621.02	72.8953	116.923	107.054	104.36	73.6387	41.4258
622.05	70.9382	114.144	105.377	101.337	71.6338	39.8471
622.94	69.9377	111.198	102.924	99.9793	69.5984	38.5087
623.97	68.0466	109.161	101.056	96.9095	67.9404	37.9553
625	65.778	104.766	97.5357	96.3882	66.4577	37.3276
626.02	65.57	102.563	95.3394	92.784	64.3932	36.1782
627.05	62.693	101.234	92.3949	91.6903	62.971	34.6039
627.94	60.7894	99.0162	91.2399	90.0805	62.0132	34.3524
628.97	60.9135	96.3587	88.572	86.8297	59.9091	32.5681
630	58.3683	94.1011	86.5876	83.3999	57.3823	31.8884
631.01	57.5855	92.0466	85.1761	82.5053	56.6117	31.6137
632.02	55.8282	89.4785	82.827	80.3971	54.6308	30.8759
633.04	54.2067	87.1767	81.0953	77.723	53.7918	30.0611
634.05	52.7486	84.6454	78.8282	76.4554	51.8584	28.8998
635.07	51.7499	82.2026	75.6097	74.4312	50.7919	27.6552
635.94	50.7359	80.8794	76.1811	72.5662	48.4278	27.2264
636.95	48.907	78.9364	72.5591	70.9065	48.5344	26.2728
637.97	47.7658	76.7068	71.4337	69.6294	47.46	25.2319
638.98	47.2675	74.5125	70.0064	67.2855	45.7247	24.427
640	44.1334	72.1731	69.0329	65.1463	44.4791	23.4935
641.02	44.4275	70.3553	66.6458	64.8844	42.6693	22.8058
642.05	42.8862	69.3702	65.1172	62.6837	41.4096	22.8487
642.94	41.9759	67.777	63.7369	61.7083	40.313	21.6979
643.97	40.832	65.7037	61.946	58.9324	39.3394	21.2386
645	40.2761	63.7837	60.6585	58.2455	37.9493	20.6678
646.02	39.2376	62.5044	60.1462	56.6479	37.4283	19.4509
647.05	38.1732	60.7289	57.2449	54.6853	37.0603	19.6721
647.94	36.9926	61.1427	55.5164	53.1047	35.5866	18.7986
648.97	36.2046	58.075	54.6339	52.6056	34.1677	18.1028
650	35.1881	56.8279	53.6986	51.0963	32.7355	17.4463
651.01	34.9046	55.2117	52.2616	49.3025	32.7683	17.3059
652.02	33.8974	54.0993	50.8639	47.5908	31.8145	16.3498
653.04	32.327	52.2985	49.5857	47.2287	30.7147	16.1672
654.05	31.2374	50.3983	48.4761	46.465	30.1317	15.7272
655.07	30.634	49.3118	47.3107	45.7334	29.2065	15.1294
655.94	30.6288	49.9194	46.1587	43.5808	28.8934	14.5817
656.95	29.2879	46.7718	45.9192	43.3071	27.1312	14.51
657.97	28.7649	45.9685	44.1767	42.3935	26.6304	13.5836
658.98	27.5181	44.7921	43.3247	41.2872	25.6581	13.1129
660	26.9724	43.7911	42.1749	39.7469	24.8443	12.9125
661.01	26.8743	42.8048	41.5672	37.8728	24.3099	12.8837
662.02	26.3949	41.6759	39.7191	38.2917	24.113	12.1966
663.04	25.3018	40.5366	39.3934	36.0553	22.778	11.5912
664.05	24.6484	39.4616	38.237	36.1832	22.0162	11.1198
665.07	24.4704	38.4401	36.7909	34.3701	21.3093	11.5882
665.94	24.0196	38.5191	36.4664	34.5606	20.7884	10.8416
666.95	23.2519	37.0516	35.5708	33.1163	20.7032	10.4583
667.97	22.6804	36.2007	34.9918	32.0007	19.6953	10.5821
668.98	22.1528	35.4939	34.3656	31.3005	19.3084	9.85066
670	21.5737	34.624	33.5708	30.7994	18.4714	9.73967
671	20.7662	33.2002	33.1052	29.9529	18.342	9.52414
672	20.9685	32.788	32.038	29.1282	17.4219	8.80792
673	20.252	32.3109	31.0969	28.7269	17.2468	8.65564
674	19.8845	31.8699	31.3213	28.6307	16.3601	8.48303
675	19.6407	30.911	30.6059	27.433	16.2346	8.24115
676	19.1278	30.3462	29.4082	26.736	15.9789	7.89185
677	19.1966	29.6764	29.2374	25.4805	15.2433	7.34347
678	18.2821	29.4274	28.6426	25.7044	14.8736	7.73443
679	18.0424	29.3398	28.9321	24.6545	14.4399	7.32778
680	18.0395	28.594	28.5255	25.0409	13.9893	7.25449
681.01	18.3954	28.2669	29.1769	24.382	13.0054	7.14104
682.02	17.8575	28.6243	28.2448	24.5259	13.627	6.96833
683.04	18.3796	30.2751	28.6564	24.824	13.5879	6.67768
684.05	22.1472	34.2408	33.3599	26.9258	14.0591	6.42123
685.07	33.1918	50.211	46.8514	34.5166	14.842	6.74077
685.94	60.9993	89.8344	83.09	53.6819	19.5221	6.92162
686.95	137.681	195.17	171.456	102.436	28.5351	7.50782
687.97	263.422	362.151	319.638	171.54	41.8388	7.98831
688.98	468.612	647.394	557.579	308.429	60.6498	9.515
690	750.892	1000	850.612	447.919	94.8991	12.4055
691	1000	1000	1000	659.107	132.527	16.5582
692	1000	1000	1000	900.173	171.132	18.7428
693	1000	1000	1000	1000	216.715	24.1241
694	1000	1000	1000	1000	252.398	29.5421
695	1000	1000	1000	1000	306.295	33.9311
696	1000	1000	1000	1000	337.624	39.3625
697	1000	1000	1000	1000	352.968	41.0818
698	1000	1000	1000	1000	372.571	44.5156
699	1000	1000	1000	1000	367.125	46.123
700	1000	1000	1000	1000	355.888	47.3092
