# Supplementary material for: Coemissive luminescent nanoparticles combining aggregation-induced emission and quenching dyes prepared in continuous flow
Source: Nat Commun. 2022 Oct 13;13:6034. doi: 10.1038/s41467-022-33857-x (PMC9562343; doi:10.1038/s41467-022-33857-x)
Supplement: Supplementary file 3 — Source Data [file 41467_2022_33857_MOESM3_ESM.zip › Source Data/Fig. 4/Fig. 4b.xlsx]

## Sheet: Sheet1
Wavelength	Abs of NiR	Wavelength	TPE	Wavelength	C-6@TPE
330	55.9507	400	47.1515	400	7.7121
331.07	54.545	401.07	50.5615	401.07	7.70371
332	52.3139	402	53.9306	402	7.63371
333.07	50.0721	403.07	56.8888	403.07	7.39546
334	48.4839	404	62.4079	404	7.53839
335.07	47.0635	405.07	66.0028	405.07	7.54926
336	46.0257	406	70.2449	406	7.32443
337.07	44.312	407.07	74.3851	407.07	7.41496
338	42.9847	408	79.9504	408	7.13986
339.07	41.09	409.07	85.4195	409.07	6.93808
340	40.1244	410	89.273	410	6.91733
341.07	38.451	411.07	95.3285	411.07	6.80125
342	36.1763	412	100.073	412	6.633
343.07	34.8679	413.07	107.244	413.07	6.8757
344	32.9312	414	112.411	414	6.86478
345.07	31.2311	415.07	119.515	415.07	6.75525
346	29.9103	416	124.537	416	7.08786
347.07	29.0713	417.07	131.883	417.07	7.43529
348	27.9717	418	139.904	418	7.70161
349.07	26.6207	419.07	148.369	419.07	7.30699
350	25.2756	420	156.576	420	7.75394
351.07	23.7401	421.07	164.616	421.07	8.47544
352	22.1551	422	172.079	422	8.34626
353.07	21.0226	423.07	182.763	423.07	8.23052
354	20.3983	424	192.027	424	7.75066
355.07	19.511	425.07	202.819	425.07	7.93369
356	19.0815	426	212.975	426	8.49016
357.07	18.3144	427.07	221.419	427.07	8.37263
358	17.9647	428	230.987	428	7.98438
359.07	17.9405	429.07	241.758	429.07	8.14242
360	17.5071	430	251.937	430	8.93936
361.07	16.8536	431.07	261.254	431.07	8.33585
362	16.6032	432	269.197	432	8.42935
363.07	16.4128	433.07	282.298	433.07	8.22505
364	16.2094	434	289.425	434	8.17361
365.07	15.8749	435.07	300.489	435.07	8.41102
366	15.4542	436	310.587	436	8.55354
367.07	14.8867	437.07	316.804	437.07	8.23151
368	13.8496	438	326.944	438	8.59326
369.07	13.4191	439.07	334.375	439.07	8.6463
370	12.8731	440	343.312	440	8.51397
371.07	12.8849	441.06	351.886	441.06	8.48606
372	12.6037	441.96	361.504	441.96	8.04454
373.07	12.2485	443.03	371.722	443.03	8.5445
374	12.0715	443.93	380.662	443.93	8.47492
375.07	11.6984	445	388.365	445	8.88495
376	11.8548	446.06	395.823	446.06	8.10798
377.07	11.8125	446.96	404.067	446.96	8.59677
378	11.6624	448.03	411.757	448.03	8.53601
379.07	11.8844	448.93	420.488	448.93	9.4032
380	12.0795	450	428.947	450	9.464
381.07	11.9687	451.07	436.659	451.07	9.27557
382	12.3638	452	445.563	452	9.74855
383.07	12.1689	453.07	453.61	453.07	10.2204
384	12.2029	454	457.165	454	10.7258
385.07	11.8181	455.07	465.116	455.07	11.0176
386	12.1509	456	471.115	456	12.1573
387.07	12.319	457.07	479.111	457.07	13.1592
388	12.3539	458	483.421	458	13.0773
389.07	12.8988	459.07	488.648	459.07	14.7393
390	12.5175	460	495.242	460	16.0368
391.06	12.6182	461.06	496.54	461.06	17.486
391.96	12.6599	461.96	502.657	461.96	19.2499
393.03	12.4409	463.03	508.313	463.03	21.8172
393.93	12.5846	463.93	508.54	463.93	24.3668
395	12.9514	465	514.141	465	28.0912
396.06	12.9497	466.06	518.466	466.06	31.0886
396.96	12.9078	466.96	521.775	466.96	34.6573
398.03	12.9334	468.03	523.468	468.03	41.1307
398.93	12.5558	468.93	521.757	468.93	47.3516
400	12.5276	470	523.725	470	54.7185
401.07	12.3413	471.06	524.297	471.06	61.5155
402	12.5637	471.96	525.507	471.96	70.0887
403.07	12.5623	473.03	525.695	473.03	82.4398
404	12.4036	473.93	525.23	473.93	92.5955
405.07	12.5611	475	522.722	475	100.89
406	12.5986	476.06	522.077	476.06	117.147
407.07	12.7643	476.96	523.415	476.96	127.698
408	12.9683	478.03	520.257	478.03	143.02
409.07	13.103	478.93	517.054	478.93	157.321
410	13.0975	480	516.839	480	171.754
411.06	13.4287	481.06	511.658	481.06	184.328
411.96	13.5257	481.96	509.165	481.96	197.603
413.03	13.9136	483.03	503.361	483.03	215.92
413.93	13.9638	483.93	501.055	483.93	229.45
415	14.3896	485	495.838	485	247.382
416.06	14.4256	486.06	493.218	486.06	260.007
416.96	14.782	486.96	489.674	486.96	277.488
418.03	15.1158	488.03	484.702	488.03	290.261
418.93	15.2628	488.93	478.613	488.93	300.307
420	16.1068	490	476.049	490	317.145
421.07	16.5455	491.06	470.197	491.06	329.73
422	17.0489	491.96	465.774	491.96	340.55
423.07	18.0132	493.03	463.754	493.03	353.225
424	18.5023	493.93	454.859	493.93	364.278
425.07	19.4188	495	452.031	495	374.744
426	20.2069	496.06	446.526	496.06	382.453
427.07	21.06	496.96	440.245	496.96	394.885
428	21.7998	498.03	432.758	498.03	403.756
429.07	22.9697	498.93	428.833	498.93	411.65
430	23.72	500	425.141	500	417.543
431.06	24.3055	501.06	417.742	501.06	429.514
431.96	25.4953	501.96	409.62	501.96	437.157
433.03	26.9434	503.03	403.616	503.03	443.107
433.93	28.2919	503.93	397.279	503.93	452.033
435	29.6027	505	392.843	505	459.368
436.06	31.2837	506.06	388.008	506.06	465.295
436.96	32.2066	506.96	379.428	506.96	473.898
438.03	33.9818	508.03	374.311	508.03	477.031
438.93	35.4019	508.93	369.407	508.93	482.594
440	37.0493	510	362.806	510	490.744
441.06	39.2978	511.04	355.829	511.04	492.423
441.96	40.9946	511.94	348.939	511.94	500.618
443.03	43.542	512.98	341.673	512.98	501.747
443.93	45.6658	514.02	337.792	514.02	507.602
445	48.3358	515.07	331.403	515.07	512.427
446.06	50.7794	515.97	327.18	515.97	512.346
446.96	53.108	517.01	320.05	517.01	515.907
448.03	56.472	518.05	312.689	518.05	519.349
448.93	59.6629	518.95	310.959	518.95	522.035
450	62.2756	520	302.64	520	523.25
451.06	65.6835	521.06	296.95	521.06	521.838
451.96	69.0333	521.96	294.237	521.96	525.498
453.03	71.9502	523.03	286.279	523.03	523.775
453.93	75.588	523.93	282.012	523.93	522.58
455	79.0888	525	274.752	525	520.836
456.06	84.0217	526.06	270.653	526.06	517.911
456.96	86.8179	526.96	264.905	526.96	522.321
458.03	90.8874	528.03	259.458	528.03	518.365
458.93	94.1976	528.93	254.518	528.93	512.635
460	99.8169	530	247.773	530	514.954
461.06	105.369	531.04	242.286	531.04	511.593
461.96	109.715	531.94	237.981	531.94	504.297
463.03	114.801	532.98	231.294	532.98	501.546
463.93	118.594	534.02	227.517	534.02	496.312
465	123.64	535.07	221.96	535.07	494.791
466.06	127.092	535.97	217.702	535.97	488.59
466.96	132.327	537.01	211.258	537.01	487.613
468.03	135.865	538.05	206.46	538.05	484.951
468.93	141.174	538.95	203.574	538.95	477.91
470	145.841	540	199.287	540	476.589
471.06	150.431	541.04	192.677	541.04	473.967
471.96	155.55	541.94	189.435	541.94	465.54
473.03	160.913	542.98	185.983	542.98	463.076
473.93	165.608	544.02	180.812	544.02	459.147
475	171.691	545.07	176.754	545.07	450.104
476.06	176.576	545.97	171.846	545.97	449.553
476.96	181.359	547.01	168.717	547.01	442.747
478.03	186.347	548.05	164.474	548.05	435.912
478.93	192.97	548.95	160.322	548.95	435.956
480	196.753	550	155.823	550	430.243
481.04	200.014	551.04	151.966	551.04	424.255
481.94	202.907	551.94	148.506	551.94	420.26
482.98	210.854	552.98	144.39	552.98	414.702
484.02	222.595	554.02	140.662	554.02	411.024
485.07	234.276	555.07	137.962	555.07	405.409
485.97	239.169	555.97	133.479	555.97	402.242
487.01	250.757	557.01	129.891	557.01	392.784
488.05	259.442	558.05	127.067	558.05	390.094
488.95	264.74	558.95	124.873	558.95	384.798
490	271.258	560	120.896	560	378.841
491.06	279.556	561.04	117.829	561.04	375.82
491.96	286.578	561.94	113.871	561.94	370.742
493.03	293.102	562.98	110.847	562.98	365.565
493.93	297.635	564.02	108.83	564.02	359.408
495	306.785	565.07	105.681	565.07	358.033
496.06	308.776	565.97	103.305	565.97	350.785
496.96	313.804	567.01	99.6015	567.01	344.688
498.03	319.809	568.05	97.4103	568.05	338.285
498.93	327.859	568.95	95.1052	568.95	334.792
500	335.484	570	92.2581	570	328.12
501.04	342.275	571.04	89.8286	571.04	325.077
501.94	348.731	571.94	87.227	571.94	321.448
502.98	354.387	572.98	85.231	572.98	316.756
504.02	361.934	574.02	83.1541	574.02	310.465
505.07	370.372	575.07	80.8097	575.07	305.289
505.97	374.287	575.97	77.8079	575.97	300.893
507.01	381.986	577.01	76.1399	577.01	294.895
508.05	386.431	578.05	74.687	578.05	291.608
508.95	393.288	578.95	73.1711	578.95	284.891
510	399.35	580	69.5777	580	280.968
511.04	407.798	581.02	68.2547	581.02	276.288
511.94	415.664	582.05	66.6091	582.05	272.072
512.98	422.641	582.94	64.9527	582.94	266.075
514.02	428.732	583.97	62.946	583.97	260.601
515.07	432.325	585	61.2411	585	257.025
515.97	436.748	586.02	59.8665	586.02	251.198
517.01	440.65	587.05	57.4674	587.05	245.214
518.05	447.171	587.94	56.3376	587.94	243.929
518.95	455.465	588.97	54.2997	588.97	237.934
520	463.433	590	53.7563	590	231.638
521.04	470.352	591.04	51.2193	591.04	227.989
521.94	474.146	591.94	49.8203	591.94	224.448
522.98	470.926	592.98	48.7537	592.98	220.819
524.02	465.72	594.02	47.2996	594.02	214.871
525.07	469.288	595.07	46.6215	595.07	211.006
525.97	469.503	595.97	44.824	595.97	206.07
527.01	482.866	597.01	43.0872	597.01	202.678
528.05	496.16	598.05	42.6882	598.05	198.194
528.95	505.064	598.95	41.4482	598.95	195.231
530	511.963	600	39.8489	600	192.871
531.04	514.966	601.02	39.0827	601.02	188.43
531.94	517.123	602.05	37.4415	602.05	182.317
532.98	518.119	602.94	36.5154	602.94	180.871
534.02	515.161	603.97	35.931	603.97	175.589
535.07	523.235	605	34.7418	605	172.988
535.97	523.42	606.02	33.565	606.02	167.222
537.01	520.156	607.05	32.4993	607.05	163.568
538.05	510.341	607.94	31.6706	607.94	159.661
538.95	504.967	608.97	30.7963	608.97	157.501
540	508.381	610	30.4686	610	152.059
541.04	508.125	611.02	28.6783	611.02	149.509
541.94	516.878	612.05	28.4235	612.05	147.098
542.98	525.994	612.94	26.9557	612.94	144.73
544.02	524.802	613.97	26.1674	613.97	139.459
545.07	520.312	615	25.7815	615	136.813
545.97	514.883	616.02	24.793	616.02	133.113
547.01	513.029	617.05	24.0191	617.05	128.737
548.05	503.111	617.94	24.1179	617.94	126.543
548.95	502.2	618.97	22.7493	618.97	122.979
550	490.959	620	22.4827	620	122.433
551.02	480.498	621.02	21.5319	621.02	118.941
552.05	477.318	622.05	20.7883	622.05	114.555
552.94	466.177	622.94	20.4161	622.94	111.547
553.97	461.406	623.97	19.7387	623.97	110.473
555	458.591	625	19.0598	625	107.035
556.02	447.14	626.02	18.6503	626.02	103.686
557.05	440.778	627.05	17.5975	627.05	101.313
557.94	426.304	627.94	17.4243	627.94	99.2327
558.97	416.923	628.97	16.7906	628.97	96.6619
560	403.83	630	16.3592	630	94.1052
561.02	395.716	631.01	15.5016	631.01	91.6788
562.05	385.5	632.02	15.2318	632.02	88.972
562.94	375.221	633.04	14.9633	633.04	86.9502
563.97	360.117	634.05	14.3732	634.05	84.0946
565	352.781	635.07	14.3415	635.07	81.8849
566.02	345.575	635.94	13.2767	635.94	80.0587
567.05	335.397	636.95	13.1893	636.95	77.2901
567.94	321.588	637.97	13.2052	637.97	76.2055
568.97	310.272	638.98	12.3623	638.98	73.1149
570	293.919	640	12.2309	640	71.5974
571.04	279.109	641.02	11.8971	641.02	70.2113
571.94	272.207	642.05	11.1459	642.05	67.1604
572.98	264.487	642.94	10.9248	642.94	66.557
574.02	253.198	643.97	10.5007	643.97	63.4657
575.07	246.68	645	10.3355	645	62.1965
575.97	235.593	646.02	10.0388	646.02	61.4888
577.01	225.121	647.05	9.98186	647.05	58.6498
578.05	212.453	647.94	9.46352	647.94	57.467
578.95	203.536	648.97	9.04905	648.97	56.3483
580	191.973	650	8.92914	650	53.3733
581.02	180.74	651.01	8.53533	651.01	52.7539
582.05	167.121	652.02	8.5406	652.02	51.2534
582.94	158.826	653.04	8.33875	653.04	49.6437
583.97	149.056	654.05	7.64521	654.05	48.5759
585	138.877	655.07	7.80678	655.07	48.0722
586.02	128.431	655.94	7.85708	655.94	46.4646
587.05	120.362	656.95	7.20678	656.95	46.1334
587.94	111.379	657.97	7.48938	657.97	43.598
588.97	105.513	658.98	6.84781	658.98	43.2383
590	97.9412	660	6.89029	660	40.4774
591.01	91.2535	661.01	6.53004	661.01	41.0564
592.02	82.2983	662.02	6.44624	662.02	38.9441
593.04	75.9171	663.04	6.18534	663.04	37.516
594.05	70.0646	664.05	5.9691	664.05	37.4504
595.07	64.1766	665.07	5.90697	665.07	34.6982
595.94	60.7497	665.94	5.91473	665.94	34.4009
596.95	56.9628	666.95	5.49486	666.95	33.32
597.97	54.036	667.97	5.83026	667.97	32.4731
598.98	49.0177	668.98	5.30606	668.98	31.7831
600	42.8657	670	5.27215	670	30.4491
601.02	37.9972	671	5.10333	671	30.1076
602.05	33.8626	672	5.0215	672	28.9293
602.94	31.4955	673	5.13266	673	28.5838
603.97	29.6983	674	5.03843	674	27.5849
605	27.016	675	4.95368	675	27.047
606.02	24.7003	676	4.73311	676	26.2035
607.05	23.1398	677	4.73144	677	24.8088
607.94	21.0355	678	4.66952	678	24.1651
608.97	19.7949	679	4.67833	679	24.2535
610	20.9255	680	4.87382	680	23.3708
		681.01	4.60466	681.01	23.1943
		682.02	4.62501	682.02	23.3356
		683.04	5.33606	683.04	23.0271
		684.05	5.91821	684.05	24.2491
		685.07	9.59294	685.07	29.7149
		685.94	17.2296	685.94	39.7768
		686.95	34.2081	686.95	65.523
		687.97	61.449	687.97	104.085
		688.98	102.807	688.98	158.761
		690	164.268	690	255.454
		691	237.014	691	342.797
		692	328.709	692	462.324
		693	405.683	693	583.294
		694	477.523	694	711.143
		695	552.232	695	777.247
		696	608.034	696	873.816
		--	--	697	889.627
		--	--	698	912.201
		--	--	699	905.044
		--	--	700	883.034
