# Supplementary material for: Coemissive luminescent nanoparticles combining aggregation-induced emission and quenching dyes prepared in continuous flow
Source: Nat Commun. 2022 Oct 13;13:6034. doi: 10.1038/s41467-022-33857-x (PMC9562343; doi:10.1038/s41467-022-33857-x)
Supplement: Supplementary file 3 — Source Data [file 41467_2022_33857_MOESM3_ESM.zip › Source Data/Fig. 4/Fig. 4c.xlsx]

## Sheet: Sheet1
Wavelength	0:1	2:1	4:1	8:1	16:1	32:1	48:1
400	35.1469	15.3611	13.2772	11.0041	5.76165	4.55337	3.02307
401.07	37.3232	16.595	13.3099	11.2544	5.67221	4.40293	2.89043
402	39.9482	16.5083	13.2789	11.7032	5.69894	4.02763	2.89049
403.07	42.5816	17.4191	14.0796	11.4681	5.41224	4.10902	2.59123
404	43.781	17.9944	14.5142	11.5703	5.18919	3.95149	2.60541
405.07	46.9511	18.1798	14.7906	11.9486	5.45338	3.86961	2.83358
406	48.2697	18.5248	14.8401	12.3216	5.23255	3.77929	2.74077
407.07	51.3304	19.4231	16.0826	12.5119	5.30231	3.76833	2.64198
408	53.6579	19.5743	15.8686	13.0958	5.31492	3.56328	2.53448
409.07	56.0716	20.6649	16.1187	13.2529	4.71838	3.48158	2.80454
410	58.3687	21.3703	16.4454	13.7056	5.10408	3.23223	2.46432
411.07	61.0986	21.6045	16.7858	13.2595	5.12364	3.31922	2.29953
412	62.915	22.2222	17.4101	13.5512	5.0991	3.52003	2.3228
413.07	66.2173	23.1822	18.192	14.3391	5.19164	3.42401	2.29791
414	70.4764	23.8719	18.0672	14.2109	5.05126	3.36874	2.44171
415.07	72.7448	24.7441	19.2382	14.087	5.35286	3.37127	2.5011
416	75.4984	25.4315	19.7008	15.1249	5.28205	3.27166	2.37662
417.07	78.7163	25.7339	20.0441	15.4527	5.15941	3.29247	2.23024
418	81.8164	27.1077	20.3989	15.9359	5.54301	3.40459	2.32071
419.07	86.5983	27.9495	21.2506	16.5147	5.50846	3.63287	2.28463
420	91.4876	29.2475	21.8804	16.7285	5.54522	3.49475	2.28537
421.07	94.9829	30.6479	22.8489	17.2175	5.85852	3.40909	2.44994
422	98.7197	30.9069	23.4684	17.9206	5.81135	3.55619	2.33477
423.07	103.131	32.0296	23.7076	18.4548	5.70806	3.58514	2.33113
424	108.147	33.4349	24.0691	18.2046	5.61075	3.48881	2.31057
425.07	112.918	34.0052	25.0672	19.338	5.86499	3.39179	2.40502
426	115.592	34.386	25.2831	19.4098	5.54027	3.59971	2.10754
427.07	120.171	36.1935	26.0179	19.6945	5.62816	3.42367	2.36751
428	123.17	36.0311	26.6537	19.0023	5.5714	3.40648	2.06799
429.07	127.402	37.017	26.7402	20.0422	5.62979	3.37918	2.24117
430	131.872	37.1341	27.8559	20.5013	5.98857	3.11734	2.2321
431.07	136.71	38.5706	27.5591	20.7977	5.80952	3.22924	2.14841
432	139.908	38.9409	28.0201	20.8182	5.41776	3.25682	2.24731
433.07	144.402	39.2375	28.6962	21.412	5.56373	3.06971	2.02433
434	148.682	40.5956	28.8663	20.9741	5.87119	3.33346	1.7965
435.07	153.007	41.2552	29.3172	21.022	5.37553	2.65804	2.12291
436	155.302	40.6913	30.0851	21.5286	5.54174	2.89855	1.97264
437.07	158.531	41.825	30.0567	22.3395	5.29434	2.99989	2.22296
438	161.93	42.6041	29.7356	22.157	5.74616	3.02177	1.90755
439.07	166.245	42.7756	30.2698	22.2569	5.28778	3.05804	2.09834
440	168.472	43.2602	30.4268	22.0329	5.34361	2.64504	1.81528
441.06	172.385	43.715	30.937	22.499	5.07376	2.89416	2.05625
441.96	173.919	44.5445	31.2684	22.5691	5.39716	2.83101	2.04476
443.03	177.993	44.7392	32.0946	23.0337	5.22154	2.73978	1.98562
443.93	181.927	45.4111	31.9216	23.4029	5.08609	2.74251	1.8219
445	183.451	45.8981	32.3994	23.7899	5.35978	2.91946	1.67495
446.06	185.851	46.1727	33.5002	23.3602	5.65206	2.84298	2.00042
446.96	187.888	46.6501	33.7292	23.4942	5.53581	2.68566	1.7353
448.03	191.762	46.7627	34.3606	24.8037	5.76151	2.85196	1.96013
448.93	194.558	48.408	35.0689	24.599	5.30341	2.80527	1.63944
450	198.715	48.931	34.6523	25.1296	5.99548	2.64035	1.85742
451.07	200.147	50.6356	35.8428	26.088	6.038	2.69516	1.89493
452	200.67	51.0112	36.2866	26.6094	5.907	2.60206	1.95777
453.07	206.116	51.5913	38.1755	27.4825	5.76459	2.8693	2.06728
454	207.52	52.6424	39.2731	28.1298	6.03956	2.55697	2.05735
455.07	210.617	54.5472	39.3363	29.2087	6.58757	3.06044	1.94534
456	211.813	55.1134	41.4118	30.0074	6.57591	2.9513	1.90667
457.07	212.559	56.7567	43.2801	31.5476	7.39802	3.16897	2.0724
458	213.608	59.1298	45.3432	33.0728	7.87357	3.20985	2.30847
459.07	217.808	61.2287	47.18	35.9112	7.86699	3.24614	1.99434
460	217.106	65.0285	50.3956	37.9397	8.34482	3.60087	2.15794
461.06	218.437	67.3298	53.9541	40.2071	8.88675	3.67858	2.07059
461.96	221.159	70.7476	58.154	43.894	9.98268	3.71985	2.04952
463.03	221.96	75.5836	64.2791	48.3178	10.8079	4.20136	2.56504
463.93	221.894	80.2892	68.7966	53.5915	11.5717	4.10872	2.25578
465	222.478	85.2423	74.888	58.1406	12.849	4.5226	2.49045
466.06	221.519	92.487	84.1963	65.7393	14.6381	4.94821	2.75973
466.96	222.717	99.5794	91.9249	72.9941	15.8648	5.19726	2.96652
468.03	223.501	108.798	102.3	82.1636	17.8636	5.59411	2.9573
468.93	223.19	117.052	115.577	91.2779	21.0324	6.4241	3.24389
470	222.587	129.289	126.471	103.323	23.6893	7.10847	3.40528
471.06	220.169	138.938	141.884	115.344	26.36	7.94245	3.76094
471.96	220.26	151.01	154.447	128.488	30.0622	8.57394	4.0082
473.03	219.321	163.632	172.166	143.589	34.0742	9.71037	4.64684
473.93	219.882	176.519	186.181	157.163	39.0126	10.8928	4.81391
475	218.406	189.013	202.366	172.988	42.3974	11.9427	5.45511
476.06	215.661	199.767	219.017	190.617	46.76	13.3848	5.69436
476.96	214.041	212.285	230.996	206.121	53.1285	14.6677	6.62203
478.03	213.827	222.826	247.991	221.071	57.5553	16.5492	7.06597
478.93	212.697	230.896	258.908	235.153	63.0243	17.9634	8.12778
480	210.852	238.176	273.391	252.514	67.9413	20.0994	8.73627
481.06	207.76	246.899	286.352	264.932	73.8192	22.1694	9.91398
481.96	206.847	250.355	295.725	278.723	78.4422	23.4813	10.6064
483.03	204.534	257.892	304.639	288.939	84.1626	25.2968	11.9526
483.93	204.101	262.63	311.608	301.003	89.4571	27.574	12.8228
485	201.489	264.71	316.288	310.481	95.0322	30.2455	13.6973
486.06	198.521	266.901	323.684	317.667	100.686	32.484	15.3989
486.96	196.001	265.88	324.488	324.266	105.926	34.8092	16.7811
488.03	194.808	266.061	327.951	331.454	110.399	38.072	18.3081
488.93	193.056	265.606	328.224	334.571	115.473	40.0406	19.7329
490	189.143	261.089	326.333	339.686	118.939	43.3182	21.7375
491.06	186.256	262.212	327.85	342.93	124.11	46.2843	23.1713
491.96	184.773	257.768	323.563	344.683	128.609	49.3643	25.3829
493.03	181.395	254.678	322.698	348.129	133.139	52.3227	27.8026
493.93	180.043	252.034	324.125	349.128	135.71	55.7169	29.7974
495	177.602	248.93	321.018	349.32	138.875	59.0034	32.303
496.06	173.803	243.299	318.705	347.949	143.295	62.4024	35.3092
496.96	171.923	242.723	316.055	348.739	145.633	64.6282	37.6262
498.03	168.813	239.778	314.385	348.845	149.007	69.0602	40.4746
498.93	168.05	237.7	311.966	348.043	151.148	71.6745	43.357
500	163.434	235.429	310.773	345.986	153.546	74.4918	44.886
501.06	161.573	231.734	307.345	348.783	156.963	78.1191	48.6478
501.96	158.243	232.407	307.274	346.946	159.788	80.6749	50.9176
503.03	156.721	229.152	303.754	347.72	161.739	84.4431	53.203
503.93	153.085	227.072	305.109	345.097	163.171	86.3424	55.4171
505	151.371	227.168	301.913	347.506	167.332	89.8704	57.3693
506.06	147.05	224.057	300.328	346.576	168.19	92.0534	59.6798
506.96	142.475	223.928	301.834	346.28	169.466	94.4537	62.1812
508.03	141.488	222.831	302.129	348.822	172.202	97.0414	65.6963
508.93	138.946	222.174	300.002	350.247	173.504	98.8906	66.9078
510	136.231	220.175	298.727	350.135	173.258	102.124	68.1658
511.04	133.96	218.439	298.071	348.916	176.606	103.39	71.2109
511.94	131.224	219.183	299.618	347.681	176.945	105.337	73.4306
512.98	128.987	218.09	297.175	348.241	179.88	108.528	74.6308
514.02	126.031	216.266	296.2	345.394	179.458	111.053	76.3018
515.07	122.904	212.525	294.843	346.155	181.095	112.27	77.8733
515.97	121.166	210.017	290.644	347.445	181.762	113.728	81.2188
517.01	118.977	208.793	291.018	341.459	180.974	115.997	81.6613
518.05	117.182	205.745	286.354	342.052	183.837	118.037	83.2582
518.95	115.732	203.511	283.739	340.208	183.031	117.509	84.5179
520	113.079	200.339	278.899	336.15	184.174	120.874	87.9089
521.06	111.877	195.963	275.361	334.176	185.753	121.549	90.2817
521.96	110.471	192.078	272.352	330.35	185.438	123.115	89.9468
523.03	107.435	190.036	269.716	328.222	185.336	125.24	92.6628
523.93	106.148	184.638	266.045	323.558	185.882	127.546	93.4949
525	104.505	181.414	259.887	318.368	186.242	127.567	93.9444
526.06	102.771	178.03	254.198	314.314	186.492	131.256	95.5149
526.96	101.965	174.693	252.353	308.707	184.894	132.804	98.5376
528.03	99.8952	172.358	249.267	304.384	186.891	133.233	100.396
528.93	100.727	170.236	245.286	302.509	186.226	134.322	102.257
530	99.7417	166.757	239.944	297.887	186.377	135.766	102.562
531.04	99.8791	163.711	237.364	293.096	186.439	137.674	105.572
531.94	98.4218	161.456	232.313	288.158	186.652	140.099	108.104
532.98	99.3352	160.713	231.28	284.238	185.845	142.326	108.932
534.02	100.733	159.118	230.33	282.946	187.892	145.08	112.411
535.07	101.333	157.55	227.639	276.587	187.62	146.841	113.243
535.97	102.656	158.275	225.651	276.419	190.382	148.354	115.969
537.01	105.046	158.789	225.476	273.056	191.332	152.273	117.973
538.05	108.255	159.747	226.867	272.55	192.322	153.119	121.214
538.95	110.495	159.767	226.86	269.881	196.24	156.298	122.531
540	113.825	163.402	229.386	269.72	198.453	157.507	124.892
541.04	117.602	166.338	231.573	266.115	199.712	161.82	128.765
541.94	121.387	169.141	233.51	270.677	203.948	164.305	133.638
542.98	126.039	172.454	237.522	270.627	205.225	168.598	133.901
544.02	131.726	178.045	242.654	270.347	211.829	173.758	137.9
545.07	138.699	183.473	247.015	273.285	214.657	177.645	142.204
545.97	140.744	190.114	252.16	273.604	216.837	181.468	146.5
547.01	146.95	195.452	258.835	278.008	222.657	186.245	152.008
548.05	153.332	202.697	264.552	280.143	229.13	189.638	155.323
548.95	157.953	206.916	270.666	281.667	233.24	194.935	161.539
550	164.302	216.657	275.491	285.762	239.326	199.717	164.536
551.04	172.098	224.742	282.294	290.37	245.112	205.769	172.536
551.94	176.988	229.404	289.155	293.401	248.62	211.493	175.235
552.98	183.082	236.115	294.58	299.09	253.595	219.33	182.027
554.02	187.362	241.972	301.987	299.649	261.679	224.023	188.544
555.07	195.096	248.985	306.859	303.514	266.591	231.635	194.144
555.97	200.525	254.796	312.537	305.736	273.141	237.888	200.749
557.01	204.024	261.573	316.678	309.914	280.668	241.362	206.67
558.05	210.52	268.11	323.913	312.567	287.507	247.705	216.953
558.95	212.68	271.513	326.542	315.661	288.597	254.985	221.002
560	214.877	278.343	333.165	318.98	296.156	261.233	228.042
561.04	218.307	281.843	337.615	318.867	305.732	269.767	234.101
561.94	222.076	282.878	336.991	320.196	308.657	272.99	241.641
562.98	223.689	287.448	341.496	323.228	312.627	282.351	250.735
564.02	225.964	292.641	341.506	325.485	318.894	289.647	256.962
565.07	227.974	292.961	344.599	325.065	325.643	296.883	266.985
565.97	227.084	296.366	344.409	329.828	330.717	301.112	271.515
567.01	227.896	295.896	348.126	327.387	331.582	311.646	280.769
568.05	229.765	299.6	345.952	328.691	339.481	316.041	288.784
568.95	229.198	298.906	345.306	323.893	346.387	323.985	294.279
570	228.05	296.936	341.895	327.836	349.97	329.672	305.632
571.04	227.022	299.356	347.551	326.128	352.061	334.94	311.634
571.94	224.706	297.904	342.788	325.708	356.491	339.966	319.692
572.98	224.52	296.644	339.021	323.093	356.659	347.625	326.331
574.02	221.835	295.838	339.081	320.947	361.295	354.127	336.216
575.07	219.563	293.415	335.795	317.588	363.155	359.057	341.403
575.97	218.27	293.397	333.282	317.667	365.942	361.623	347
577.01	216.077	287.697	331.099	315.525	367.651	369.189	351.696
578.05	212.363	287.781	328.078	314.01	368.339	371.709	358.583
578.95	209.875	284.464	327.185	308.959	370.594	374.967	361.85
580	207.411	281.207	321.985	306.273	368.843	383.13	367.881
581.02	204.321	281.055	316.506	305.426	370.788	384.586	377.619
582.05	202.708	276.507	313.009	302.883	371.923	386.251	378.908
582.94	197.407	272.193	312.935	299.332	373.577	389.915	385.161
583.97	195.388	271.694	308.989	297.24	372.854	393.148	391.129
585	194.004	267.809	304	291.721	371.957	395.869	396.049
586.02	190.743	263.918	301.577	292.365	373.598	395.642	396.996
587.05	188.012	260.052	298.205	287.834	372.886	398.665	400.37
587.94	187.883	258.583	294.503	283.026	369.539	399.859	404.978
588.97	184.309	255.778	289.663	281.237	371.419	400.268	408.372
590	181.01	252.376	286.37	279.283	367.169	401.865	407.555
591.04	178.481	250.475	283.869	276.864	367.865	402.654	410.251
591.94	176.824	245.98	281.746	272.396	363.559	403.854	415.802
592.98	175.206	243.006	278.021	270.568	361.332	398.668	413.959
594.02	173.384	240.518	272.673	266.301	362.304	400.056	418.511
595.07	170.025	239.793	270.225	263.096	360.918	400.89	417.845
595.97	167.533	236.608	269.508	262.362	359.148	401.477	418.294
597.01	166.872	234.134	265.785	255.948	355.356	398.381	419.767
598.05	164.28	230.575	261.305	254.23	354.715	396.389	418.074
598.95	162.843	227.16	258.919	250.204	348.707	394.904	414.869
600	161.851	225.006	255.787	247.03	346.771	390.668	415.3
601.02	158.528	223.139	252.819	244.952	342.152	389.68	413.546
602.05	157.8	219.942	247.981	241.307	340.318	388.736	414.232
602.94	156.638	216.732	244.256	239.256	335.514	383.146	409.537
603.97	154.834	214.659	243.548	238.392	335.21	382.287	409.022
605	150.264	211.377	239.527	232.995	332.067	378.922	407.309
606.02	150.887	209.212	236.258	228.579	327.788	378.084	404.067
607.05	146.656	204.389	233.978	224.12	322.93	374.38	399.538
607.94	146.002	200.678	228.746	222.178	315.668	368.236	398.926
608.97	142.995	200.708	228.108	220.041	315.826	362.271	391.277
610	141.352	196.091	222.001	216.173	310.349	362.196	392.568
611.02	140.517	194.305	217.88	212.822	305.386	356.61	389.811
612.05	137.366	190.148	215.693	208.938	302.436	353.715	385.247
612.94	133.343	186.012	211.679	205.994	301.351	348.504	381.428
613.97	132.686	183.781	207.449	201.981	293.516	343.409	377.843
615	130.097	181.731	202.482	197.384	288.717	336.783	371.676
616.02	127.854	175.973	198.943	194.38	285.134	335.726	366.979
617.05	124.694	173.411	195.725	191.604	283.53	330.391	361.449
617.94	122.225	169.284	191.461	187.342	277.265	327.202	358.793
618.97	119.852	165.659	189.145	184.34	274.839	320.946	351.989
620	116.292	164.553	183.552	180.236	269.8	314.825	348.984
621.02	112.503	160.134	178.924	176.484	265.368	310.888	341.499
622.05	112.183	155.606	176.283	171.957	259.145	304.67	339.271
622.94	108.945	152.534	174.357	170.165	254.565	302.326	333.508
623.97	105.862	149.75	170.608	166.039	250.634	298.188	330.655
625	104.82	146.396	162.942	163.579	245.319	290.673	325.809
626.02	101.52	143.801	160.648	158.518	240.665	287.722	322.828
627.05	99.1868	140.955	156.419	157.093	238.687	284.182	316.045
627.94	96.3588	137.71	155.098	152.489	233.243	280.411	311.566
628.97	95.4175	133.748	149.844	148.99	228.322	278.567	305.227
630	91.8753	128.962	146.773	145.438	223.661	268.136	301.196
631.01	89.2987	126.856	143.581	141.177	221.453	264.679	295.371
632.02	87.191	122.977	138.466	139.817	215.29	259.628	289.883
633.04	85.8808	121.306	134.205	135.523	211.192	256.691	286.28
634.05	81.4467	116.714	133.322	131.855	206.48	251.351	283.196
635.07	80.8494	113.199	129.109	128.431	203.376	244.254	277.38
635.94	77.4082	110.748	125.905	126.243	198.068	241.664	271.228
636.95	75.7778	108.293	122.866	122.307	196.003	236.287	266.493
637.97	74.686	105.212	118.177	119.06	189.529	229.723	261.222
638.98	72.2814	103.218	114.975	117.228	185.787	224.233	256.116
640	70.5251	99.8209	112.345	113.035	181.362	222.712	250.354
641.02	68.3816	96.364	109.771	110.489	178.497	218.757	244.246
642.05	66.0846	94.852	106.265	105.917	174.366	213.112	239.63
642.94	64.6698	92.0424	104.276	103.228	170.448	209.098	234.419
643.97	62.1204	88.6632	101.182	103.038	166.327	204.628	231.059
645	60.3623	87.1503	97.8882	99.1791	162.603	199.495	225.655
646.02	59.1077	84.079	95.319	96.4029	156.196	194.949	220.789
647.05	56.7794	83.918	92.9317	94.0914	155.672	190.486	218.007
647.94	56.9977	80.374	91.9509	92.4491	153.831	186.658	212.702
648.97	55.302	77.7121	88.3271	90.6139	147.655	183.778	207.217
650	53.2653	75.9174	86.8646	87.4625	144.3	179.53	204.689
651.01	52.7432	73.0665	82.5336	85.5804	140.578	174.499	200.22
652.02	51.0769	70.7163	81.5524	82.1947	137.488	171.573	194.916
653.04	48.6027	69.2077	78.7011	80.9407	132.728	165.534	191.987
654.05	46.9689	68.9937	77.5334	78.7721	130.079	163.644	185.996
655.07	46.1633	65.674	75.2734	76.6496	126.624	158.51	180.735
655.94	44.9317	65.079	72.7566	74.9907	123.859	156.088	179.174
656.95	44.1687	62.3269	71.5182	71.8658	120.756	151.991	173.479
657.97	42.8161	61.0453	69.8886	71.5886	117.039	147.701	171.355
658.98	41.2073	59.7727	67.3898	68.918	113.69	143.643	166.939
660	40.2477	56.5717	65.7272	67.3389	111.525	139.859	161.894
661.01	39.6038	55.0724	63.2334	65.3384	108.826	138.775	157.233
662.02	38.4069	54.1605	62.441	63.4758	106.633	135.011	153.45
663.04	37.3236	52.8351	60.9621	61.7866	102.616	130.098	151.34
664.05	36.6305	51.7639	60.5045	62.1261	104.222	129.383	149.748
665.07	36.6701	52.2577	61.3869	63.2786	107.632	133.147	152.821
665.94	38.2003	53.3143	64.851	67.7013	115.781	145.423	165.502
666.95	42.6682	58.2123	74.7637	79.7093	134.774	172.753	199.77
667.97	52.2576	67.468	89.486	100.56	170.473	226.857	271.201
668.98	64.4657	79.9984	113.558	130.042	219.566	326.778	391.957
670	83.2013	98.6055	144.177	168.036	286.223	438.018	549.049
671	105.644	123.777	180.628	216.271	368.426	593.735	750.874
672	133.882	151.666	231.317	275.14	461.736	788.735	990.718
673	161.293	184.293	289.448	327.448	548.466	966.433	1000
674	190.249	215.147	334.551	390.923	648.943	1000	1000
675	224.599	244.356	379.095	462.508	738.305	1000	1000
676	250.858	269.173	428.547	506.055	801.114	1000	1000
677	268.769	290.776	458.297	533.67	861.03	1000	1000
678	281.28	296.322	468.535	537.982	866.037	1000	1000
679	273.008	287.393	449.749	536.544	821.926	1000	1000
680	257.293	270.141	419.93	494.207	764.853	1000	1000
681.01	233.569	245.889	380.548	437.955	680.995	1000	1000
682.02	202.622	212.631	328.232	382.432	580.386	1000	1000
683.04	171.611	177.569	270.639	313.149	477.421	924.452	1000
684.05	137.481	140.481	215.668	248.154	376.023	731.165	778.289
685.07	102.408	109.992	163.694	187.658	281.229	534.872	561.539
685.94	77.8381	83.0377	120.936	136.819	211.149	389.551	403.507
686.95	52.0955	60.6859	82.8461	93.0761	145.105	256.507	270.438
687.97	37.8256	45.3109	57.6678	64.1344	102.6	172.621	183.263
688.98	26.3472	34.7152	42.4105	46.8629	74.9801	117.188	130.627
690	20.7579	28.6356	34.8468	36.0598	61.3272	87.1834	100.181
691	18.2417	26.0254	31.0112	32.5186	55.5114	74.9546	86.1011
692	18.0393	25.2973	29.4892	31.1876	52.1703	69.1657	81.1099
693	16.7057	24.1628	28.5925	30.1968	51.3605	66.8808	77.8593
694	16.7527	24.3712	28.3067	28.8445	50.2854	65.408	77.0127
695	15.9894	23.9733	27.2337	28.3439	48.1714	63.4522	74.8114
696	15.7879	22.5762	27.2216	28.1082	47.0804	61.7882	71.6833
697	15.2856	21.9969	25.9266	26.7623	46.5994	59.1415	69.8475
698	14.9569	21.8154	26.0643	26.3219	45.1617	58.5895	68.563
699	14.8802	21.5813	24.7649	25.575	44.5854	58.0664	66.8495
700	14.3166	20.7446	24.3402	25.3758	43.2461	56.0395	65.6182
