# Supplementary material for: Coemissive luminescent nanoparticles combining aggregation-induced emission and quenching dyes prepared in continuous flow
Source: Nat Commun. 2022 Oct 13;13:6034. doi: 10.1038/s41467-022-33857-x (PMC9562343; doi:10.1038/s41467-022-33857-x)
Supplement: Supplementary file 3 — Source Data [file 41467_2022_33857_MOESM3_ESM.zip › Source Data/Fig. 4/Fig. 4d.xlsx]

## Sheet: Sheet1
Wavelength	TPE 340nm	Wavelength	C-6&NiR@TPE 340nm	Wavelength	C-6&NiR@TPE 550nm
400	66.0016	400	3.02307	560	20.276
401.07	70.816	401.07	2.89043	561.04	17.6224
402	75.932	402	2.89049	561.94	16.4717
403.07	80.8121	403.07	2.59123	562.98	16.1217
404	86.1191	404	2.60541	564.02	15.5471
405.07	92.8277	405.07	2.83358	565.07	15.1928
406	98.7474	406	2.74077	565.97	14.8317
407.07	104.379	407.07	2.64198	567.01	14.7151
408	110.861	408	2.53448	568.05	14.827
409.07	120.527	409.07	2.80454	568.95	14.326
410	125.699	410	2.46432	570	14.1571
411.07	132.376	411.07	2.29953	571.04	14.3769
412	140.814	412	2.3228	571.94	14.2901
413.07	149.156	413.07	2.29791	572.98	14.7256
414	155.579	414	2.44171	574.02	14.5544
415.07	165.779	415.07	2.5011	575.07	14.5677
416	173.048	416	2.37662	575.97	14.5809
417.07	184.831	417.07	2.23024	577.01	14.6466
418	194.851	418	2.32071	578.05	14.1864
419.07	207.648	419.07	2.28463	578.95	14.762
420	217.376	420	2.28537	580	14.5022
421.07	231.454	421.07	2.44994	581.02	14.2239
422	240.963	422	2.33477	582.05	14.5714
423.07	253.059	423.07	2.33113	582.94	14.7793
424	266.335	424	2.31057	583.97	14.8639
425.07	281.978	425.07	2.40502	585	14.6754
426	291.39	426	2.10754	586.02	14.9864
427.07	307.965	427.07	2.36751	587.05	14.474
428	321.229	428	2.06799	587.94	15.1503
429.07	337.236	429.07	2.24117	588.97	15.2855
430	349.979	430	2.2321	590	15.155
431.07	362.882	431.07	2.14841	591.04	15.3334
432	375.252	432	2.24731	591.94	14.9596
433.07	389.442	433.07	2.02433	592.98	15.1616
434	402.674	434	1.7965	594.02	15.37
435.07	419.862	435.07	2.12291	595.07	15.636
436	430.158	436	1.97264	595.97	15.2052
437.07	443.138	437.07	2.22296	597.01	16.049
438	452.744	438	1.90755	598.05	15.4435
439.07	469.828	439.07	2.09834	598.95	15.2508
440	479.938	440	1.81528	600	15.4629
441.06	492.26	441.06	2.05625	601.02	15.3624
441.96	507.709	441.96	2.04476	602.05	15.0409
443.03	516.454	443.03	1.98562	602.94	15.1532
443.93	531.126	443.93	1.8219	603.97	15.1925
445	542.714	445	1.67495	605	15.2329
446.06	554.781	446.06	2.00042	606.02	14.7825
446.96	565.097	446.96	1.7353	607.05	15.0246
448.03	577.987	448.03	1.96013	607.94	15.0428
448.93	589.069	448.93	1.63944	608.97	14.9877
450	599.437	450	1.85742	610	14.4754
451.07	616.125	451.07	1.89493	611.02	15.1135
452	627.613	452	1.95777	612.05	14.464
453.07	639.332	453.07	2.06728	612.94	14.1431
454	647.386	454	2.05735	613.97	13.9508
455.07	660.957	455.07	1.94534	615	13.9657
456	669.496	456	1.90667	616.02	13.8686
457.07	677.965	457.07	2.0724	617.05	13.8891
458	688.599	458	2.30847	617.94	13.7328
459.07	699.599	459.07	1.99434	618.97	13.795
460	700.282	460	2.15794	620	13.5812
461.06	712.719	461.06	2.07059	621.02	13.2903
461.96	719.417	461.96	2.04952	622.05	13.0911
463.03	723.859	463.03	2.56504	622.94	12.7879
463.93	726.45	463.93	2.25578	623.97	13.3149
465	734.38	465	2.49045	625	12.8533
466.06	742.115	466.06	2.75973	626.02	12.4549
466.96	747.25	466.96	2.96652	627.05	12.7914
468.03	746.356	468.03	2.9573	627.94	12.263
468.93	748.337	468.93	3.24389	628.97	12.5052
470	752.578	470	3.40528	630	12.3597
471.06	752.968	471.06	3.76094	631.01	12.2633
471.96	753.542	471.96	4.0082	632.02	12.0342
473.03	755.096	473.03	4.64684	633.04	11.903
473.93	758.2	473.93	4.81391	634.05	11.8186
475	753.948	475	5.45511	635.07	11.5628
476.06	755.674	476.06	5.69436	635.94	12.1767
476.96	746.959	476.96	6.62203	636.95	11.599
478.03	748.118	478.03	7.06597	637.97	11.3294
478.93	743.61	478.93	8.12778	638.98	11.4396
480	740.399	480	8.73627	640	11.4273
481.06	739.887	481.06	9.91398	641.02	11.1517
481.96	735.874	481.96	10.6064	642.05	10.7684
483.03	736.2	483.03	11.9526	642.94	11.0106
483.93	728.194	483.93	12.8228	643.97	10.755
485	720.067	485	13.6973	645	10.1962
486.06	714.254	486.06	15.3989	646.02	10.4535
486.96	709.659	486.96	16.7811	647.05	10.7818
488.03	705.334	488.03	18.3081	647.94	10.4019
488.93	697.949	488.93	19.7329	648.97	10.2719
490	691.839	490	21.7375	650	10.2891
491.06	684.924	491.06	23.1713	651.01	9.89646
491.96	678.541	491.96	25.3829	652.02	9.6371
493.03	675.462	493.03	27.8026	653.04	9.69589
493.93	666.232	493.93	29.7974	654.05	9.40679
495	661.316	495	32.303	655.07	9.53545
496.06	651.141	496.06	35.3092	655.94	9.80392
496.96	642.645	496.96	37.6262	656.95	9.25571
498.03	634.671	498.03	40.4746	657.97	9.04261
498.93	626.852	498.93	43.357	658.98	8.92134
500	619.212	500	44.886	660	8.76834
501.06	610.053	501.06	48.6478	661.01	8.09848
501.96	602.05	501.96	50.9176	662.02	8.27589
503.03	590.385	503.03	53.203	663.04	7.8905
503.93	586.349	503.93	55.4171	664.05	8.22328
505	576.336	505	57.3693	665.07	7.71587
506.06	564.905	506.06	59.6798	665.94	7.86622
506.96	559.422	506.96	62.1812	666.95	7.32515
508.03	551.165	508.03	65.6963	667.97	7.22164
508.93	544.617	508.93	66.9078	668.98	7.44347
510	535.695	510	68.1658	670	7.33009
511.04	524.927	511.04	71.2109	671	6.94794
511.94	520.918	511.94	73.4306	672	6.80897
512.98	507.31	512.98	74.6308	673	6.89924
514.02	503.107	514.02	76.3018	674	6.21209
515.07	490.886	515.07	77.8733	675	6.24877
515.97	485.234	515.97	81.2188	676	6.04397
517.01	476.443	517.01	81.6613	677	6.09387
518.05	465.821	518.05	83.2582	678	6.02091
518.95	458.319	518.95	84.5179	679	5.61178
520	451.766	520	87.9089	680	5.59143
521.06	441.803	521.06	90.2817	681.01	5.86845
521.96	431.307	521.96	89.9468	682.02	5.54974
523.03	427.728	523.03	92.6628	683.04	5.38656
523.93	417.243	523.93	93.4949	684.05	5.12921
525	410.623	525	93.9444	685.07	5.17441
526.06	398.956	526.06	95.5149	685.94	5.1532
526.96	396.179	526.96	98.5376	686.95	5.08948
528.03	387.14	528.03	100.396	687.97	4.78998
528.93	380.12	528.93	102.257	688.98	4.87286
530	372.484	530	102.562	690	4.75156
531.04	364.096	531.04	105.572	691	4.83642
531.94	354.283	531.94	108.104	692	4.57176
532.98	347.733	532.98	108.932	693	4.41621
534.02	342.961	534.02	112.411	694	4.26235
535.07	329.771	535.07	113.243	695	4.31105
535.97	327.576	535.97	115.969	696	4.34487
537.01	316.899	537.01	117.973	697	4.19535
538.05	312.25	538.05	121.214	698	4.21547
538.95	308.287	538.95	122.531	699	3.90275
540	298.563	540	124.892	700	4.11397
541.04	290.387	541.04	128.765
541.94	283.762	541.94	133.638
542.98	280.473	542.98	133.901
544.02	273.124	544.02	137.9
545.07	264.545	545.07	142.204
545.97	258.661	545.97	146.5
547.01	254.793	547.01	152.008
548.05	247.973	548.05	155.323
548.95	242.187	548.95	161.539
550	233.346	550	164.536
551.04	230.08	551.04	172.536
551.94	226.144	551.94	175.235
552.98	219.079	552.98	182.027
554.02	214.018	554.02	188.544
555.07	205.937	555.07	194.144
555.97	199.23	555.97	200.749
557.01	197.995	557.01	206.67
558.05	192.532	558.05	216.953
558.95	187.307	558.95	221.002
560	181.044	560	228.042
561.04	178.784	561.04	234.101
561.94	173.982	561.94	241.641
562.98	167.955	562.98	250.735
564.02	163.758	564.02	256.962
565.07	160.044	565.07	266.985
565.97	156.338	565.97	271.515
567.01	150.929	567.01	280.769
568.05	147.013	568.05	288.784
568.95	143.271	568.95	294.279
570	139.786	570	305.632
571.04	136.893	571.04	311.634
571.94	134.116	571.94	319.692
572.98	130.964	572.98	326.331
574.02	126.237	574.02	336.216
575.07	121.857	575.07	341.403
575.97	120.686	575.97	347
577.01	117.563	577.01	351.696
578.05	112.387	578.05	358.583
578.95	109.949	578.95	361.85
580	107.286	580	367.881
581.02	104.025	581.02	377.619
582.05	101.466	582.05	378.908
582.94	99.9942	582.94	385.161
583.97	94.9613	583.97	391.129
585	92.5519	585	396.049
586.02	89.833	586.02	396.996
587.05	87.2075	587.05	400.37
587.94	84.8915	587.94	404.978
588.97	82.715	588.97	408.372
590	80.798	590	407.555
591.04	78.7482	591.04	410.251
591.94	76.6977	591.94	415.802
592.98	74.4065	592.98	413.959
594.02	71.6749	594.02	418.511
595.07	69.9526	595.07	417.845
595.97	68.4227	595.97	418.294
597.01	66.7115	597.01	419.767
598.05	63.8148	598.05	418.074
598.95	62.9278	598.95	414.869
600	61.0803	600	415.3
601.02	58.9845	601.02	413.546
602.05	57.31	602.05	414.232
602.94	54.9574	602.94	409.537
603.97	53.9749	603.97	409.022
605	53.0245	605	407.309
606.02	51.1357	606.02	404.067
607.05	49.4374	607.05	399.538
607.94	47.9357	607.94	398.926
608.97	46.6153	608.97	391.277
610	46.0931	610	392.568
611.02	44.2391	611.02	389.811
612.05	42.671	612.05	385.247
612.94	40.7968	612.94	381.428
613.97	40.2494	613.97	377.843
615	39.3821	615	371.676
616.02	38.5149	616.02	366.979
617.05	37.0385	617.05	361.449
617.94	35.8647	617.94	358.793
618.97	34.2449	618.97	351.989
620	32.8877	620	348.984
621.02	31.866	621.02	341.499
622.05	32.1759	622.05	339.271
622.94	30.8888	622.94	333.508
623.97	29.4036	623.97	330.655
625	28.6679	625	325.809
626.02	27.9218	626.02	322.828
627.05	27.1295	627.05	316.045
627.94	26.4654	627.94	311.566
628.97	25.4087	628.97	305.227
630	24.3566	630	301.196
631.01	23.906	631.01	295.371
632.02	23.5578	632.02	289.883
633.04	22.8745	633.04	286.28
634.05	21.7619	634.05	283.196
635.07	21.3512	635.07	277.38
635.94	20.4916	635.94	271.228
636.95	19.8999	636.95	266.493
637.97	19.3113	637.97	261.222
638.98	18.5731	638.98	256.116
640	17.7025	640	250.354
641.02	17.1325	641.02	244.246
642.05	16.9482	642.05	239.63
642.94	16.5302	642.94	234.419
643.97	15.7109	643.97	231.059
645	15.6013	645	225.655
646.02	15.3255	646.02	220.789
647.05	14.6823	647.05	218.007
647.94	14.5121	647.94	212.702
648.97	13.5031	648.97	207.217
650	13.2768	650	204.689
651.01	13.1086	651.01	200.22
652.02	12.7434	652.02	194.916
653.04	12.5122	653.04	191.987
654.05	11.427	654.05	185.996
655.07	11.8465	655.07	180.735
655.94	11.0552	655.94	179.174
656.95	10.6041	656.95	173.479
657.97	10.6964	657.97	171.355
658.98	9.87404	658.98	166.939
660	10.1677	660	161.894
661.01	9.74666	661.01	157.233
662.02	9.5728	662.02	153.45
663.04	9.19148	663.04	151.34
664.05	9.14933	664.05	149.748
665.07	10.0865	665.07	152.821
665.94	12.4743	665.94	165.502
666.95	16.5474	666.95	199.77
667.97	24.7107	667.97	271.201
668.98	40.886	668.98	391.957
670	60.2668	670	549.049
671	86.5806	671	750.874
672	111	672	990.718
673	152.979	673	1000
674	194.702	674	1000
675	231.977	675	1000
676	267.041	676	1000
677	304.711	677	1000
678	322.069	678	1000
679	324.538	679	1000
680	306.759	680	1000
681.01	277.109	681.01	1000
682.02	245.925	682.02	1000
683.04	205.283	683.04	1000
684.05	165.803	684.05	778.289
685.07	121.49	685.07	561.539
685.94	88.9334	685.94	403.507
686.95	55.3319	686.95	270.438
687.97	33.2501	687.97	183.263
688.98	18.3921	688.98	130.627
690	10.0947	690	100.181
691	7.0288	691	86.1011
692	5.96108	692	81.1099
693	5.26022	693	77.8593
694	4.99212	694	77.0127
695	4.91744	695	74.8114
696	4.77151	696	71.6833
697	4.46295	697	69.8475
698	4.61095	698	68.563
699	4.46755	699	66.8495
700	4.38752	700	65.6182
