# Supplementary material for: Coemissive luminescent nanoparticles combining aggregation-induced emission and quenching dyes prepared in continuous flow
Source: Nat Commun. 2022 Oct 13;13:6034. doi: 10.1038/s41467-022-33857-x (PMC9562343; doi:10.1038/s41467-022-33857-x)
Supplement: Supplementary file 3 — Source Data [file 41467_2022_33857_MOESM3_ESM.zip › Source Data/Fig. 4/Fig. 4e.xlsx]

## Sheet: Sheet1
No.	CIE x	CIE y
0:1	0.3167	0.3224
2:1	0.3758	0.4418
4:1	0.3726	0.4683
8:1	0.3663	0.4882
16:1	0.4667	0.4823
32:1	0.5114	0.4653
48:1	0.5355	0.4499
