# Supplementary material for: Coemissive luminescent nanoparticles combining aggregation-induced emission and quenching dyes prepared in continuous flow
Source: Nat Commun. 2022 Oct 13;13:6034. doi: 10.1038/s41467-022-33857-x (PMC9562343; doi:10.1038/s41467-022-33857-x)
Supplement: Supplementary file 3 — Source Data [file 41467_2022_33857_MOESM3_ESM.zip › Source Data/Fig. 5/Fig. 5b.xlsx]

## Sheet: Sheet1
Wavelength	No.1	No.2	No.3	No.4	No.5	No.6	No.7	No.8
400	77.201	0.79075	2.69628	51.4299	4.37521	63.5118	4.10919	87.785
401.07	73.2214	0.7109	2.73483	47.9943	4.33205	60.1809	3.8601	83.3013
402	71.1244	0.80225	2.43084	45.9933	4.23963	57.1666	4.03509	80.0777
403.07	69.5948	0.79613	2.59693	44.369	4.29536	54.3235	4.10044	77.1245
404	69.7971	0.65072	2.41285	42.5138	4.22199	53.0188	4.25244	76.5373
405.07	68.3137	0.80247	2.55224	41.5872	4.29025	52.8157	4.38546	75.3462
406	67.9574	0.76024	2.46548	42.43	4.16623	50.3494	4.15144	74.7371
407.07	68.3719	0.81034	2.54725	40.299	4.34582	49.8239	4.28833	72.0217
408	65.9207	0.78049	2.46779	39.238	4.35351	49.0853	4.00325	72.0767
409.07	65.6664	0.8352	2.41804	38.1485	4.11622	47.62	4.32759	69.6115
410	64.8309	0.79825	2.46103	36.4935	4.20014	46.8343	4.35616	68.8226
411.07	63.8221	0.85576	2.47039	35.6811	4.00731	45.7893	4.53927	67.3886
412	61.7171	0.96538	2.40638	34.1629	3.99397	43.2431	4.42465	65.4316
413.07	61.6547	0.91059	2.29009	32.9329	4.13235	41.102	4.50211	62.0546
414	59.4485	0.94318	2.25428	31.3506	4.04226	39.4891	4.73612	60.2676
415.07	57.5981	1.09998	2.23085	29.7065	3.95182	37.6815	4.58875	57.9091
416	57.1677	1.12179	2.28213	28.6718	4.31897	36.2253	4.83453	56.6053
417.07	57.1495	1.33891	2.43811	27.9021	4.17576	35.6894	5.61527	56.2121
418	58.0482	1.46323	2.42643	27.7352	4.76412	36.0881	6.19424	57.8258
419.07	60.9009	1.58509	2.84299	27.5718	5.33257	36.3325	6.82704	61.4479
420	61.2376	1.73921	3.02367	28.343	5.61946	37.3739	8.24007	62.8858
421.07	66.1858	2.15219	3.35523	29.4181	6.58713	37.952	9.38379	66.698
422	69.6988	2.43193	3.77076	30.7689	7.22142	40.2623	11.2477	72.6978
423.07	75.3999	3.42132	4.40357	33.0163	8.76544	42.3357	14.1153	80.1646
424	82.5199	3.9234	4.8669	35.0734	10.4602	45.5095	17.3719	88.8517
425.07	88.9364	4.67513	5.61519	37.2442	12.1309	48.6771	21.0172	99.0486
426	95.0081	5.36128	6.34704	40.1563	13.2835	50.5516	24.2499	106.521
427.07	100.847	6.3607	6.81995	40.732	14.5457	52.9033	27.8624	113.709
428	105.72	7.02474	7.34933	42.6637	15.59	53.3349	30.0621	118.6
429.07	107.302	8.21079	7.51576	42.173	16.6187	54.4503	32.3879	122.031
430	108.027	9.44396	7.75208	41.0904	17.1288	54.4306	34.3628	125.077
431.07	107.568	10.1062	7.71648	41.0375	17.6851	52.867	36.0039	122.719
432	106.72	11.1591	7.93319	40.546	17.712	51.9525	37.9982	124.753
433.07	106.176	12.675	7.95795	39.4194	18.3224	52.2019	39.7115	124.861
434	107.037	13.9711	8.02103	38.852	17.8458	51.1602	41.2361	123.79
435.07	103.792	15.6175	8.12443	38.1086	17.9975	50.0148	41.2916	120.907
436	102.584	16.6593	7.96085	35.5647	17.748	48.4397	41.319	118.188
437.07	97.8786	18.8327	7.62822	34.9067	17.0019	46.1737	41.3357	113.953
438	94.9842	21.0339	7.3554	33.4634	16.8078	43.8334	40.2138	111.507
439.07	91.2074	22.8929	6.90034	31.6032	15.9753	41.91	39.6803	104.132
440	87.5388	25.372	6.76491	31.0563	15.3157	39.7598	38.1323	100.314
441.06	81.4855	27.031	6.27926	29.0778	14.6327	37.8826	35.532	94.1184
441.96	76.1031	29.1914	6.21233	27.185	13.3604	35.1679	33.3565	86.9066
443.03	70.685	31.8155	5.66706	25.0443	12.4401	32.5156	29.0987	78.041
443.93	64.2964	34.8914	5.35322	23.7331	11.0849	29.707	26.568	69.9762
445	58.9038	38.5763	4.85968	22.1139	10.4034	27.7393	23.2088	61.8776
446.06	55.5153	40.9278	4.84074	21.3021	10.1186	26.1917	22.215	57.3183
446.96	53.6243	44.537	4.80145	20.8939	9.71202	26.2945	20.9939	55.2558
448.03	51.2492	49.1278	4.81476	19.9319	10.0085	25.5013	20.8076	53.1271
448.93	50.1857	53.0281	4.88617	20.2375	9.95841	25.5467	20.6324	52.4475
450	48.3091	58.0258	4.96642	19.1469	9.73113	25.6268	20.2111	51.1992
451.07	46.2361	62.1756	5.0748	19.4329	10.1027	24.55	19.8797	48.5712
452	45.2831	65.4861	5.05644	19.1049	10.6739	24.3455	20.3084	47.2006
453.07	45.1296	70.2244	5.3676	19.2876	10.4809	23.6383	19.9395	46.2462
454	43.7471	75.1349	5.4614	18.6092	10.69	24.3862	20.2157	46.673
455.07	43.5946	80.0524	5.71912	19.1893	11.3727	24.1131	20.0121	45.1466
456	43.5113	84.7738	6.02334	18.8804	11.4404	23.435	20.4672	45.6967
457.07	43.0344	89.7221	6.57472	19.6822	12.2377	23.4831	21.51	46.211
458	43.4234	95.3994	6.89778	19.792	13.1443	24.2746	22.42	47.791
459.07	43.1886	99.5582	7.20431	20.3512	14.1114	25.7177	23.6882	47.3442
460	44.4489	103.875	7.7088	19.9613	14.5741	25.0089	24.6687	48.3544
461.06	43.3552	109.895	8.10941	20.2674	15.2436	25.3432	25.1416	48.7492
461.96	42.8644	114.103	8.54196	19.9964	15.3188	25.0807	24.7361	47.6847
463.03	41.8392	118.985	9.32178	20.6672	16.7681	24.8606	24.4082	47.2066
463.93	40.2682	123.064	9.9902	20.2024	17.507	24.0737	24.1754	45.3299
465	39.0197	128.142	10.5623	20.5885	18.0676	24.2115	23.7853	43.4344
466.06	37.541	133.817	11.8257	20.9742	18.9342	24.559	23.4274	42.5832
466.96	37.1105	136.834	12.5302	20.8751	20.4957	24.9477	23.2462	42.6278
468.03	35.4785	142.156	14.0009	21.958	22.0174	25.0888	23.6244	41.6659
468.93	35.9958	144.941	15.3729	22.2931	23.5181	25.1565	23.2339	41.121
470	34.3049	148.557	17.2446	23.4037	25.4956	25.7027	23.2431	39.9187
471.06	34.0007	153.769	19.2401	24.2879	27.7359	26.3953	23.3773	40.0184
471.96	33.9798	156.643	21.3397	25.9799	30.4071	26.7869	23.4531	39.084
473.03	32.2105	160.868	24.3971	27.5555	33.1927	28.219	23.4544	38.1596
473.93	32.3757	164.838	27.0748	30.0028	37.0265	28.3768	22.9272	37.7336
475	31.6521	168.053	30.2775	31.6623	40.7325	29.8605	23.7337	38.0138
476.06	31.0581	170.191	34.3505	35.2758	44.4532	31.5555	24.3853	37.0594
476.96	31.0411	174.825	37.6833	37.2625	48.5928	33.1417	24.0233	37.7749
478.03	31.1528	177.788	42.2746	41.1345	53.8525	35.3252	24.6626	37.7882
478.93	31.1803	181.877	47.0813	44.9853	58.6125	37.9853	23.9738	37.5211
480	31.0221	182.6	51.3364	50.7426	64.1421	40.7146	25.0587	38.1548
481.06	32.7744	186.755	58.4476	55.2919	72.1985	44.104	26.4936	40.407
481.96	32.4044	189.857	64.4996	61.7213	77.5717	47.5502	27.6434	42.918
483.03	34.8866	193.429	70.5791	68.192	85.921	52.172	29.4982	45.0587
483.93	36.6858	195.399	76.4501	75.275	91.6178	56.5357	30.7363	48.2431
485	37.7801	196.156	84.2531	82.037	98.4926	59.9164	32.0616	49.3392
486.06	37.1463	200.317	91.2283	90.5127	104.528	64.4519	32.0823	48.7547
486.96	37.4677	201.589	98.5905	96.7834	111.367	65.9384	31.8364	48.4149
488.03	35.4106	204.778	106.711	103.903	117.55	70.1269	31.3349	47.5954
488.93	34.484	206.285	112.75	110.424	122.972	72.1038	30.1346	45.6037
490	32.2706	207.546	121.229	117.274	128.748	75.222	29.3501	42.5254
491.06	31.0202	209.606	129.645	126.331	135.737	77.6185	28.4423	41.4044
491.96	29.5639	210.203	134.261	130.863	140.844	80.8784	27.8009	39.1385
493.03	27.8108	209.698	143.383	139.403	146.585	81.0993	26.3082	35.5681
493.93	26.9939	213.115	148.362	144.822	150.301	81.9398	25.6961	33.1594
495	24.3221	212.865	156.598	149.292	153.875	84.2045	24.0945	31.946
496.06	23.8361	213.926	162.165	153.624	158.419	84.0744	23.5039	29.0057
496.96	22.5709	214.6	168.829	158.044	161.131	85.065	22.9574	27.3021
498.03	20.6266	213.303	175.055	161.699	165.614	85.1233	22.5291	26.0594
498.93	20.324	215.665	178.848	164.867	166.913	86.964	22.0835	24.8104
500	18.9811	215.47	183.726	170.101	169.427	87.2623	21.4718	23.5155
501.06	17.7726	215.528	187.43	171.832	171.308	86.8823	21.1758	22.3765
501.96	17.8307	215.131	192.308	177.256	174.173	88.403	20.2139	21.5284
503.03	17.1684	216.073	195.297	180.664	176.189	88.1577	20.1552	20.1492
503.93	16.3842	214.167	198.274	180.028	176.284	88.7767	20.3254	20.526
505	16.5479	214.424	200.652	183.698	176.367	89.0553	19.9549	20.2508
506.06	16.4989	212.352	203.136	183.883	178.372	88.066	19.5616	19.9039
506.96	16.1777	211.989	204.15	185.515	178.8	90.3984	19.316	19.6839
508.03	16.7971	212.11	206.318	188.241	181.359	91.4079	19.694	20.9008
508.93	17.0072	211.634	206.513	191.537	181.846	93.7708	19.2983	21.6412
510	18.0555	209.525	209.823	193.036	183.807	94.5638	20.0729	22.9333
511.04	19.674	207.205	209.998	197.728	184.696	98.1827	21.5253	26.4455
511.94	21.5857	207.292	211.124	200.923	186.991	99.2253	23.0047	28.4919
512.98	23.8652	205.659	213.875	204.051	188.076	103.077	24.8013	32.526
514.02	27.1438	206.145	214.696	207.689	191.684	106.998	25.7918	35.7305
515.07	28.5633	204.756	215.697	210.298	192.012	109.978	26.9362	38.7763
515.97	29.515	202.62	215.916	214.176	190.85	110.525	27.9345	40.6335
517.01	31.2124	202.745	215.982	213.827	193.52	112.037	27.5059	39.9901
518.05	29.611	200.437	215.993	215.363	191.516	110.239	26.1231	39.2658
518.95	28.4966	198.865	215.25	216.067	189.08	110.511	25.3688	37.1574
520	25.6864	195.22	213.884	212.719	188.139	105.016	22.889	32.7465
521.06	22.2766	193.846	212.716	211.434	185.099	100.7	20.1784	28.3479
521.96	20.1276	191.058	212.781	208.839	183.686	99.4586	18.6013	25.1087
523.03	17.5344	189.86	211.206	206.292	179.904	97.502	17.3642	22.227
523.93	16.7471	188.159	210.47	205.901	178.032	96.5496	16.5179	21.2574
525	16.9575	186.23	209.7	208.053	176.683	95.1717	16.5065	21.2621
526.06	17.9634	183.999	208.758	208.487	177.568	95.8725	16.95	22.8377
526.96	18.7568	182.669	208.235	209.634	176.427	98.5892	18.08	23.5651
528.03	19.6301	179.133	207.762	211.402	175.651	97.077	18.1479	25.2283
528.93	20.1794	177.811	207.037	210.883	174.847	98.5608	17.7288	26.2225
530	19.5633	175.125	204.61	210.876	172.807	97.0002	17.7686	24.381
531.04	18.357	173.283	203.114	208.673	169.527	95.2751	16.7944	23.6445
531.94	17.6739	170.593	201.446	208.565	167.08	93.34	15.7369	22.7198
532.98	16.3799	168.929	199.67	205.62	163.911	91.4947	15.2406	20.584
534.02	15.3231	166.829	197.789	204.108	161.325	87.9443	14.2793	18.9393
535.07	14.2605	163.775	194.317	203.545	159.492	85.8433	13.4574	18.4
535.97	13.829	161.427	192.959	201.289	156.508	86.2518	12.9491	17.1423
537.01	12.5405	157.976	190.866	199.924	152.631	83.7017	12.4896	16.4358
538.05	12.0461	157.396	188.311	197.166	150.268	83.159	12.4394	15.345
538.95	12.177	155.029	187.004	195.38	148.98	81.8386	12.0168	14.8543
540	11.7498	152.788	184.739	193.562	146.89	79.8561	11.8555	14.5471
541.04	11.5798	150.93	182.04	193.597	142.994	79.7904	11.7752	14.1174
541.94	11.5343	147.066	178.885	192.263	142.837	78.1989	11.7799	14.4273
542.98	11.2778	146.569	176.968	190.552	139.63	76.6712	11.7018	13.7596
544.02	10.8056	142.801	175.175	186.818	136.991	74.8379	11.2994	13.3941
545.07	10.2557	140.586	172.08	184.747	133.932	74.0855	10.903	12.4995
545.97	9.12812	138.343	171.207	185.328	133.219	73.3345	10.7398	12.133
547.01	9.11805	137.166	168.66	182.469	128.838	71.3591	9.9583	11.9284
548.05	8.68767	135.535	165.873	178.132	127.645	69.6212	9.8595	11.1181
548.95	8.61103	131.536	163.887	178.236	126.317	68.5841	9.49986	10.6409
550	7.87585	129.305	161.888	174.74	122.29	66.8494	8.98281	10.3902
551.04	7.45733	126.614	158.313	172.49	120.217	65.9257	8.95551	10.2506
551.94	7.50355	124.751	157.328	173.729	118.324	65.6201	9.18787	10.3639
552.98	7.3065	122.698	152.705	169.805	116.976	65.7194	8.71462	9.88083
554.02	7.22439	119.06	152.188	168.243	116.231	63.8276	8.75912	10.0649
555.07	7.29564	116.829	150.924	165.437	112.779	61.8329	8.37911	9.54396
555.97	7.0192	115.494	146.963	163.555	111.16	62.3508	8.74992	9.68024
557.01	6.85363	112.591	145.116	163.389	108.843	61.6921	8.49511	9.09001
558.05	6.84957	110.3	143.477	158.602	108.363	61.1902	8.45389	9.47348
558.95	6.61816	108.89	142.221	158.23	105.861	59.7047	8.23175	9.62442
560	6.16335	106.872	140.337	155.115	106.427	59.5446	8.30872	9.40586
561.04	6.53931	105.169	137.491	154.619	103.472	58.3758	8.60553	9.31017
561.94	6.62643	102.888	134.875	153.01	102.972	59.2229	8.84144	9.4856
562.98	6.29534	99.9387	132.924	151.512	101.526	57.8612	9.09416	9.33931
564.02	6.08632	98.5051	131.124	149.578	100.993	57.6851	9.53479	9.22611
565.07	6.12633	96.2141	129.437	148.014	99.7827	57.5257	9.81372	9.76865
565.97	6.32876	94.1324	127.985	146.759	98.592	56.8752	10.1356	9.8379
567.01	6.60034	91.8725	125.305	144.171	99.177	57.246	10.7689	9.80612
568.05	6.05068	90.4879	123.675	142.233	97.8795	57.4247	11.1504	10.2967
568.95	6.26401	88.6644	122.209	142.692	97.5756	57.3455	11.9368	10.337
570	6.21199	85.972	120.149	139.721	97.5873	57.2899	13.268	10.5833
571.04	6.01657	84.9098	117.47	136.719	97.952	59.0964	13.9997	11.3798
571.94	5.67122	83.1732	116.147	136.815	99.3455	58.6501	15.1159	12.1983
572.98	5.94522	81.3488	114.496	135.279	99.3143	59.2962	16.352	12.4356
574.02	6.05273	79.8556	112.086	133.335	101.034	61.2025	17.9195	12.988
575.07	5.70607	77.5871	109.615	131.614	102.173	61.8684	19.7563	13.9947
575.97	5.80256	76.222	109.065	128.352	103.181	64.4188	21.3028	14.616
577.01	5.79471	74.2343	107.445	127.531	104.537	64.2932	23.3197	15.6207
578.05	5.59997	71.9573	105.219	124.042	106.975	67.0208	26.5637	16.6265
578.95	5.41993	70.6197	103.258	123.854	108.505	68.7796	29.4016	17.8442
580	5.43492	69.4159	101.568	121.644	112.516	70.452	32.4298	20.0361
581.02	5.55052	68.7687	99.7578	120.062	114.796	74.3949	36.1348	22.3523
582.05	5.22384	66.9542	98.5062	117.077	119.141	76.4788	40.2094	24.0368
582.94	5.45332	64.8168	96.4716	114.343	122.626	80.7686	44.398	25.6764
583.97	5.35138	63.7035	94.337	114.442	126.211	84.3618	49.5398	29.416
585	4.71829	62.3954	92.9594	112.782	131.124	88.5275	54.0477	31.4091
586.02	4.95888	61.055	90.6012	109.723	135.57	93.1499	59.9964	35.6713
587.05	4.84753	59.3281	89.2478	106.962	140.852	98.0142	66.664	39.8597
587.94	4.58224	57.9312	88.3049	105.279	147.028	103.973	71.9185	43.2872
588.97	4.48391	57.2665	86.4566	103.979	151.275	110.362	79.5356	47.6803
590	4.4066	55.1014	84.1874	103.425	157.559	115.093	86.5529	51.4993
591.04	4.58868	54.0244	83.621	100.315	163.108	122.014	94.5521	59.2753
591.94	4.50042	53.9183	81.7662	98.9472	168.606	127.792	101.696	63.4792
592.98	4.76332	51.9956	79.4223	97.5412	174.881	136.142	109.627	69.7758
594.02	4.72535	49.9949	78.2397	95.3625	180.715	142.107	118.922	78.6504
595.07	4.59035	49.2623	77.1745	93.6735	183.896	149.453	128.911	84.51
595.97	4.43824	48.5265	75.3831	90.408	189.208	155.981	135.713	91.2375
597.01	4.33084	46.6313	73.6591	90.8607	195.403	163.877	144.836	99.8494
598.05	4.23488	45.7073	72.2832	89.4065	199.621	170.495	154.132	108.219
598.95	4.44176	44.5331	71.2387	87.7612	203.066	176.293	160.985	116.413
600	4.33521	44.2166	69.9694	86.3992	206.507	183.502	168.199	124.486
601.02	4.17141	42.4621	67.9551	83.7066	208.893	188.117	176.865	133.759
602.05	4.37528	41.4728	66.0678	82.4152	212.891	193.45	185.013	141.597
602.94	4.12795	40.3561	65.4249	79.9618	213.985	197.572	190.272	149.464
603.97	4.22337	40.2229	64.0262	79.518	215.175	204.679	196.348	158.181
605	4.3175	38.9308	62.8649	77.3423	215.674	208.491	201.113	166.648
606.02	4.15622	37.9184	60.8384	76.048	215.967	207.691	204.776	175.482
607.05	4.08358	36.5742	59.6538	74.0285	215.438	212.536	209.818	183.371
607.94	3.845	35.9741	58.009	71.7386	215.211	214.308	210.782	189.266
608.97	4.04194	34.6831	56.8365	71.4182	213.169	214.402	214.56	194.339
610	3.81884	33.992	55.5574	70.0915	212.478	216.126	216.371	199.541
611.02	3.56697	32.9271	54.2013	67.4525	209.48	213.534	215.613	205.414
612.05	3.64348	32.2269	52.8805	67.5101	206.34	214.07	214.652	208.191
612.94	3.44939	31.2635	52.0269	65.0475	202.223	211.342	214.608	211.106
613.97	3.37571	30.7984	51.3234	62.9896	199.365	208.217	210.349	214.446
615	3.34706	29.3278	49.4358	61.7668	193.582	208.777	209.258	216.008
616.02	3.27949	28.5938	48.5795	60.9962	190.147	203.888	205.064	216.227
617.05	3.03243	28.392	47.0099	59.3757	185.628	197.848	201.445	215.47
617.94	3.39117	27.1341	46.1601	58.133	180.857	194.207	195.982	211.112
618.97	2.93878	26.1236	45.2448	57.0296	175.347	191.793	192.32	209.01
620	2.83552	25.5081	43.7799	55.5041	172.782	185.998	187.917	208.703
621.02	3.05775	25.2372	42.8217	53.5186	166.307	179.95	181.378	202.544
622.05	2.83835	24.1826	41.3201	53.0685	160.549	174.583	175.61	200.164
622.94	3.01214	23.8712	40.9626	51.7421	156.314	169.299	170.586	194.086
623.97	2.9305	23.1262	39.88	50.2158	152.849	165.183	165.842	190.806
625	3.1123	22.2567	38.9591	49.5217	147.689	159.385	160.642	185.819
626.02	3.07958	21.8361	37.8955	47.2478	142.201	154.444	154.709	177.976
627.05	2.95865	21.1156	36.9795	47.1281	137.385	148.716	149.678	174.115
627.94	3.01953	20.2671	35.8933	45.8385	133.272	142.228	145.598	170.141
628.97	2.90225	19.9596	35.1456	45.5134	130.142	138.446	139.73	163.508
630	2.89431	19.5659	34.3695	43.0104	125.758	132.701	134.002	156.38
631.01	3.04581	19.0256	33.1809	42.7654	121.572	128.783	129.327	152.657
632.02	3.12029	18.4855	32.5949	41.1467	118.403	125.66	124.318	145.029
633.04	2.73223	17.8968	31.4699	40.8359	114.049	121.192	121.322	139.258
634.05	2.87736	17.2494	30.5787	39.0528	111.28	116.829	116.559	135.461
635.07	3.07676	16.399	29.6774	38.3287	107.173	112.344	112.744	128.714
635.94	3.13716	16.2492	29.2834	36.7087	106.257	108.1	108.96	124.847
636.95	2.77081	15.7944	28.0471	36.2963	103.237	103.924	106.564	120.058
637.97	2.79767	15.621	27.4198	35.2013	100.408	101.591	103.475	115.037
638.98	2.87098	14.9002	26.917	34.9421	97.9844	98.6043	99.9631	110.792
640	2.70726	14.5339	26.4633	34.0024	95.4828	96.6727	97.6133	106.427
641.02	2.85751	14.0982	25.421	32.5298	92.7473	93.6153	95.1598	104.404
642.05	2.82194	13.6053	24.4512	31.5872	91.0514	90.656	92.0885	99.6721
642.94	2.76409	13.3768	24.0591	31.3268	89.6416	88.2454	90.517	97.2843
643.97	2.83716	13.065	23.2166	30.3117	88.1071	87.9547	88.4459	94.611
645	2.73411	12.2792	22.5835	30.4796	86.646	84.007	87.5645	91.5605
646.02	2.51651	12.2182	22.1602	28.6502	85.2267	83.3578	86.1017	89.5207
647.05	2.56485	11.6202	21.2183	28.4041	84.4373	81.7606	84.3953	86.8977
647.94	2.75552	11.4873	20.8054	27.5344	82.6591	80.576	83.6796	86.7601
648.97	2.58871	11.2924	20.4813	26.4765	82.3438	79.1288	81.8322	83.639
650	2.81885	10.7791	19.6229	25.3793	80.6082	78.0867	81.2464	81.771
651.01	2.78262	10.4444	19.153	25.8549	79.4011	77.7204	79.9745	79.1809
652.02	2.72496	10.2295	18.547	24.6387	78.2037	75.0633	79.4496	77.364
653.04	2.69436	9.90976	18.2018	24.4097	77.8352	75.4358	79.4844	77.7356
654.05	2.50278	9.80707	17.6589	23.893	76.6051	74.3025	78.4031	78.1752
655.07	2.8307	9.54383	16.8969	23.2125	75.0189	73.3074	76.7832	75.6808
655.94	2.65964	8.92685	16.8868	22.8564	74.6356	74.2993	76.2114	75.9001
656.95	2.79045	8.73727	16.2467	21.9651	73.1805	72.6181	75.2927	74.3682
657.97	2.69064	8.52999	15.4414	21.7159	72.2003	71.5649	75.1832	73.8172
658.98	2.84045	8.46354	15.4424	20.7087	70.1956	69.9688	74.4643	73.4558
660	2.7629	7.88631	14.7829	20.1781	69.6908	70.2288	73.0077	72.6932
661.01	2.74128	7.57392	14.4838	19.8812	68.1869	69.035	71.9252	72.18
662.02	2.69516	7.6451	13.6446	19.5538	66.83	67.9899	70.9404	70.8369
663.04	2.66943	7.56438	13.811	18.7131	65.7962	66.5435	69.1943	71.0654
664.05	2.80797	6.75048	13.1059	18.2018	63.8778	64.3614	68.6766	69.4603
665.07	2.72262	6.79627	12.5596	18.2543	63.3732	65.058	66.7075	70.1539
665.94	2.87895	6.61631	12.5068	16.8067	61.2091	63.5037	65.5498	69.3087
666.95	2.63051	6.41821	11.9327	17.1176	60.0891	61.8075	64.9144	68.203
667.97	2.90234	6.36531	11.3504	16.0554	57.7234	61.6778	62.6918	67.2358
668.98	2.57586	6.24594	11.3134	15.6777	56.8844	60.4691	61.0823	66.3381
670	2.85115	5.98089	11.0697	15.2725	55.5746	59.1459	60.5023	65.7531
671	2.71873	5.5761	10.5091	14.9917	54.0824	58.0498	59.2268	64.7013
672	2.55658	5.74812	10.3755	14.6104	53.0886	56.4712	57.4037	63.8408
673	2.7264	5.4334	9.91162	14.3638	50.4768	54.9741	56.0927	62.0757
674	2.44778	5.23909	9.7476	14.1066	49.1386	54.0267	53.7793	61.0232
675	2.63099	5.05318	9.47096	13.4421	47.7007	52.8598	52.4354	58.5191
676	2.98854	5.02132	9.02744	13.2167	46.2967	50.386	50.6664	58.4137
677	2.86251	4.91119	8.90249	13.0808	45.3274	48.9532	49.0328	57.3132
678	2.92931	4.41523	8.69065	12.5821	43.7496	48.0109	47.3809	54.8614
679	2.83435	4.21824	8.43135	12.6038	41.9276	46.5439	46.1416	54.348
680	2.67737	4.29568	8.12814	12.3563	40.9842	45.9001	45.0957	54.187
681.01	2.96862	4.15314	8.2171	12.318	40.2453	43.6366	43.4981	52.9425
682.02	2.92021	4.19978	7.82306	11.8251	38.8	43.3244	42.2486	52.0493
683.04	2.99063	3.87618	7.8222	11.4044	37.5893	41.8351	40.5662	50.7983
684.05	2.96194	4.06985	7.32559	11.4923	36.5752	40.9823	40.3035	48.9107
685.07	2.95966	3.80626	7.33831	10.8296	35.809	39.9721	38.771	47.9549
685.94	3.09311	3.71672	7.31216	10.5787	34.8129	39.357	37.9294	46.6769
686.95	3.21359	3.79657	6.91196	11.1406	33.6564	38.0493	36.3377	46.365
687.97	2.72803	3.49098	6.89528	10.4232	32.9353	35.8722	34.9325	44.5909
688.98	2.8753	3.6604	6.60199	10.4105	31.9648	35.8587	34.1262	43.3868
690	3.03888	3.38089	6.69949	10.5561	30.7442	33.9686	33.5375	41.6262
691	3.11237	3.2833	6.3398	10.0443	30.2295	34.1388	31.971	41.3397
692	3.28891	3.22118	6.05398	10.5089	29.5197	33.2955	30.4829	39.9065
693	2.97703	3.445	6.01	10.5234	28.5024	32.0136	30.0191	38.6895
694	3.19484	3.22443	5.84646	9.9722	27.4172	31.4869	28.8779	37.0719
695	3.14083	3.06889	5.75541	10.3803	27.2781	30.31	28.0713	37.2848
696	3.23751	2.95974	5.61712	9.66066	26.5852	29.2801	26.863	36.2315
697	3.24703	2.95285	5.46018	9.5579	25.6857	29.0848	26.3693	34.3492
698	3.52924	2.8321	5.29307	9.46917	24.5907	27.8872	25.3329	33.4923
699	3.3769	2.84234	5.25663	9.17448	24.5065	27.7537	25.1958	32.3383
700	3.38953	2.78208	5.10669	8.96356	23.2951	26.8976	24.5118	32.2326
