# Supplementary material for: Coemissive luminescent nanoparticles combining aggregation-induced emission and quenching dyes prepared in continuous flow
Source: Nat Commun. 2022 Oct 13;13:6034. doi: 10.1038/s41467-022-33857-x (PMC9562343; doi:10.1038/s41467-022-33857-x)
Supplement: Supplementary file 3 — Source Data [file 41467_2022_33857_MOESM3_ESM.zip › Source Data/Fig. 5/Fig. 5c.xlsx]

## Sheet: Sheet1
No.	CIE x	CIE y
1	0.1778	0.1345
2	0.2344	0.437
3	0.3142	0.569
4	0.3223	0.5223
5	0.4149	0.4764
6	0.4405	0.3974
7	0.5274	0.3176
8	0.434	0.2459
