# Supplementary material for: Coemissive luminescent nanoparticles combining aggregation-induced emission and quenching dyes prepared in continuous flow
Source: Nat Commun. 2022 Oct 13;13:6034. doi: 10.1038/s41467-022-33857-x (PMC9562343; doi:10.1038/s41467-022-33857-x)
Supplement: Supplementary file 3 — Source Data [file 41467_2022_33857_MOESM3_ESM.zip › Source Data/Supplementary Information/Supplementary Figure 10/Supplementary Figure 10.xlsx]

## Sheet: Sheet1
Wavelength	350 nm	370 nm	390 nm	410 nm	430 nm	446 nm
450	312.926	293.937	74.4799	28.7262	35.3687	1000
451.07	317.029	299.67	75.4415	27.8597	33.7803	1000
452	320.074	303.804	76.1144	27.1017	32.0247	1000
453.07	327.413	310.109	76.8	26.7691	30.3891	405.784
454	327.023	312.44	77.2196	25.8925	29.1403	135.024
455.07	334.922	316.832	78.7999	25.3367	28.1925	73.5623
456	336.883	323.813	78.8416	25.855	27.6831	62.676
457.07	341.862	326.965	80.9634	25.3729	26.9718	56.2121
458	344.355	332.198	82.599	25.8861	26.6465	52.6645
459.07	349.077	341.588	83.2257	26.1851	26.7276	50.1699
460	351.614	344.784	84.4667	26.4999	26.6759	48.5174
461.06	354.173	347.211	86.6606	25.8065	26.0865	46.1508
461.96	355.666	350.413	85.6893	25.852	25.0949	43.8211
463.03	360.839	356.406	86.5165	24.6585	23.8734	41.0108
463.93	361.443	357.926	86.7913	24.021	23.0618	38.0279
465	364.274	355.796	86.897	23.0612	21.8511	35.6708
466.06	364.047	363.139	87.1377	22.3819	20.8937	33.523
466.96	367.155	363.656	86.7399	21.7645	20.136	32.4459
468.03	369.121	362.817	87.6028	21.6892	19.634	30.7565
468.93	371.852	368.519	87.6461	21.5508	19.1739	29.4968
470	370.405	368.648	88.1747	20.8832	18.5753	28.4324
471.06	372.501	370.943	88.0435	20.3818	17.9264	27.7248
471.96	372.469	373.391	87.952	20.3348	17.6475	26.8848
473.03	371.291	374.605	89.1572	20.0977	17.1429	25.9598
473.93	370.846	373.116	88.3116	19.9728	17.0289	25.3389
475	369.258	372.216	88.8977	19.9043	16.6643	24.2955
476.06	371.588	374.262	87.9565	19.8512	16.3124	23.9961
476.96	367.013	374.926	88.3123	19.2499	16.1731	23.489
478.03	366.632	371.702	88.8333	19.3983	15.7344	23.2518
478.93	363.549	371.605	88.8065	19.6486	15.8221	22.9594
480	362.416	370.612	89.3842	19.6824	15.946	22.9655
481.06	361.557	369.588	90.1713	20.9564	16.3642	23.2591
481.96	359.07	371.496	91.5484	21.4666	16.8436	23.9328
483.03	354.307	369.006	91.6459	22.5337	17.8116	24.6865
483.93	351.842	375.313	93.1544	23.439	18.2749	24.9593
485	350.229	372.263	94.0106	23.724	18.5744	25.5219
486.06	348.07	368.863	93.2473	23.9044	18.2597	24.9588
486.96	344.888	365.537	92.827	23.2129	17.999	24.1229
488.03	339.607	363.36	90.6053	22.8238	17.3753	22.9485
488.93	335.924	360.944	89.5683	22.0134	16.6656	22.202
490	334.256	352.946	88.6508	21.7189	16.2604	21.6988
491.06	328.305	352.139	87.6374	20.7126	15.4458	20.2918
491.96	326.178	344.752	85.9857	19.7334	15.0088	19.4657
493.03	322.398	341.852	85.4022	18.9976	14.2157	18.438
493.93	318.985	339.19	83.9405	17.9319	13.4916	18.0163
495	315.689	335.504	81.5369	17.2539	13.1102	17.0636
496.06	311.256	330.989	80.6972	16.4369	12.1241	16.3002
496.96	306.603	328.53	79.6922	16.1116	12.2071	15.6229
498.03	302.678	327.451	78.8429	15.7489	11.9477	15.1609
498.93	298.821	322.774	77.9375	15.8677	11.7145	14.8293
500	297.444	323.086	76.04	15.2358	11.4676	14.6871
501.06	291.602	317.772	75.1699	14.8738	11.0549	14.3846
501.96	287.534	313.846	75.0322	14.5241	10.8826	13.9899
503.03	282.457	311.531	72.7247	13.9941	10.6722	13.894
503.93	278.432	306.443	73.0188	14.4706	10.7297	13.5788
505	274.385	301.308	71.4763	13.852	10.4697	13.4616
506.06	270.343	295.263	70.7188	13.8219	10.0919	13.4981
506.96	266.631	290.225	69.6576	13.7137	10.4498	13.5263
508.03	261.942	284.478	68.987	13.7366	10.1171	13.2785
508.93	258.522	278.699	68.2846	13.6784	10.1905	12.7612
510	254.214	273.417	67.5647	13.4689	10.0582	12.9234
511.04	248.638	267.469	66.9193	13.6614	9.93025	12.6162
511.94	244.195	264.81	66.6048	13.1964	9.84068	12.8464
512.98	240.125	258.077	65.101	13.2595	9.78387	12.4407
514.02	237.385	255.878	63.7707	12.9154	9.5449	12.393
515.07	233.536	250.635	63.1877	12.6754	9.56032	12.0903
515.97	229.208	248.556	62.3785	12.7902	9.2919	12.0675
517.01	225.645	241.651	61.7117	12.7838	9.53739	12.0445
518.05	220.984	238.94	60.2629	12.5923	9.18272	12.0822
518.95	215.313	234.178	59.6861	12.5091	9.29829	12.1328
520	212.756	230.869	58.8987	12.1695	9.08943	11.8295
521.06	207.702	226.428	58.3518	11.8438	8.78226	11.2891
521.96	204.119	225.098	57.736	12.1	8.87149	11.6633
523.03	200.535	219.462	57.3205	11.6945	8.71149	11.6357
523.93	197.683	214.882	58.0779	11.7645	8.6414	11.1474
525	191.986	213.68	60.6269	11.7036	8.76741	11.4739
526.06	188.377	211.401	63.3601	12.4557	9.10763	11.5036
526.96	185.451	208.194	66.7172	12.6033	9.32748	11.741
528.03	180.373	204.991	69.8279	12.734	9.20133	11.8536
528.93	177.243	202.703	71.5797	12.7919	9.34009	11.7141
530	173.633	196.405	69.6982	12.5727	9.0371	11.5294
531.04	168.849	192.522	67.067	12.3003	8.98453	11.2189
531.94	166.312	187.872	62.8923	11.6877	8.63869	10.9706
532.98	162.281	183.004	58.8787	11.6448	8.47635	10.6783
534.02	159.068	176.823	53.8246	11.427	8.18952	10.3115
535.07	155.34	174.925	49.8604	11.0606	7.88845	10.2428
535.97	152.055	171.645	47.5756	10.5875	7.80875	9.7718
537.01	148.776	165.185	45.1491	10.3814	7.53026	9.54339
538.05	145.516	162.608	43.1877	10.0536	7.53417	9.5474
538.95	142.223	159.093	42.1674	10.0623	7.32319	9.46675
540	139.177	155.542	41.3788	10.107	7.1941	9.33573
541.04	136.336	149.792	40.4228	9.98673	7.25635	9.41041
541.94	132.602	149.029	39.8464	10.0675	7.28752	9.10062
542.98	131.052	144.87	39.1331	9.75175	7.29346	9.26745
544.02	127.01	142.464	38.0167	9.44702	6.99883	8.88695
545.07	122.628	138.038	36.462	9.00506	6.64233	8.62619
545.97	120.109	134.15	35.8204	8.68708	6.42453	8.25042
547.01	117.438	131.268	34.6732	8.42559	6.26566	7.99624
548.05	114.272	127.186	34.2395	8.06891	6.0545	7.72383
548.95	111.457	126.14	32.8317	7.85104	5.80706	7.6502
550	108.868	120.952	32.299	7.8494	5.70197	7.45338
551.04	106.294	117.924	30.9123	8.2328	5.59032	7.12641
551.94	104.276	115.308	30.6863	8.48512	5.57361	7.16762
552.98	102.335	112.953	30.088	9.42447	5.31728	6.76432
554.02	99.3877	110.153	29.0775	10.3225	5.27604	6.89706
555.07	95.9899	107.364	28.3619	10.9163	5.27866	6.64226
555.97	94.3871	103.894	27.767	11.2202	5.14254	6.61717
557.01	91.7348	102.831	26.9473	11.3567	5.09957	6.36214
558.05	88.0826	98.8067	26.2705	10.6389	4.93338	6.19366
558.95	86.6087	96.2114	25.473	10.4597	4.74892	6.23229
560	84.1689	94.6212	25.0722	9.31461	4.75167	6.04441
561.04	82.1017	91.451	24.8302	8.33683	4.7744	6.13475
561.94	80.3938	89.9404	24.1889	7.67183	4.48289	5.89096
562.98	77.8521	86.8231	23.4733	6.97576	4.70897	5.86287
564.02	75.4681	85.5906	23.1733	6.171	4.56543	5.90147
565.07	73.766	82.2678	22.5542	6.01957	4.47241	5.82202
565.97	71.7798	81.3971	22.2087	5.68252	4.49777	5.6721
567.01	69.2453	79.2013	21.3427	5.5646	4.48401	5.54573
568.05	68.1269	76.8463	21.0975	5.36645	4.4693	5.40603
568.95	66.3063	75.3215	20.7017	5.26976	4.23122	5.40869
570	65.0062	72.4055	19.7275	5.40775	4.46573	5.50859
571.04	62.368	71.4717	19.8826	5.54003	4.25009	5.35993
571.94	61.7111	69.7077	19.1956	5.44725	4.18146	5.18604
572.98	60.0386	67.4662	18.5332	5.2519	4.06935	5.14665
574.02	57.9549	66.105	18.1743	5.26316	4.06475	4.9047
575.07	56.1523	64.0256	17.5351	5.22428	4.03133	5.09624
575.97	54.8379	62.662	17.2414	5.20493	3.98558	4.8588
577.01	53.1809	60.4853	16.7217	5.04512	3.81121	4.80102
578.05	52.3153	58.6055	16.1085	5.0978	3.93741	4.66597
578.95	50.2694	57.4042	16.2336	5.14303	4.06448	4.53219
580	48.8114	55.3502	15.3199	5.04095	4.26069	4.47917
581.02	48.0149	54.0125	15.0673	5.11268	4.36413	4.28481
582.05	45.6888	52.4915	14.8491	4.92451	4.78796	4.45118
582.94	44.8858	51.2185	14.2769	5.05898	4.91015	4.17957
583.97	44.3664	49.5401	13.9822	4.96137	5.11824	4.12734
585	42.5057	48.4589	13.5876	5.08429	4.75787	4.18273
586.02	41.5697	47.0082	13.3457	4.95705	4.58102	4.13149
587.05	40.4921	46.11	12.9205	4.8137	4.43929	4.03405
587.94	39.5917	44.3297	12.6266	4.92822	4.10189	3.9618
588.97	37.8785	43.5939	12.4785	4.92481	3.61059	3.86669
590	36.9482	41.9578	12.4223	4.87377	3.44257	3.70702
591.04	35.6581	41.221	11.7207	4.75116	3.16316	3.73493
591.94	35.0378	39.6866	11.6824	4.58548	2.91751	3.70267
592.98	33.5159	39.4246	11.3275	4.76194	3.062	3.6061
594.02	32.7757	37.282	11.346	4.62553	2.85732	3.64801
595.07	32.1013	36.4164	10.778	4.78562	2.79703	3.73211
595.97	30.5699	35.7621	10.5753	4.56988	2.85146	3.57011
597.01	29.9247	34.8748	10.4666	4.80698	2.80709	3.51317
598.05	29.1012	33.476	10.1615	5.00243	2.72	3.4454
598.95	27.914	32.8571	9.95351	5.29539	2.70602	3.45839
600	28.0409	32.1594	9.55706	5.58323	2.6544	3.44789
601.02	26.5593	31.1123	9.3369	6.18486	2.64305	3.45544
602.05	25.513	30.5561	9.14895	6.39123	2.58017	3.89614
602.94	24.7033	29.5789	9.15422	7.05071	2.55516	4.09714
603.97	24.5572	28.9454	8.84833	7.06814	2.57436	4.2935
605	23.9318	27.9647	8.35827	7.15298	2.54813	4.48711
606.02	23.032	27.3952	8.36308	6.88051	2.44417	4.78949
607.05	22.645	26.7327	8.43598	6.72109	2.44724	4.47523
607.94	22.0139	26.0335	8.15753	6.18207	2.36359	4.24029
608.97	21.0291	25.1756	7.86314	5.46772	2.29686	3.94688
610	20.3057	25.1351	7.65225	5.06819	2.34581	3.71304
611.02	20.4451	24.3773	7.6043	4.68351	2.23321	3.27834
612.05	19.5325	23.2384	7.31846	4.16902	2.24648	3.10896
612.94	18.2027	22.8471	6.95391	4.00293	2.11457	2.85561
613.97	18.5803	22.0542	6.68806	3.79287	2.16402	2.70723
615	17.4005	21.7666	6.61666	3.57794	2.00025	2.61971
616.02	17.1348	21.2194	6.60863	3.53623	2.04652	2.53229
617.05	16.2455	20.3648	6.39215	3.56128	1.99532	2.54817
617.94	16.1837	19.9242	5.98436	3.53469	1.94425	2.55469
618.97	15.2736	19.2939	6.21339	3.28304	1.96116	2.46766
620	15.2169	18.8932	5.94421	3.54234	1.93309	2.38878
621.02	14.745	18.2786	5.74639	3.20874	1.9494	2.28659
622.05	14.3635	17.7599	5.37344	3.3856	1.92605	2.33279
622.94	13.4615	17.606	5.56709	3.38165	1.95687	2.29693
623.97	13.0296	17.297	5.51147	3.22013	1.89204	2.1914
625	13.1147	16.8469	5.1305	3.1704	1.6913	2.20188
626.02	12.4281	16.3032	5.15707	3.24031	1.86939	2.13803
627.05	12.2491	15.8493	5.11914	3.21533	1.78306	2.10306
627.94	11.715	15.8243	4.95141	3.08109	1.84483	2.1729
628.97	11.5412	15.6738	4.77295	3.09215	1.75237	2.0471
630	11.2582	15.2166	4.83711	3.13758	1.79129	2.02326
631.01	10.971	14.6652	4.6332	2.94568	1.75808	1.99315
632.02	10.0865	14.3197	4.60697	2.93187	1.7269	1.91206
633.04	9.78356	14.1794	4.47434	2.85943	1.69039	1.85631
634.05	9.58944	13.4777	4.45673	2.73551	1.62961	1.96818
635.07	9.56843	13.5114	4.29134	2.65159	1.61639	1.93425
635.94	8.73191	12.8178	4.13195	2.50462	1.59308	1.91182
636.95	8.88244	12.6097	4.17172	2.52118	1.56083	1.82524
637.97	8.51417	12.0718	4.12087	2.48337	1.76166	1.76401
638.98	8.56402	11.9849	3.93789	2.39528	1.69155	1.83311
640	7.89735	11.0541	3.74847	2.28773	1.57922	1.70766
641.02	7.64482	11.1224	3.7761	2.14487	1.53863	1.68144
642.05	7.37084	10.9301	3.56003	2.05563	1.53592	1.61889
642.94	7.24145	10.1119	3.62305	2.05803	1.54996	1.73876
643.97	6.97476	9.76735	3.36476	1.98772	1.48613	1.68712
645	6.99712	10.1183	3.56848	1.87537	1.51711	1.725
646.02	6.78169	9.54764	3.26193	1.9405	1.54818	1.59082
647.05	6.30942	9.6262	3.40694	1.82565	1.48678	1.59936
647.94	6.12544	9.62748	3.45772	1.85944	1.49957	1.58135
648.97	6.24123	9.31915	3.0665	1.91059	1.38415	1.60066
650	5.64324	9.06166	3.21289	1.97445	1.41551	1.56416
651.01	5.84282	8.70792	3.08997	1.85263	1.34625	1.467
652.02	5.38442	8.47996	3.28111	1.91384	1.37755	1.48643
653.04	5.43869	8.23211	3.02882	1.86637	1.32563	1.51574
654.05	5.26019	8.37798	3.09953	1.77956	1.38841	1.53636
655.07	4.87999	7.55592	3.04462	1.82389	1.43385	1.48582
655.94	4.94059	7.74618	3.02849	1.83356	1.38465	1.52734
656.95	4.84616	7.43217	2.87781	1.94935	1.26547	1.39461
657.97	4.65476	7.05536	2.77812	1.88332	1.30349	1.44869
658.98	4.43015	6.79678	2.75907	1.84009	1.32989	1.483
660	4.01593	6.54052	2.8344	1.86329	1.36031	1.40068
661.01	4.17342	6.71538	2.72621	1.83751	1.21562	1.40071
662.02	4.1404	6.27642	2.52663	1.99203	1.26829	1.33857
663.04	4.13536	6.28556	2.6077	1.9336	1.15985	1.34776
664.05	3.75124	6.28984	2.68643	1.99231	1.17668	1.28472
665.07	3.65695	6.11157	2.39979	1.88868	1.20012	1.30648
665.94	3.80959	5.92267	2.47134	2.01688	1.15919	1.30698
666.95	3.50722	5.86417	2.46028	1.90329	1.14145	1.25333
667.97	3.56497	5.52228	2.40614	1.98533	1.1466	1.2389
668.98	3.26453	5.68555	2.42077	1.98502	1.19618	1.33121
670	3.20544	5.78835	2.2633	1.84014	1.20134	1.21866
671	3.20338	5.41443	2.49137	1.91438	1.1172	1.15264
672	3.17878	5.21381	2.32454	1.99898	1.13014	1.26243
673	2.86222	5.14011	2.238	1.88373	1.10854	1.12469
674	2.86805	5.00408	2.2708	1.9296	1.0905	1.13106
675	2.85792	4.69524	2.35613	1.91424	1.12943	1.09178
676	2.59231	4.6434	2.18971	2.02735	1.10726	1.12277
677	2.61793	4.67817	2.17708	1.94376	1.05736	1.14733
678	2.6976	4.53985	2.19904	1.80618	1.05483	1.12658
679	2.52907	4.51544	2.13444	1.85856	1.11213	1.08582
680	2.39808	4.6586	2.08925	1.83394	1.07462	1.08164
681.01	2.65208	4.38434	2.15587	1.78439	1.08471	1.11632
682.02	2.57675	4.07467	2.2424	1.83997	0.9957	1.07519
683.04	2.59567	4.23434	2.16114	1.91604	1.05114	1.02004
684.05	2.42783	3.97589	2.13861	1.86105	1.07497	1.02945
685.07	2.89085	4.06074	2.03896	1.82827	1.06637	1.10113
685.94	3.08266	3.861	2.17294	1.84083	0.9593	1.13215
686.95	4.30907	3.58408	2.06483	1.75713	0.98263	1.04475
687.97	6.06397	3.6573	2.10759	1.74867	1.03145	1.03234
688.98	9.96814	3.64535	2.03504	1.68315	1.05264	0.99632
690	15.8343	3.46417	2.02546	1.75986	0.99466	1.0046
691	24.1571	3.42414	2.21191	1.65126	0.98173	1.06264
692	31.8718	3.35428	2.08929	1.71354	1.02391	0.97821
693	42.5857	3.31659	2.04592	1.72516	1.02298	1.05357
694	52.5286	3.35451	2.02864	1.72456	0.96351	0.93642
695	61.0852	3.10678	1.92961	1.68541	0.97151	0.94397
696	74.0477	3.02944	2.01858	1.48943	0.93532	0.93882
697	81.6571	2.77105	1.90127	1.51007	0.9817	0.97482
698	89.2775	3.02282	1.98602	1.72972	0.97424	0.95448
699	93.6036	3.06181	2.10656	1.62851	1.01621	0.98308
700	94.6033	2.80139	2.01015	1.59764	1.03444	0.94396
