# Supplementary material for: Coemissive luminescent nanoparticles combining aggregation-induced emission and quenching dyes prepared in continuous flow
Source: Nat Commun. 2022 Oct 13;13:6034. doi: 10.1038/s41467-022-33857-x (PMC9562343; doi:10.1038/s41467-022-33857-x)
Supplement: Supplementary file 3 — Source Data [file 41467_2022_33857_MOESM3_ESM.zip › Source Data/Supplementary Information/Supplementary Figure 12/Supplementary Figure 12.xlsx]

## Sheet: Sheet1
Wavelength	1:2000	1:400	1:200	1:100	1:40	1:20
405.07	105.509	68.7013	56.8677	50.8894	56.8587	10.6631
406	114.087	73.2204	60.3285	54.2869	59.7229	10.9921
407.07	122.612	77.9018	63.83	57.3744	62.346	11.4332
408	131.218	82.4427	67.2259	60.2353	64.385	11.8213
409.07	139.861	87.1011	70.8501	63.2826	66.5312	12.1847
410	148.181	91.5214	74.6215	66.2174	68.965	12.6388
411.07	157.355	96.2258	78.3053	68.8611	71.7197	13.0032
412	166.967	101.227	81.6611	71.281	73.9626	13.3203
413.07	175.92	106.468	84.8926	73.8674	76.111	13.6496
414	184.571	111.122	87.7689	76.4408	78.7016	13.8939
415.07	193.362	116.054	90.6266	79.0213	80.9466	14.0842
416	201.786	121.213	93.6561	81.4086	83.7498	14.2969
417.07	210.031	126.145	96.9672	83.3697	86.1779	14.719
418	218.331	130.783	100.284	85.0706	87.9548	15.0755
419.07	227.081	135.963	103.795	87.3573	90.4238	15.5089
420	234.939	141.247	107.666	90.002	92.8408	16.0293
421.07	242.732	146.036	111.349	92.8823	95.5157	16.5418
422	251.16	150.844	114.602	95.9267	97.7271	17.0882
423.07	258.135	154.763	117.525	98.8273	99.4561	17.4699
424	265.957	158.21	120.373	101.272	101.873	17.7459
425.07	273.517	162.496	123.094	103.23	104.565	18.0614
426	280.047	166.606	125.771	105.75	106.61	18.3019
427.07	287.176	169.469	128.463	107.263	108.236	18.6622
428	294.715	171.472	130.89	108.436	109.359	18.8419
429.07	300.717	174.395	132.962	109.755	111.199	19.1326
430	306.263	177.699	135.256	111.038	113.156	19.386
431.07	312.002	180.36	136.934	112.599	114.384	19.6834
432	317.583	182.467	138.6	113.659	115.839	19.7294
433.07	322.605	184.151	139.765	114.349	115.682	20.0458
434	327.373	185.778	140.753	114.147	116.877	20.2046
435.07	329.169	187.907	141.25	114.523	117.143	20.2783
436	331.121	189.807	141.623	115.322	117.116	20.3812
437.07	332.999	190.568	141.795	115.289	117.026	20.5419
438	334.542	190.828	142.036	115.505	116.561	20.4749
439.07	333.555	192.358	141.729	115.755	116.846	20.575
440	334.679	193.631	142.382	116.205	117.692	20.663
441.06	335.795	195.382	142.799	116.591	118.591	20.8588
441.96	337.103	196.504	143.349	116.466	119.057	20.9584
443.03	338.305	197.234	143.627	116.254	118.443	21.4212
443.93	338.711	197.405	143.443	115.612	118.994	21.5807
445	336.504	197.691	143.583	115.257	118.42	21.7535
446.06	335.765	198.054	143.473	114.755	118.487	22.1449
446.96	335.363	197.725	143.386	114.766	118.279	22.4539
448.03	334.782	197.599	143.489	114.444	117.894	22.5592
448.93	333.321	198.052	143.649	114.4	117.996	23.046
450	332.794	198.225	144.448	114.674	118.139	23.5798
451.07	332.738	198.492	144.817	114.731	118.874	24.2723
452	333.125	198.41	144.774	114.714	118.551	24.6946
453.07	332.691	197.875	145.249	114.852	118.835	25.3627
454	332.307	197.967	145.652	114.713	120.516	26.1217
455.07	330.113	198.911	146.563	115.107	120.582	26.9838
456	328.898	200.387	147.364	116.427	122.15	28.3306
457.07	328.156	202.057	148.816	118.079	123.117	29.8426
458	326.976	204.848	150.809	118.967	124.628	31.6555
459.07	325.975	207.741	153.254	120.276	125.751	34.2231
460	325.249	211.202	156.179	122.482	127.11	37.1315
461.06	326.243	214.688	159.143	125.339	128.863	40.5225
461.96	325.43	219	162.749	127.539	131.635	44.7667
463.03	324.488	223.992	167.806	130.439	135.76	49.8741
463.93	325.069	230.919	173.579	134.129	140.394	55.7239
465	324.914	238.864	180.182	138.863	144.688	62.4275
466.06	324.999	247.566	187.433	144.125	150.961	70.5763
466.96	325.401	257.137	196.186	150.105	156.671	79.5285
468.03	326.401	267.521	205.155	156.408	161.615	89.0486
468.93	327.572	277.837	214.857	161.908	166.834	100.042
470	330.078	288.442	224.962	169.578	172.417	111.928
471.06	332.855	298.228	234.945	177.109	179.606	124.068
471.96	332.612	307.661	245.078	183.811	186.614	136.7
473.03	333.825	316.295	255.527	190.74	194.09	148.647
473.93	336.123	324.624	265.342	198.711	201.864	160.698
475	336.138	331.404	274.231	206.092	210.262	172.672
476.06	336.088	336.142	281.985	213.15	217.981	184.376
476.96	336.285	339.908	288.488	218.987	221.377	195.323
478.03	335.757	342.863	294.284	224.176	223.718	205.389
478.93	334.666	344.902	299.773	227.973	227.889	214.844
480	333.482	346.046	304.706	232.413	230.469	222.493
481.06	332.095	345.371	308.593	235.47	234.527	229.287
481.96	330.849	345.279	311.928	238.005	237.584	235.93
483.03	331.329	343.95	315.062	239.854	242.432	242.089
483.93	331.781	343.498	317.472	242.335	248.179	247.285
485	331.365	342.24	319.424	244.573	252.578	252.305
486.06	332.911	340.394	320.251	247.317	257.3	256.983
486.96	334.721	338.582	320.9	249.328	256.367	261.39
488.03	335.896	336.616	322.284	252.717	258.622	265.194
488.93	337.429	335.034	322.885	256.97	259.284	267.487
490	337.826	333.216	323.301	260.523	260.205	268.075
491.06	338.982	330.846	322.907	263.951	262.744	269.385
491.96	340.298	329.406	323.267	267.139	265.464	271.721
493.03	341.418	328.671	323.978	270.515	266.1	274.721
493.93	340.656	328.642	325.081	274.306	269.135	276.728
495	341.592	329.133	327.045	277.444	272.66	279.64
496.06	342.799	329.304	329.013	281.799	278.31	283.528
496.96	343.048	328.971	331.485	285.081	278.655	287.244
498.03	343.35	329.304	333.504	289.915	282.462	291.353
498.93	344.012	329.361	334.876	294.53	284.119	294.851
500	343.965	328.779	335.801	298.794	287.934	297.257
501.06	345.295	327.712	337.166	303.665	290.769	299.598
501.96	345.689	326.404	339.111	308.207	293.643	301.971
503.03	345.229	326.946	340.436	313.756	296.026	306.209
503.93	343.509	327.33	341.885	318.482	302.66	309.082
505	342.626	328.425	343.652	321.267	308.338	312.272
506.06	340.095	329.176	345.016	325.135	315.176	316.682
506.96	337.459	328.966	346.105	327.295	320.625	319.927
508.03	335.029	329.523	345.884	329.933	325.073	323.732
508.93	331.84	328.446	344.993	331.096	329.789	327.463
510	328.601	326.449	343.809	331.131	330.217	330.181
511.04	325.801	322.829	342.737	332.88	328.192	333.112
511.94	321.363	318.651	341.255	334.792	327.921	334.993
512.98	315.454	315.729	338.638	337.757	326.061	337.137
514.02	309.66	311.583	336.726	339.158	325.134	339.308
515.07	302.754	307.718	334.316	340.303	326.558	341.664
515.97	295.855	303.101	331.422	341.666	331.559	344.667
517.01	289.885	297.415	327.752	344.596	336.579	345.054
518.05	284.449	292.324	322.996	346.079	340.855	345.864
518.95	277.969	286.835	317.543	345.656	346.003	346.008
520	271.481	280.882	312.812	344.853	344.401	345.275
521.06	265.488	274.38	308.273	343.35	343.636	344.952
521.96	259.08	268.279	303.316	342.63	343.349	343.711
523.03	252.144	263.181	298.256	341.74	341.924	341.796
523.93	246.104	257.03	294.205	337.857	340.817	343.211
525	239.752	251.277	289.142	333.767	340.327	342.659
526.06	233.595	244.634	283.858	330.37	338.575	343.158
526.96	227.262	238.473	278.119	330.577	336.999	341.957
528.03	221.418	233.14	272.11	329.194	336.322	339.696
528.93	214.97	226.935	266.041	328.22	332.818	337.812
530	209.478	221.02	260.893	327.939	330.533	335.366
531.04	204.038	215.234	255.114	325.285	328.902	333.188
531.94	198.853	209.898	248.956	325.323	325.29	331.444
532.98	193.242	204.909	243.367	323.891	325.723	329.363
534.02	188.903	199.878	237.831	321.142	323.231	327.717
535.07	184.208	194.905	232.549	316.638	318.259	324.898
535.97	179.546	190.156	228.224	312.303	313.594	323.285
537.01	174.001	186.192	224.042	308.501	311.467	319.359
538.05	169.604	183.06	219.533	304.657	306.069	314.821
538.95	165.185	178.579	215.076	299.848	302.234	312.118
540	160.635	175.254	210.304	296.07	298.741	308.243
541.04	156.059	171.664	205.469	291.163	292.863	304.022
541.94	151.767	167.38	200.903	287.693	284.313	300.17
542.98	147.078	163.593	196.323	284.757	281.382	296.315
544.02	143.234	160.133	191.731	282.613	277.089	291.399
545.07	138.935	156.579	188.108	277.709	272.927	287.274
545.97	135.611	152.858	184.567	272.226	269.753	283.757
547.01	131.617	149.081	180.575	267.577	267.873	279.413
548.05	128.584	145.502	176.338	262.504	263.643	275.504
548.95	125.36	141.914	172.63	256.509	261.392	272.412
550	121.049	138.767	169.134	251.421	257.223	267.673
551.04	117.546	134.99	165.916	246.256	254.156	263.661
551.94	113.88	130.964	162.516	242.137	250.31	260.39
552.98	110.322	128.087	158.87	238.249	245.69	256.785
554.02	106.686	125.191	155.191	234.734	240.977	253.373
555.07	103.297	122.406	151.546	230.054	237.142	249.4
555.97	100.702	119.323	147.843	225.21	230.908	245.658
557.01	97.7882	115.93	143.71	221.331	225.04	240.911
558.05	95.467	112.76	139.837	216.969	218.6	236.28
558.95	93.1354	109.708	137.089	212.98	211.16	231.525
560	90.0432	106.735	134.194	208.206	205.993	225.85
561.04	87.3988	103.269	130.778	204.26	201.663	221.646
561.94	84.9043	100.374	127.564	200.218	198.27	217.674
562.98	82.5563	98.0178	124.054	195.214	193.15	213.857
564.02	79.7225	95.5019	121.394	190.104	189.497	210.472
565.07	77.0113	93.1807	118.76	184.978	188.246	205.806
565.97	74.6335	90.5965	116.215	180.304	185.674	200.826
567.01	72.3295	87.9426	112.921	176.233	181.71	195.652
568.05	70.1531	85.458	110.072	172.926	178.525	190.979
568.95	68.1661	82.8062	107.765	169.191	173.94	186.554
570	65.9218	80.3502	104.898	165.8	169.72	181.983
571.04	63.9105	77.7347	102.057	161.708	165.234	177.927
571.94	62.0532	75.423	99.2789	157.902	161.172	174.516
572.98	60.3874	73.1023	96.7445	154.213	157.244	170.773
574.02	58.3608	70.9487	94.6197	150.097	153.264	167.529
575.07	56.6096	68.9137	92.4592	146.26	150.962	163.784
575.97	54.5762	67.1696	90.4893	142.726	147.992	159.664
577.01	52.8224	65.2566	88.1155	139.339	143.891	155.875
578.05	51.19	63.9402	85.9967	136.18	142.382	152.658
578.95	49.8	62.4205	83.8556	132.813	139.521	149.623
580	48.1517	60.9772	81.6615	129.866	137.909	146.232
581.02	46.8566	59.8704	79.7513	125.334	136.538	143.583
582.05	45.2599	58.5012	77.4018	122.398	133.802	140.565
582.94	44.0542	56.9051	75.4964	119.962	130.331	136.583
583.97	42.7074	55.4785	73.2438	116.798	126.347	133.791
585	41.4485	54.0677	71.6392	113.875	123.22	129.916
586.02	39.9601	52.8784	70.0626	111.792	118.93	125.996
587.05	38.7055	51.4666	68.6255	109.695	115.392	122.846
587.94	37.5554	50.4512	67.0194	107.693	111.846	119.922
588.97	36.4957	48.9418	65.8108	105.609	109.351	117.105
590	35.2383	47.2887	64.4835	103.217	107.477	114.762
591.04	34.2445	45.9289	63.0276	100.841	104.638	112.776
591.94	33.019	44.6267	61.8272	99.2008	102.256	110.193
592.98	32.1596	43.3557	60.5687	97.195	98.7739	108.229
594.02	31.1967	42.135	59.0625	95.3145	95.2041	106.349
595.07	30.3034	41.1785	57.7937	93.4734	93.6556	103.752
595.97	29.5313	40.3903	56.2981	92.0208	91.2791	101.064
597.01	28.7128	39.6644	55.0099	90.498	89.943	98.6266
598.05	27.9647	39.0237	53.2266	89.1454	88.1154	95.947
598.95	27.0412	38.0316	51.8589	87.1632	87.1583	93.4231
600	26.265	36.929	50.3381	85.4131	85.4701	91.0879
601.02	25.4141	35.8824	49.0223	83.7096	83.7574	88.8746
602.05	24.7073	34.8868	48.1912	81.7037	82.6612	86.8657
602.94	23.9614	34.0087	47.2107	79.6732	80.9851	85.1557
603.97	23.3206	33.1401	46.2414	78.0473	78.9703	82.9955
605	22.6984	32.3001	45.3827	75.7687	77.8721	81.6344
606.02	22.0105	31.4614	44.4316	74.2601	76.9009	80.1667
607.05	21.3906	30.6841	43.3471	72.9691	75.7849	78.4293
607.94	20.6481	29.865	42.085	71.6548	74.0601	76.561
608.97	20.039	28.9987	40.9594	69.8963	72.0323	74.209
610	19.5707	28.3533	39.7415	68.4093	70.7538	72.3647
611.02	18.9587	27.5705	38.7917	67.0067	69.5077	69.952
612.05	18.4298	26.7469	37.8541	65.5391	68.192	67.8712
612.94	17.9067	25.9843	36.8364	63.8618	67.0392	65.5264
613.97	17.5146	25.3672	35.6964	62.521	65.1124	63.438
615	17.0354	24.8103	34.8432	60.7043	63.3934	61.8841
616.02	16.4127	24.1074	33.9832	59.5478	62.437	60.3594
617.05	15.8463	23.3541	33.0447	57.9161	60.5901	58.779
617.94	15.2321	22.5429	32.0598	56.6168	58.3248	57.3439
618.97	14.7419	21.8131	31.3381	55.244	56.019	55.5425
620	14.2638	21.2066	30.3508	53.7813	55.461	53.97
621.02	13.6817	20.4553	29.6933	52.7987	54.9633	52.265
622.05	13.1344	19.6492	28.9255	51.825	54.0393	51.1424
622.94	12.6913	19.1204	28.1406	50.495	52.7444	49.8227
623.97	12.2922	18.6358	27.5408	49.5722	51.4954	48.4825
625	11.9626	18.3072	26.8285	48.1628	50.9063	47.3544
626.02	11.6691	17.9082	25.9989	47.0405	50.6634	46.3694
627.05	11.4052	17.5238	25.1683	45.4841	49.1461	45.3138
627.94	11.1629	17.1223	24.3709	44.6799	47.4903	43.9817
628.97	10.9299	16.615	23.5945	43.7065	46.6062	42.6407
630	10.6957	16.0939	22.8378	42.4612	46.1572	41.2013
631.01	10.243	15.6736	22.3222	41.1907	45.4293	39.8578
632.02	9.92181	15.107	21.8578	40.0603	44.4584	38.6668
633.04	9.61793	14.6177	21.4314	38.9136	43.5636	37.5302
634.05	9.21631	14.1837	21.1176	38.1234	42.5436	36.58
635.07	8.86458	13.7938	20.4032	37.1292	41.6474	35.7856
635.94	8.64473	13.3306	19.7663	36.4107	40.261	34.8557
636.95	8.39531	12.9439	19.2697	35.2638	38.7731	33.9769
637.97	8.14339	12.5871	18.7574	34.4593	37.5574	32.9157
638.98	7.95429	12.2189	18.085	33.7053	36.7254	32.0622
640	7.75744	11.881	17.6878	32.7922	35.3227	31.2144
641.02	7.5004	11.67	17.1467	31.9493	34.8809	30.3437
642.05	7.31675	11.2868	16.6397	31.1455	34.3098	29.4211
642.94	7.14113	10.9402	16.2743	30.4156	33.8826	28.6111
643.97	6.92785	10.7764	15.8309	29.7089	32.9722	27.7678
645	6.73027	10.411	15.3643	29.1594	32.0833	26.9798
646.02	6.60238	10.1042	14.9811	28.633	31.3049	25.9959
647.05	6.43959	9.78786	14.6839	27.8088	31.296	25.2504
647.94	6.23015	9.55153	14.3149	26.9944	30.7332	24.5909
648.97	6.11155	9.2217	13.9708	26.2784	29.5988	24.0114
650	5.98179	8.90119	13.7076	25.62	28.8703	23.5706
651.01	5.82341	8.68134	13.2029	25.0241	28.6554	23.1226
652.02	5.63277	8.4007	12.9772	24.4495	27.84	22.4325
653.04	5.45069	8.23216	12.8506	23.7757	27.3631	21.8521
654.05	5.28097	8.06586	12.5684	23.1117	26.4853	21.2465
655.07	5.07382	7.85625	12.4045	22.6071	25.7019	20.5094
655.94	4.96087	7.7346	12.0759	22.0053	25.0288	19.7185
656.95	4.82166	7.50914	11.8128	21.2909	24.6937	19.1147
657.97	4.66496	7.40997	11.3707	20.4821	23.6935	18.6107
658.98	4.58172	7.22703	10.8885	19.9127	22.7017	18.0677
660	4.50278	7.06974	10.6059	19.4152	22.2525	17.5792
661.01	4.36499	6.89673	10.1635	18.9257	21.9861	17.1365
662.02	4.25614	6.69993	9.95024	18.491	21.522	16.6524
663.04	4.12467	6.51863	9.70671	17.8569	21.4937	16.3653
664.05	3.99433	6.21699	9.5519	17.3581	21.5343	15.9691
665.07	3.86588	6.07245	9.46398	16.9724	21.6442	15.4105
665.94	3.7831	5.88754	9.41207	16.478	21.1909	15.1
666.95	3.68802	5.74277	9.31137	16.0701	20.6569	14.6867
667.97	3.60158	5.73597	9.03393	15.7529	20.032	14.3337
668.98	3.49749	5.65611	8.83637	15.5269	19.2543	13.9747
670	3.49734	5.6219	8.81483	15.2172	18.6793	13.4896
671	3.42209	5.57414	8.60676	14.8445	18.3612	13.1149
672	3.36677	5.51171	8.38349	14.4971	17.9003	12.8152
673	3.3325	5.40371	8.1506	14.0363	17.559	12.5104
674	3.29415	5.30651	7.9171	13.687	17.4152	12.1339
675	3.21787	5.25228	7.73159	13.2469	17.461	11.7018
676	3.18019	5.15283	7.59055	12.7768	17.1614	11.4549
677	3.1308	5.09138	7.47328	12.4181	16.8852	11.0775
678	3.1109	5.11056	7.3312	12.1862	16.7477	10.8527
679	3.05311	5.034	7.30018	11.9689	16.4557	10.6242
680	3.01237	4.76678	6.97292	11.8151	15.6574	10.2885
681.01	2.81021	4.22179	6.22646	11.4371	14.1489	10.0208
682.02	2.35075	2.9601	4.48823	10.9742	9.5967	9.42166
683.04	1.97893	1.80939	3.18268	10.2038	6.69087	8.68306
684.05	1.80519	1.75652	3.98698	9.84644	9.58677	8.33095
685.07	3.50561	6.20281	11.2936	11.4234	30.3332	9.75567
685.94	8.91276	19.6383	33.1831	16.9276	88.0341	14.6213
686.95	21.0864	49.7263	77.667	30.6895	200.319	26.1143
687.97	40.7055	99.0225	148.645	54.9818	376.731	48.5952
688.98	69.7224	171.347	247.701	89.6589	613.348	82.7527
690	106.261	261.705	372.391	136.519	906.691	129.314
691	149.138	366.768	515.768	193.838	1239.3	188.016
692	194.263	476.362	663.146	258.768	1580.04	257.208
693	237.964	581.272	804.077	324.875	1897.37	326.966
694	276.434	669.921	923.573	387.478	2161.02	392.459
695	306.162	735.565	1013	441.461	2356.73	448.593
