# Supplementary material for: Coemissive luminescent nanoparticles combining aggregation-induced emission and quenching dyes prepared in continuous flow
Source: Nat Commun. 2022 Oct 13;13:6034. doi: 10.1038/s41467-022-33857-x (PMC9562343; doi:10.1038/s41467-022-33857-x)
Supplement: Supplementary file 3 — Source Data [file 41467_2022_33857_MOESM3_ESM.zip › Source Data/Supplementary Information/Supplementary Figure 13/Supplementary Figure 13.xlsx]

## Sheet: Sheet1
Time	TPE	Time	C-6@TPE	Time	IRF
0	6	0	4	0	2
0.04883	7	0.04883	10	0.04883	0
0.09766	9	0.09766	6	0.09766	2
0.14648	16	0.14648	10	0.14648	1
0.19531	16	0.19531	7	0.19531	2
0.24414	11	0.24414	8	0.24414	5
0.29297	17	0.29297	11	0.29297	2
0.3418	11	0.3418	10	0.3418	3
0.39063	11	0.39063	5	0.39063	1
0.43945	13	0.43945	8	0.43945	3
0.48828	10	0.48828	9	0.48828	2
0.53711	13	0.53711	8	0.53711	1
0.58594	14	0.58594	5	0.58594	4
0.63477	9	0.63477	12	0.63477	3
0.68359	14	0.68359	7	0.68359	3
0.73242	22	0.73242	7	0.73242	5
0.78125	8	0.78125	7	0.78125	2
0.83008	17	0.83008	11	0.83008	3
0.87891	9	0.87891	3	0.87891	5
0.92773	12	0.92773	14	0.92773	2
0.97656	12	0.97656	7	0.97656	3
1.02539	16	1.02539	8	1.02539	2
1.07422	13	1.07422	9	1.07422	2
1.12305	12	1.12305	4	1.12305	4
1.17188	16	1.17188	10	1.17188	1
1.2207	10	1.2207	7	1.2207	1
1.26953	10	1.26953	8	1.26953	3
1.31836	9	1.31836	7	1.31836	0
1.36719	9	1.36719	6	1.36719	1
1.41602	15	1.41602	11	1.41602	2
1.46484	17	1.46484	11	1.46484	4
1.51367	6	1.51367	11	1.51367	3
1.5625	16	1.5625	6	1.5625	2
1.61133	11	1.61133	17	1.61133	3
1.66016	8	1.66016	10	1.66016	3
1.70898	9	1.70898	12	1.70898	0
1.75781	6	1.75781	3	1.75781	1
1.80664	4	1.80664	7	1.80664	1
1.85547	17	1.85547	5	1.85547	2
1.9043	13	1.9043	7	1.9043	3
1.95313	13	1.95313	4	1.95313	4
2.00195	10	2.00195	8	2.00195	1
2.05078	9	2.05078	4	2.05078	4
2.09961	9	2.09961	8	2.09961	4
2.14844	15	2.14844	11	2.14844	4
2.19727	16	2.19727	4	2.19727	1
2.24609	11	2.24609	8	2.24609	3
2.29492	4	2.29492	13	2.29492	1
2.34375	18	2.34375	10	2.34375	2
2.39258	12	2.39258	7	2.39258	2
2.44141	6	2.44141	2	2.44141	6
2.49023	8	2.49023	11	2.49023	2
2.53906	17	2.53906	8	2.53906	3
2.58789	8	2.58789	3	2.58789	5
2.63672	9	2.63672	11	2.63672	5
2.68555	13	2.68555	10	2.68555	7
2.73438	14	2.73438	7	2.73438	1
2.7832	8	2.7832	6	2.7832	0
2.83203	14	2.83203	4	2.83203	3
2.88086	12	2.88086	7	2.88086	4
2.92969	8	2.92969	10	2.92969	2
2.97852	11	2.97852	6	2.97852	3
3.02734	16	3.02734	9	3.02734	1
3.07617	12	3.07617	7	3.07617	1
3.125	15	3.125	8	3.125	3
3.17383	15	3.17383	6	3.17383	4
3.22266	10	3.22266	5	3.22266	3
3.27148	14	3.27148	10	3.27148	1
3.32031	6	3.32031	11	3.32031	0
3.36914	6	3.36914	11	3.36914	1
3.41797	13	3.41797	4	3.41797	3
3.4668	9	3.4668	8	3.4668	1
3.51563	17	3.51563	9	3.51563	2
3.56445	15	3.56445	7	3.56445	0
3.61328	12	3.61328	4	3.61328	4
3.66211	11	3.66211	10	3.66211	1
3.71094	6	3.71094	6	3.71094	2
3.75977	17	3.75977	5	3.75977	3
3.80859	13	3.80859	14	3.80859	2
3.85742	8	3.85742	7	3.85742	1
3.90625	8	3.90625	8	3.90625	3
3.95508	16	3.95508	3	3.95508	3
4.00391	9	4.00391	4	4.00391	2
4.05273	16	4.05273	14	4.05273	3
4.10156	12	4.10156	7	4.10156	4
4.15039	13	4.15039	13	4.15039	4
4.19922	16	4.19922	7	4.19922	6
4.24805	19	4.24805	8	4.24805	2
4.29688	12	4.29688	12	4.29688	4
4.3457	15	4.3457	9	4.3457	3
4.39453	12	4.39453	15	4.39453	1
4.44336	5	4.44336	7	4.44336	7
4.49219	7	4.49219	8	4.49219	1
4.54102	9	4.54102	8	4.54102	3
4.58984	11	4.58984	8	4.58984	1
4.63867	15	4.63867	4	4.63867	2
4.6875	11	4.6875	8	4.6875	5
4.73633	9	4.73633	8	4.73633	0
4.78516	13	4.78516	8	4.78516	2
4.83398	16	4.83398	8	4.83398	6
4.88281	13	4.88281	10	4.88281	3
4.93164	11	4.93164	5	4.93164	2
4.98047	9	4.98047	9	4.98047	2
5.0293	10	5.0293	7	5.0293	1
5.07813	12	5.07813	8	5.07813	3
5.12695	18	5.12695	2	5.12695	6
5.17578	12	5.17578	4	5.17578	1
5.22461	14	5.22461	4	5.22461	1
5.27344	10	5.27344	9	5.27344	2
5.32227	11	5.32227	11	5.32227	4
5.37109	10	5.37109	8	5.37109	3
5.41992	14	5.41992	9	5.41992	6
5.46875	15	5.46875	11	5.46875	3
5.51758	18	5.51758	9	5.51758	3
5.56641	13	5.56641	5	5.56641	4
5.61523	7	5.61523	10	5.61523	0
5.66406	14	5.66406	7	5.66406	6
5.71289	15	5.71289	5	5.71289	1
5.76172	8	5.76172	10	5.76172	1
5.81055	12	5.81055	12	5.81055	8
5.85938	8	5.85938	12	5.85938	3
5.9082	18	5.9082	8	5.9082	2
5.95703	13	5.95703	7	5.95703	3
6.00586	12	6.00586	9	6.00586	6
6.05469	10	6.05469	4	6.05469	12
6.10352	14	6.10352	10	6.10352	9
6.15234	14	6.15234	11	6.15234	16
6.20117	11	6.20117	16	6.20117	23
6.25	10	6.25	20	6.25	32
6.29883	20	6.29883	32	6.29883	58
6.34766	24	6.34766	29	6.34766	90
6.39648	29	6.39648	41	6.39648	98
6.44531	34	6.44531	62	6.44531	170
6.49414	57	6.49414	96	6.49414	242
6.54297	53	6.54297	109	6.54297	328
6.5918	94	6.5918	179	6.5918	411
6.64063	130	6.64063	209	6.64063	534
6.68945	128	6.68945	273	6.68945	723
6.73828	178	6.73828	354	6.73828	878
6.78711	208	6.78711	472	6.78711	1115
6.83594	298	6.83594	491	6.83594	1334
6.88477	378	6.88477	631	6.88477	1641
6.93359	515	6.93359	775	6.93359	1930
6.98242	577	6.98242	876	6.98242	2201
7.03125	685	7.03125	1025	7.03125	2553
7.08008	832	7.08008	1164	7.08008	2939
7.12891	1053	7.12891	1369	7.12891	3278
7.17773	1232	7.17773	1665	7.17773	3618
7.22656	1401	7.22656	1806	7.22656	3906
7.27539	1525	7.27539	1967	7.27539	4039
7.32422	1771	7.32422	2187	7.32422	4321
7.37305	2052	7.37305	2481	7.37305	4448
7.42188	2244	7.42188	2710	7.42188	4688
7.4707	2407	7.4707	2888	7.4707	4871
7.51953	2538	7.51953	3217	7.51953	4859
7.56836	2841	7.56836	3488	7.56836	5000
7.61719	3212	7.61719	3742	7.61719	4764
7.66602	3301	7.66602	3910	7.66602	4893
7.71484	3548	7.71484	4052	7.71484	4919
7.76367	3749	7.76367	4301	7.76367	4689
7.8125	3760	7.8125	4456	7.8125	4381
7.86133	4059	7.86133	4645	7.86133	4258
7.91016	4134	7.91016	4681	7.91016	4199
7.95898	4282	7.95898	4786	7.95898	3973
8.00781	4391	8.00781	4922	8.00781	3865
8.05664	4487	8.05664	4910	8.05664	3686
8.10547	4613	8.10547	4987	8.10547	3397
8.1543	4685	8.1543	4960	8.1543	3284
8.20313	4790	8.20313	5000	8.20313	3183
8.25195	5000	8.25195	4965	8.25195	2920
8.30078	4808	8.30078	4905	8.30078	2689
8.34961	4915	8.34961	4943	8.34961	2641
8.39844	4956	8.39844	4762	8.39844	2460
8.44727	4927	8.44727	4744	8.44727	2192
8.49609	4975	8.49609	4760	8.49609	2130
8.54492	4934	8.54492	4538	8.54492	2040
8.59375	4857	8.59375	4469	8.59375	1859
8.64258	4878	8.64258	4308	8.64258	1645
8.69141	4875	8.69141	4360	8.69141	1622
8.74023	4952	8.74023	4113	8.74023	1435
8.78906	4812	8.78906	3947	8.78906	1382
8.83789	4839	8.83789	3773	8.83789	1177
8.88672	4736	8.88672	3766	8.88672	1159
8.93555	4667	8.93555	3555	8.93555	1104
8.98438	4769	8.98438	3590	8.98438	991
9.0332	4655	9.0332	3342	9.0332	888
9.08203	4671	9.08203	3148	9.08203	777
9.13086	4478	9.13086	2989	9.13086	728
9.17969	4346	9.17969	2949	9.17969	609
9.22852	4394	9.22852	2854	9.22852	574
9.27734	4379	9.27734	2674	9.27734	515
9.32617	4353	9.32617	2509	9.32617	466
9.375	4262	9.375	2517	9.375	378
9.42383	4127	9.42383	2439	9.42383	351
9.47266	4139	9.47266	2402	9.47266	344
9.52148	4104	9.52148	2285	9.52148	271
9.57031	3961	9.57031	2075	9.57031	244
9.61914	3970	9.61914	2084	9.61914	231
9.66797	3956	9.66797	1977	9.66797	224
9.7168	3823	9.7168	1795	9.7168	184
9.76563	3807	9.76563	1764	9.76563	156
9.81445	3697	9.81445	1747	9.81445	127
9.86328	3667	9.86328	1691	9.86328	129
9.91211	3653	9.91211	1576	9.91211	116
9.96094	3583	9.96094	1493	9.96094	84
10.0098	3491	10.0098	1434	10.0098	96
10.0586	3338	10.0586	1334	10.0586	71
10.1074	3301	10.1074	1277	10.1074	64
10.1562	3449	10.1562	1266	10.1562	71
10.2051	3349	10.2051	1198	10.2051	45
10.2539	3241	10.2539	1205	10.2539	52
10.3027	3189	10.3027	1176	10.3027	49
10.3516	3150	10.3516	1088	10.3516	42
10.4004	3202	10.4004	1077	10.4004	49
10.4492	3039	10.4492	1037	10.4492	38
10.498	3067	10.498	948	10.498	47
10.5469	2990	10.5469	1019	10.5469	28
10.5957	3060	10.5957	846	10.5957	29
10.6445	2799	10.6445	875	10.6445	29
10.6934	2879	10.6934	855	10.6934	24
10.7422	2884	10.7422	753	10.7422	34
10.791	2924	10.791	796	10.791	28
10.8398	2806	10.8398	760	10.8398	27
10.8887	2724	10.8887	766	10.8887	27
10.9375	2681	10.9375	749	10.9375	25
10.9863	2658	10.9863	651	10.9863	32
11.0352	2623	11.0352	688	11.0352	19
11.084	2613	11.084	675	11.084	22
11.1328	2450	11.1328	667	11.1328	41
11.1816	2441	11.1816	582	11.1816	23
11.2305	2492	11.2305	632	11.2305	25
11.2793	2421	11.2793	569	11.2793	38
11.3281	2403	11.3281	570	11.3281	32
11.377	2324	11.377	559	11.377	25
11.4258	2370	11.4258	573	11.4258	27
11.4746	2324	11.4746	516	11.4746	24
11.5234	2317	11.5234	515	11.5234	38
11.5723	2271	11.5723	484	11.5723	27
11.6211	2185	11.6211	511	11.6211	31
11.6699	2202	11.6699	469	11.6699	31
11.7188	2214	11.7188	520	11.7188	39
11.7676	2190	11.7676	512	11.7676	26
11.8164	2225	11.8164	457	11.8164	26
11.8652	2128	11.8652	452	11.8652	25
11.9141	2150	11.9141	410	11.9141	31
11.9629	2071	11.9629	406	11.9629	19
12.0117	2046	12.0117	401	12.0117	19
12.0605	2055	12.0605	389	12.0605	34
12.1094	2069	12.1094	405	12.1094	24
12.1582	1948	12.1582	386	12.1582	18
12.207	2040	12.207	361	12.207	35
12.2559	1954	12.2559	395	12.2559	28
12.3047	1997	12.3047	395	12.3047	24
12.3535	1877	12.3535	388	12.3535	28
12.4023	1831	12.4023	334	12.4023	24
12.4512	1819	12.4512	345	12.4512	34
12.5	1890	12.5	364	12.5	25
12.5488	1791	12.5488	369	12.5488	28
12.5977	1805	12.5977	328	12.5977	30
12.6465	1821	12.6465	352	12.6465	19
12.6953	1781	12.6953	311	12.6953	21
12.7441	1753	12.7441	336	12.7441	27
12.793	1732	12.793	323	12.793	29
12.8418	1762	12.8418	332	12.8418	23
12.8906	1631	12.8906	297	12.8906	21
12.9395	1678	12.9395	314	12.9395	23
12.9883	1621	12.9883	334	12.9883	17
13.0371	1660	13.0371	295	13.0371	14
13.0859	1657	13.0859	291	13.0859	14
13.1348	1617	13.1348	281	13.1348	22
13.1836	1514	13.1836	258	13.1836	23
13.2324	1567	13.2324	294	13.2324	28
13.2812	1555	13.2812	311	13.2812	18
13.3301	1559	13.3301	275	13.3301	24
13.3789	1592	13.3789	272	13.3789	16
13.4277	1499	13.4277	251	13.4277	13
13.4766	1504	13.4766	284	13.4766	26
13.5254	1388	13.5254	277	13.5254	12
13.5742	1458	13.5742	257	13.5742	18
13.623	1421	13.623	245	13.623	19
13.6719	1402	13.6719	230	13.6719	10
13.7207	1481	13.7207	287	13.7207	10
13.7695	1405	13.7695	230	13.7695	18
13.8184	1357	13.8184	241	13.8184	21
13.8672	1328	13.8672	230	13.8672	14
13.916	1381	13.916	220	13.916	12
13.9648	1308	13.9648	228	13.9648	15
14.0137	1286	14.0137	219	14.0137	18
14.0625	1293	14.0625	239	14.0625	15
14.1113	1336	14.1113	244	14.1113	27
14.1602	1309	14.1602	205	14.1602	16
14.209	1265	14.209	220	14.209	17
14.2578	1248	14.2578	205	14.2578	20
14.3066	1226	14.3066	208	14.3066	14
14.3555	1260	14.3555	213	14.3555	16
14.4043	1213	14.4043	211	14.4043	21
14.4531	1190	14.4531	218	14.4531	17
14.502	1136	14.502	204	14.502	14
14.5508	1155	14.5508	201	14.5508	27
14.5996	1158	14.5996	180	14.5996	21
14.6484	1214	14.6484	199	14.6484	28
14.6973	1145	14.6973	202	14.6973	18
14.7461	1262	14.7461	190	14.7461	23
14.7949	1085	14.7949	194	14.7949	16
14.8438	1102	14.8438	202	14.8438	27
14.8926	1141	14.8926	203	14.8926	16
14.9414	1110	14.9414	207	14.9414	17
14.9902	1110	14.9902	175	14.9902	25
15.0391	1092	15.0391	188	15.0391	22
15.0879	1061	15.0879	173	15.0879	14
15.1367	1110	15.1367	209	15.1367	17
15.1855	1089	15.1855	189	15.1855	25
15.2344	1002	15.2344	179	15.2344	17
15.2832	1061	15.2832	187	15.2832	21
15.332	1023	15.332	165	15.332	15
15.3809	1099	15.3809	169	15.3809	14
15.4297	1033	15.4297	164	15.4297	15
15.4785	1007	15.4785	179	15.4785	20
15.5273	988	15.5273	174	15.5273	21
15.5762	987	15.5762	155	15.5762	27
15.625	944	15.625	172	15.625	25
15.6738	991	15.6738	166	15.6738	21
15.7227	966	15.7227	173	15.7227	15
15.7715	1008	15.7715	161	15.7715	17
15.8203	983	15.8203	156	15.8203	17
15.8691	921	15.8691	160	15.8691	12
15.918	915	15.918	143	15.918	16
15.9668	905	15.9668	160	15.9668	24
16.0156	860	16.0156	155	16.0156	20
16.0645	944	16.0645	173	16.0645	23
16.1133	941	16.1133	149	16.1133	26
16.1621	879	16.1621	150	16.1621	15
16.2109	889	16.2109	168	16.2109	15
16.2598	845	16.2598	153	16.2598	15
16.3086	834	16.3086	128	16.3086	15
16.3574	832	16.3574	132	16.3574	23
16.4062	860	16.4062	119	16.4062	13
16.4551	774	16.4551	117	16.4551	14
16.5039	842	16.5039	131	16.5039	16
16.5527	832	16.5527	120	16.5527	21
16.6016	799	16.6016	128	16.6016	10
16.6504	834	16.6504	127	16.6504	11
16.6992	804	16.6992	124	16.6992	15
16.748	796	16.748	149	16.748	18
16.7969	767	16.7969	115	16.7969	11
16.8457	762	16.8457	138	16.8457	16
16.8945	757	16.8945	125	16.8945	14
16.9434	737	16.9434	140	16.9434	12
16.9922	790	16.9922	119	16.9922	10
17.041	761	17.041	142	17.041	11
17.0898	711	17.0898	140	17.0898	13
17.1387	678	17.1387	123	17.1387	13
17.1875	750	17.1875	107	17.1875	9
17.2363	679	17.2363	124	17.2363	14
17.2852	711	17.2852	124	17.2852	13
17.334	722	17.334	118	17.334	10
17.3828	678	17.3828	109	17.3828	8
17.4316	704	17.4316	132	17.4316	11
17.4805	709	17.4805	97	17.4805	19
17.5293	649	17.5293	112	17.5293	10
17.5781	701	17.5781	112	17.5781	16
17.627	690	17.627	118	17.627	7
17.6758	625	17.6758	117	17.6758	17
17.7246	699	17.7246	118	17.7246	9
17.7734	643	17.7734	105	17.7734	7
17.8223	669	17.8223	111	17.8223	6
17.8711	630	17.8711	116	17.8711	7
17.9199	639	17.9199	101	17.9199	10
17.9688	641	17.9688	121	17.9688	10
18.0176	621	18.0176	116	18.0176	9
18.0664	628	18.0664	97	18.0664	4
18.1152	607	18.1152	103	18.1152	9
18.1641	622	18.1641	107	18.1641	11
18.2129	636	18.2129	102	18.2129	10
18.2617	624	18.2617	87	18.2617	10
18.3105	664	18.3105	98	18.3105	3
18.3594	615	18.3594	94	18.3594	6
18.4082	621	18.4082	77	18.4082	5
18.457	594	18.457	90	18.457	14
18.5059	540	18.5059	83	18.5059	4
18.5547	612	18.5547	109	18.5547	8
18.6035	570	18.6035	93	18.6035	8
18.6523	585	18.6523	81	18.6523	7
18.7012	505	18.7012	90	18.7012	6
18.75	552	18.75	101	18.75	10
18.7988	516	18.7988	92	18.7988	8
18.8477	533	18.8477	86	18.8477	8
18.8965	550	18.8965	78	18.8965	12
18.9453	557	18.9453	76	18.9453	6
18.9941	544	18.9941	93	18.9941	7
19.043	561	19.043	81	19.043	5
19.0918	514	19.0918	87	19.0918	9
19.1406	545	19.1406	70	19.1406	8
19.1895	506	19.1895	96	19.1895	3
19.2383	553	19.2383	88	19.2383	9
19.2871	518	19.2871	92	19.2871	11
19.3359	530	19.3359	76	19.3359	2
19.3848	501	19.3848	77	19.3848	6
19.4336	517	19.4336	73	19.4336	8
19.4824	505	19.4824	63	19.4824	7
19.5312	498	19.5312	94	19.5312	2
19.5801	482	19.5801	84	19.5801	8
19.6289	459	19.6289	89	19.6289	3
19.6777	513	19.6777	75	19.6777	3
19.7266	492	19.7266	75	19.7266	7
19.7754	495	19.7754	59	19.7754	4
19.8242	465	19.8242	71	19.8242	3
19.873	453	19.873	67	19.873	2
19.9219	488	19.9219	74	19.9219	9
19.9707	466	19.9707	69	19.9707	4
20.0195	505	20.0195	74	20.0195	6
20.0684	466	20.0684	78	20.0684	5
20.1172	440	20.1172	59	20.1172	5
20.166	412	20.166	73	20.166	6
20.2148	434	20.2148	69	20.2148	7
20.2637	434	20.2637	74	20.2637	1
20.3125	417	20.3125	70	20.3125	8
20.3613	424	20.3613	68	20.3613	2
20.4102	410	20.4102	80	20.4102	5
20.459	417	20.459	68	20.459	2
20.5078	420	20.5078	91	20.5078	4
20.5566	409	20.5566	75	20.5566	5
20.6055	412	20.6055	67	20.6055	1
20.6543	397	20.6543	74	20.6543	1
20.7031	397	20.7031	80	20.7031	1
20.752	420	20.752	60	20.752	4
20.8008	384	20.8008	76	20.8008	4
20.8496	419	20.8496	67	20.8496	6
20.8984	380	20.8984	58	20.8984	5
20.9473	395	20.9473	54	20.9473	8
20.9961	373	20.9961	63	20.9961	5
21.0449	378	21.0449	54	21.0449	3
21.0938	405	21.0938	78	21.0938	2
21.1426	375	21.1426	59	21.1426	6
21.1914	424	21.1914	70	21.1914	7
21.2402	402	21.2402	64	21.2402	4
21.2891	374	21.2891	48	21.2891	3
21.3379	347	21.3379	60	21.3379	4
21.3867	373	21.3867	67	21.3867	4
21.4355	338	21.4355	59	21.4355	3
21.4844	349	21.4844	54	21.4844	10
21.5332	336	21.5332	67	21.5332	2
21.582	332	21.582	61	21.582	5
21.6309	347	21.6309	51	21.6309	3
21.6797	341	21.6797	57	21.6797	2
21.7285	340	21.7285	74	21.7285	6
21.7773	340	21.7773	45	21.7773	1
21.8262	369	21.8262	71	21.8262	3
21.875	332	21.875	56	21.875	5
21.9238	367	21.9238	65	21.9238	6
21.9727	347	21.9727	50	21.9727	6
22.0215	343	22.0215	53	22.0215	4
22.0703	306	22.0703	67	22.0703	5
22.1191	341	22.1191	68	22.1191	2
22.168	330	22.168	53	22.168	3
22.2168	297	22.2168	53	22.2168	2
22.2656	327	22.2656	53	22.2656	2
22.3145	329	22.3145	52	22.3145	4
22.3633	274	22.3633	50	22.3633	3
22.4121	320	22.4121	46	22.4121	5
22.4609	284	22.4609	73	22.4609	4
22.5098	334	22.5098	61	22.5098	5
22.5586	330	22.5586	65	22.5586	7
22.6074	254	22.6074	47	22.6074	4
22.6562	291	22.6562	66	22.6562	3
22.7051	289	22.7051	44	22.7051	3
22.7539	295	22.7539	66	22.7539	4
22.8027	301	22.8027	61	22.8027	4
22.8516	291	22.8516	65	22.8516	2
22.9004	315	22.9004	51	22.9004	4
22.9492	285	22.9492	44	22.9492	2
22.998	264	22.998	50	22.998	2
23.0469	278	23.0469	49	23.0469	2
23.0957	275	23.0957	59	23.0957	3
23.1445	259	23.1445	52	23.1445	2
23.1934	238	23.1934	47	23.1934	3
23.2422	282	23.2422	46	23.2422	4
23.291	282	23.291	41	23.291	1
23.3398	255	23.3398	41	23.3398	3
23.3887	248	23.3887	39	23.3887	2
23.4375	237	23.4375	45	23.4375	6
23.4863	243	23.4863	56	23.4863	4
23.5352	262	23.5352	47	23.5352	2
23.584	277	23.584	50	23.584	1
23.6328	247	23.6328	43	23.6328	3
23.6816	247	23.6816	45	23.6816	2
23.7305	250	23.7305	39	23.7305	3
23.7793	239	23.7793	48	23.7793	7
23.8281	251	23.8281	57	23.8281	4
23.877	232	23.877	59	23.877	4
23.9258	253	23.9258	38	23.9258	2
23.9746	232	23.9746	43	23.9746	3
24.0234	262	24.0234	45	24.0234	2
24.0723	240	24.0723	49	24.0723	2
24.1211	222	24.1211	38	24.1211	4
24.1699	227	24.1699	42	24.1699	2
24.2188	233	24.2188	59	24.2188	5
24.2676	230	24.2676	43	24.2676	4
24.3164	223	24.3164	35	24.3164	4
24.3652	217	24.3652	40	24.3652	6
24.4141	246	24.4141	47	24.4141	4
24.4629	229	24.4629	47	24.4629	5
24.5117	209	24.5117	47	24.5117	2
24.5605	222	24.5605	36	24.5605	2
24.6094	203	24.6094	32	24.6094	1
24.6582	203	24.6582	44	24.6582	3
24.707	203	24.707	39	24.707	0
24.7559	195	24.7559	49	24.7559	6
24.8047	205	24.8047	50	24.8047	3
24.8535	213	24.8535	43	24.8535	1
24.9023	236	24.9023	33	24.9023	3
24.9512	222	24.9512	56	24.9512	2
25	212	25	29	25	3
25.0488	182	25.0488	34	25.0488	1
25.0977	182	25.0977	33	25.0977	4
25.1465	196	25.1465	33	25.1465	0
25.1953	197	25.1953	45	25.1953	3
25.2441	224	25.2441	56	25.2441	1
25.293	219	25.293	42	25.293	3
25.3418	193	25.3418	44	25.3418	1
25.3906	184	25.3906	38	25.3906	3
25.4395	197	25.4395	36	25.4395	3
25.4883	219	25.4883	32	25.4883	4
25.5371	180	25.5371	34	25.5371	4
25.5859	194	25.5859	35	25.5859	5
25.6348	173	25.6348	35	25.6348	4
25.6836	175	25.6836	37	25.6836	2
25.7324	179	25.7324	41	25.7324	5
25.7812	181	25.7812	34	25.7812	3
25.8301	188	25.8301	32	25.8301	1
25.8789	167	25.8789	34	25.8789	2
25.9277	196	25.9277	40	25.9277	6
25.9766	186	25.9766	43	25.9766	1
26.0254	189	26.0254	33	26.0254	1
26.0742	182	26.0742	39	26.0742	4
26.123	191	26.123	25	26.123	0
26.1719	148	26.1719	33	26.1719	7
26.2207	170	26.2207	22	26.2207	2
26.2695	159	26.2695	32	26.2695	2
26.3184	172	26.3184	41	26.3184	3
26.3672	160	26.3672	43	26.3672	5
26.416	163	26.416	37	26.416	3
26.4648	164	26.4648	38	26.4648	5
26.5137	139	26.5137	32	26.5137	4
26.5625	182	26.5625	37	26.5625	3
26.6113	160	26.6113	33	26.6113	4
26.6602	154	26.6602	31	26.6602	2
26.709	179	26.709	28	26.709	2
26.7578	157	26.7578	42	26.7578	3
26.8066	153	26.8066	33	26.8066	3
26.8555	170	26.8555	35	26.8555	4
26.9043	170	26.9043	49	26.9043	5
26.9531	157	26.9531	33	26.9531	2
27.002	132	27.002	33	27.002	3
27.0508	150	27.0508	28	27.0508	3
27.0996	145	27.0996	24	27.0996	5
27.1484	140	27.1484	43	27.1484	2
27.1973	160	27.1973	35	27.1973	8
27.2461	141	27.2461	35	27.2461	0
27.2949	139	27.2949	24	27.2949	3
27.3438	145	27.3438	33	27.3438	1
27.3926	136	27.3926	21	27.3926	4
27.4414	146	27.4414	32	27.4414	3
27.4902	151	27.4902	29	27.4902	3
27.5391	132	27.5391	30	27.5391	0
27.5879	159	27.5879	43	27.5879	1
27.6367	118	27.6367	29	27.6367	1
27.6855	124	27.6855	29	27.6855	7
27.7344	110	27.7344	31	27.7344	4
27.7832	121	27.7832	20	27.7832	2
27.832	140	27.832	36	27.832	3
27.8809	128	27.8809	33	27.8809	3
27.9297	143	27.9297	28	27.9297	3
27.9785	131	27.9785	26	27.9785	2
28.0273	136	28.0273	28	28.0273	1
28.0762	133	28.0762	26	28.0762	0
28.125	126	28.125	32	28.125	4
28.1738	148	28.1738	33	28.1738	1
28.2227	113	28.2227	30	28.2227	2
28.2715	122	28.2715	32	28.2715	3
28.3203	126	28.3203	38	28.3203	3
28.3691	103	28.3691	23	28.3691	1
28.418	138	28.418	22	28.418	3
28.4668	136	28.4668	36	28.4668	2
28.5156	121	28.5156	20	28.5156	4
28.5645	129	28.5645	30	28.5645	3
28.6133	124	28.6133	31	28.6133	1
28.6621	136	28.6621	23	28.6621	4
28.7109	132	28.7109	30	28.7109	3
28.7598	126	28.7598	25	28.7598	3
28.8086	114	28.8086	30	28.8086	3
28.8574	122	28.8574	29	28.8574	5
28.9062	131	28.9062	31	28.9062	9
28.9551	127	28.9551	29	28.9551	4
29.0039	110	29.0039	30	29.0039	5
29.0527	154	29.0527	24	29.0527	2
29.1016	120	29.1016	20	29.1016	4
29.1504	126	29.1504	22	29.1504	1
29.1992	109	29.1992	31	29.1992	6
29.248	100	29.248	20	29.248	2
29.2969	112	29.2969	28	29.2969	1
29.3457	113	29.3457	28	29.3457	0
29.3945	101	29.3945	34	29.3945	4
29.4434	105	29.4434	32	29.4434	3
29.4922	120	29.4922	30	29.4922	8
29.541	101	29.541	21	29.541	2
29.5898	108	29.5898	28	29.5898	4
29.6387	107	29.6387	23	29.6387	4
29.6875	101	29.6875	22	29.6875	4
29.7363	115	29.7363	27	29.7363	1
29.7852	95	29.7852	28	29.7852	4
29.834	129	29.834	22	29.834	4
29.8828	102	29.8828	16	29.8828	0
29.9316	107	29.9316	21	29.9316	5
29.9805	104	29.9805	25	29.9805	4
30.0293	102	30.0293	25	30.0293	4
30.0781	106	30.0781	27	30.0781	4
30.127	110	30.127	18	30.127	2
30.1758	95	30.1758	31	30.1758	4
30.2246	104	30.2246	17	30.2246	7
30.2734	105	30.2734	25	30.2734	3
30.3223	84	30.3223	24	30.3223	2
30.3711	95	30.3711	14	30.3711	3
30.4199	101	30.4199	33	30.4199	3
30.4688	120	30.4688	19	30.4688	4
30.5176	99	30.5176	24	30.5176	2
30.5664	110	30.5664	19	30.5664	5
30.6152	94	30.6152	37	30.6152	5
30.6641	91	30.6641	27	30.6641	5
30.7129	84	30.7129	26	30.7129	5
30.7617	107	30.7617	27	30.7617	4
30.8105	96	30.8105	19	30.8105	6
30.8594	90	30.8594	25	30.8594	4
30.9082	79	30.9082	20	30.9082	3
30.957	83	30.957	30	30.957	3
31.0059	99	31.0059	24	31.0059	4
31.0547	91	31.0547	14	31.0547	1
31.1035	82	31.1035	21	31.1035	3
31.1523	95	31.1523	25	31.1523	2
31.2012	96	31.2012	20	31.2012	4
31.25	79	31.25	18	31.25	1
31.2988	87	31.2988	32	31.2988	3
31.3477	110	31.3477	30	31.3477	2
31.3965	86	31.3965	24	31.3965	3
31.4453	82	31.4453	22	31.4453	3
31.4941	75	31.4941	28	31.4941	1
31.543	111	31.543	22	31.543	2
31.5918	88	31.5918	17	31.5918	1
31.6406	90	31.6406	24	31.6406	4
31.6895	108	31.6895	14	31.6895	4
31.7383	80	31.7383	25	31.7383	1
31.7871	81	31.7871	21	31.7871	2
31.8359	88	31.8359	20	31.8359	4
31.8848	90	31.8848	21	31.8848	3
31.9336	81	31.9336	29	31.9336	3
31.9824	67	31.9824	33	31.9824	1
32.0312	71	32.0312	16	32.0312	5
32.0801	72	32.0801	24	32.0801	2
32.1289	66	32.1289	16	32.1289	0
32.1777	76	32.1777	17	32.1777	1
32.2266	72	32.2266	29	32.2266	5
32.2754	83	32.2754	20	32.2754	3
32.3242	84	32.3242	21	32.3242	2
32.373	85	32.373	20	32.373	4
32.4219	78	32.4219	26	32.4219	0
32.4707	70	32.4707	19	32.4707	6
32.5195	67	32.5195	19	32.5195	4
32.5684	81	32.5684	19	32.5684	3
32.6172	94	32.6172	19	32.6172	2
32.666	95	32.666	24	32.666	4
32.7148	66	32.7148	22	32.7148	3
32.7637	61	32.7637	23	32.7637	5
32.8125	58	32.8125	24	32.8125	2
32.8613	66	32.8613	18	32.8613	5
32.9102	65	32.9102	20	32.9102	5
32.959	82	32.959	27	32.959	4
33.0078	87	33.0078	24	33.0078	5
33.0566	68	33.0566	21	33.0566	2
33.1055	72	33.1055	16	33.1055	2
33.1543	67	33.1543	17	33.1543	6
33.2031	76	33.2031	22	33.2031	6
33.252	80	33.252	19	33.252	4
33.3008	56	33.3008	24	33.3008	2
33.3496	59	33.3496	24	33.3496	0
33.3984	59	33.3984	22	33.3984	5
33.4473	60	33.4473	21	33.4473	5
33.4961	62	33.4961	16	33.4961	0
33.5449	64	33.5449	24	33.5449	3
33.5938	85	33.5938	20	33.5938	4
33.6426	82	33.6426	22	33.6426	6
33.6914	76	33.6914	25	33.6914	5
33.7402	57	33.7402	25	33.7402	3
33.7891	66	33.7891	22	33.7891	1
33.8379	61	33.8379	18	33.8379	2
33.8867	63	33.8867	19	33.8867	1
33.9355	54	33.9355	18	33.9355	4
33.9844	79	33.9844	24	33.9844	5
34.0332	59	34.0332	21	34.0332	1
34.082	71	34.082	17	34.082	1
34.1309	59	34.1309	18	34.1309	4
34.1797	73	34.1797	18	34.1797	3
34.2285	61	34.2285	18	34.2285	5
34.2773	64	34.2773	24	34.2773	6
34.3262	64	34.3262	19	34.3262	1
34.375	67	34.375	23	34.375	2
34.4238	67	34.4238	22	34.4238	1
34.4727	65	34.4727	22	34.4727	2
34.5215	51	34.5215	16	34.5215	4
34.5703	65	34.5703	18	34.5703	2
34.6191	67	34.6191	19	34.6191	2
34.668	51	34.668	15	34.668	2
34.7168	56	34.7168	18	34.7168	2
34.7656	75	34.7656	13	34.7656	2
34.8145	55	34.8145	17	34.8145	3
34.8633	53	34.8633	16	34.8633	4
34.9121	66	34.9121	14	34.9121	6
34.9609	59	34.9609	23	34.9609	3
35.0098	66	35.0098	16	35.0098	4
35.0586	55	35.0586	15	35.0586	5
35.1074	52	35.1074	19	35.1074	2
35.1562	46	35.1562	13	35.1562	0
35.2051	68	35.2051	20	35.2051	0
35.2539	72	35.2539	13	35.2539	2
35.3027	57	35.3027	17	35.3027	3
35.3516	59	35.3516	22	35.3516	3
35.4004	60	35.4004	14	35.4004	2
35.4492	52	35.4492	16	35.4492	4
35.498	52	35.498	25	35.498	3
35.5469	60	35.5469	19	35.5469	1
35.5957	49	35.5957	15	35.5957	4
35.6445	47	35.6445	21	35.6445	4
35.6934	44	35.6934	13	35.6934	0
35.7422	61	35.7422	16	35.7422	0
35.791	49	35.791	26	35.791	5
35.8398	59	35.8398	16	35.8398	0
35.8887	55	35.8887	15	35.8887	6
35.9375	60	35.9375	18	35.9375	0
35.9863	45	35.9863	9	35.9863	1
36.0352	44	36.0352	17	36.0352	1
36.084	56	36.084	18	36.084	2
36.1328	55	36.1328	18	36.1328	3
36.1816	63	36.1816	13	36.1816	2
36.2305	51	36.2305	16	36.2305	4
36.2793	40	36.2793	13	36.2793	5
36.3281	48	36.3281	17	36.3281	2
36.377	49	36.377	16	36.377	4
36.4258	50	36.4258	14	36.4258	2
36.4746	42	36.4746	16	36.4746	0
36.5234	40	36.5234	22	36.5234	1
36.5723	61	36.5723	23	36.5723	3
36.6211	47	36.6211	12	36.6211	1
36.6699	45	36.6699	17	36.6699	5
36.7188	61	36.7188	20	36.7188	4
36.7676	54	36.7676	27	36.7676	0
36.8164	38	36.8164	14	36.8164	2
36.8652	34	36.8652	19	36.8652	2
36.9141	52	36.9141	15	36.9141	1
36.9629	59	36.9629	16	36.9629	7
37.0117	51	37.0117	19	37.0117	1
37.0605	44	37.0605	12	37.0605	3
37.1094	51	37.1094	14	37.1094	2
37.1582	51	37.1582	18	37.1582	2
37.207	44	37.207	14	37.207	1
37.2559	51	37.2559	12	37.2559	2
37.3047	59	37.3047	20	37.3047	3
37.3535	32	37.3535	11	37.3535	2
37.4023	41	37.4023	14	37.4023	1
37.4512	47	37.4512	14	37.4512	2
37.5	57	37.5	14	37.5	0
37.5488	52	37.5488	10	37.5488	4
37.5977	42	37.5977	7	37.5977	1
37.6465	40	37.6465	23	37.6465	4
37.6953	38	37.6953	18	37.6953	5
37.7441	47	37.7441	12	37.7441	4
37.793	45	37.793	13	37.793	4
37.8418	41	37.8418	12	37.8418	2
37.8906	54	37.8906	21	37.8906	3
37.9395	55	37.9395	8	37.9395	5
37.9883	46	37.9883	10	37.9883	1
38.0371	38	38.0371	12	38.0371	4
38.0859	49	38.0859	17	38.0859	2
38.1348	45	38.1348	16	38.1348	6
38.1836	38	38.1836	12	38.1836	4
38.2324	38	38.2324	15	38.2324	4
38.2812	37	38.2812	14	38.2812	2
38.3301	38	38.3301	18	38.3301	2
38.3789	33	38.3789	13	38.3789	5
38.4277	41	38.4277	11	38.4277	4
38.4766	44	38.4766	11	38.4766	1
38.5254	42	38.5254	7	38.5254	2
38.5742	32	38.5742	13	38.5742	5
38.623	45	38.623	14	38.623	5
38.6719	49	38.6719	14	38.6719	1
38.7207	44	38.7207	11	38.7207	2
38.7695	38	38.7695	17	38.7695	2
38.8184	38	38.8184	15	38.8184	1
38.8672	29	38.8672	15	38.8672	2
38.916	32	38.916	16	38.916	3
38.9648	46	38.9648	16	38.9648	10
39.0137	35	39.0137	14	39.0137	2
39.0625	34	39.0625	9	39.0625	1
39.1113	39	39.1113	13	39.1113	3
39.1602	32	39.1602	20	39.1602	2
39.209	36	39.209	19	39.209	3
39.2578	25	39.2578	29	39.2578	1
39.3066	40	39.3066	17	39.3066	4
39.3555	26	39.3555	15	39.3555	2
39.4043	31	39.4043	12	39.4043	0
39.4531	37	39.4531	6	39.4531	4
39.502	34	39.502	12	39.502	3
39.5508	35	39.5508	23	39.5508	1
39.5996	42	39.5996	15	39.5996	3
39.6484	34	39.6484	13	39.6484	2
39.6973	35	39.6973	16	39.6973	3
39.7461	41	39.7461	20	39.7461	1
39.7949	37	39.7949	11	39.7949	3
39.8438	48	39.8438	13	39.8438	3
39.8926	25	39.8926	10	39.8926	1
39.9414	32	39.9414	14	39.9414	7
39.9902	37	39.9902	18	39.9902	1
40.0391	40	40.0391	20	40.0391	3
40.0879	45	40.0879	13	40.0879	1
40.1367	36	40.1367	19	40.1367	3
40.1855	32	40.1855	14	40.1855	1
40.2344	39	40.2344	10	40.2344	0
40.2832	39	40.2832	11	40.2832	0
40.332	20	40.332	13	40.332	2
40.3809	29	40.3809	16	40.3809	5
40.4297	38	40.4297	16	40.4297	1
40.4785	28	40.4785	18	40.4785	2
40.5273	30	40.5273	12	40.5273	2
40.5762	32	40.5762	15	40.5762	5
40.625	44	40.625	8	40.625	2
40.6738	42	40.6738	15	40.6738	3
40.7227	26	40.7227	8	40.7227	1
40.7715	35	40.7715	16	40.7715	6
40.8203	33	40.8203	16	40.8203	3
40.8691	36	40.8691	14	40.8691	3
40.918	30	40.918	14	40.918	9
40.9668	43	40.9668	13	40.9668	3
41.0156	43	41.0156	10	41.0156	1
41.0645	38	41.0645	15	41.0645	4
41.1133	29	41.1133	12	41.1133	2
41.1621	28	41.1621	12	41.1621	4
41.2109	34	41.2109	8	41.2109	6
41.2598	35	41.2598	14	41.2598	1
41.3086	27	41.3086	11	41.3086	2
41.3574	24	41.3574	13	41.3574	4
41.4062	22	41.4062	16	41.4062	4
41.4551	44	41.4551	11	41.4551	2
41.5039	27	41.5039	11	41.5039	2
41.5527	26	41.5527	8	41.5527	1
41.6016	23	41.6016	8	41.6016	2
41.6504	38	41.6504	15	41.6504	0
41.6992	31	41.6992	9	41.6992	7
41.748	29	41.748	6	41.748	3
41.7969	25	41.7969	18	41.7969	2
41.8457	30	41.8457	7	41.8457	3
41.8945	35	41.8945	7	41.8945	2
41.9434	23	41.9434	12	41.9434	0
41.9922	25	41.9922	20	41.9922	4
42.041	30	42.041	11	42.041	0
42.0898	29	42.0898	10	42.0898	2
42.1387	32	42.1387	11	42.1387	6
42.1875	37	42.1875	13	42.1875	2
42.2363	29	42.2363	11	42.2363	3
42.2852	32	42.2852	14	42.2852	2
42.334	34	42.334	13	42.334	1
42.3828	37	42.3828	14	42.3828	0
42.4316	29	42.4316	11	42.4316	1
42.4805	34	42.4805	11	42.4805	1
42.5293	36	42.5293	9	42.5293	3
42.5781	38	42.5781	14	42.5781	2
42.627	31	42.627	7	42.627	2
42.6758	33	42.6758	10	42.6758	2
42.7246	16	42.7246	16	42.7246	2
42.7734	25	42.7734	9	42.7734	2
42.8223	28	42.8223	10	42.8223	3
42.8711	27	42.8711	9	42.8711	2
42.9199	22	42.9199	13	42.9199	2
42.9688	36	42.9688	12	42.9688	1
43.0176	31	43.0176	11	43.0176	2
43.0664	24	43.0664	15	43.0664	2
43.1152	35	43.1152	10	43.1152	4
43.1641	27	43.1641	11	43.1641	1
43.2129	24	43.2129	14	43.2129	3
43.2617	26	43.2617	9	43.2617	1
43.3105	27	43.3105	15	43.3105	1
43.3594	35	43.3594	7	43.3594	5
43.4082	26	43.4082	11	43.4082	2
43.457	31	43.457	10	43.457	3
43.5059	30	43.5059	21	43.5059	0
43.5547	30	43.5547	9	43.5547	3
43.6035	22	43.6035	10	43.6035	4
43.6523	21	43.6523	13	43.6523	1
43.7012	29	43.7012	11	43.7012	1
43.75	25	43.75	12	43.75	5
43.7988	19	43.7988	16	43.7988	4
43.8477	26	43.8477	17	43.8477	3
43.8965	27	43.8965	13	43.8965	5
43.9453	28	43.9453	6	43.9453	3
43.9941	24	43.9941	11	43.9941	1
44.043	30	44.043	6	44.043	2
44.0918	24	44.0918	15	44.0918	10
44.1406	32	44.1406	12	44.1406	2
44.1895	30	44.1895	12	44.1895	1
44.2383	28	44.2383	11	44.2383	3
44.2871	37	44.2871	15	44.2871	2
44.3359	27	44.3359	9	44.3359	1
44.3848	28	44.3848	12	44.3848	1
44.4336	27	44.4336	13	44.4336	0
44.4824	28	44.4824	10	44.4824	3
44.5312	19	44.5312	12	44.5312	3
44.5801	13	44.5801	13	44.5801	1
44.6289	19	44.6289	8	44.6289	3
44.6777	28	44.6777	11	44.6777	5
44.7266	24	44.7266	10	44.7266	1
44.7754	31	44.7754	10	44.7754	2
44.8242	20	44.8242	14	44.8242	1
44.873	27	44.873	10	44.873	1
44.9219	14	44.9219	13	44.9219	0
44.9707	21	44.9707	9	44.9707	1
45.0195	21	45.0195	10	45.0195	0
45.0684	26	45.0684	11	45.0684	2
45.1172	26	45.1172	9	45.1172	0
45.166	28	45.166	13	45.166	2
45.2148	20	45.2148	11	45.2148	6
45.2637	27	45.2637	12	45.2637	1
45.3125	25	45.3125	13	45.3125	4
45.3613	28	45.3613	9	45.3613	2
45.4102	33	45.4102	8	45.4102	1
45.459	30	45.459	13	45.459	2
45.5078	26	45.5078	12	45.5078	2
45.5566	19	45.5566	18	45.5566	4
45.6055	15	45.6055	8	45.6055	3
45.6543	23	45.6543	12	45.6543	4
45.7031	28	45.7031	16	45.7031	1
45.752	26	45.752	9	45.752	4
45.8008	34	45.8008	18	45.8008	2
45.8496	22	45.8496	14	45.8496	4
45.8984	18	45.8984	8	45.8984	2
45.9473	24	45.9473	16	45.9473	3
45.9961	22	45.9961	15	45.9961	2
46.0449	20	46.0449	15	46.0449	3
46.0938	26	46.0938	14	46.0938	3
46.1426	18	46.1426	10	46.1426	3
46.1914	24	46.1914	11	46.1914	5
46.2402	20	46.2402	14	46.2402	1
46.2891	17	46.2891	17	46.2891	6
46.3379	24	46.3379	15	46.3379	4
46.3867	23	46.3867	17	46.3867	6
46.4355	26	46.4355	13	46.4355	2
46.4844	26	46.4844	22	46.4844	4
46.5332	16	46.5332	7	46.5332	2
46.582	24	46.582	7	46.582	1
46.6309	16	46.6309	11	46.6309	3
46.6797	26	46.6797	10	46.6797	4
46.7285	22	46.7285	6	46.7285	3
46.7773	19	46.7773	19	46.7773	5
46.8262	29	46.8262	7	46.8262	2
46.875	20	46.875	10	46.875	0
46.9238	20	46.9238	6	46.9238	2
46.9727	25	46.9727	8	46.9727	1
47.0215	26	47.0215	9	47.0215	3
47.0703	18	47.0703	14	47.0703	2
47.1191	24	47.1191	10	47.1191	4
47.168	24	47.168	15	47.168	2
47.2168	15	47.2168	14	47.2168	4
47.2656	22	47.2656	8	47.2656	5
47.3145	18	47.3145	12	47.3145	1
47.3633	34	47.3633	14	47.3633	3
47.4121	15	47.4121	18	47.4121	2
47.4609	17	47.4609	9	47.4609	0
47.5098	27	47.5098	10	47.5098	3
47.5586	25	47.5586	9	47.5586	1
47.6074	30	47.6074	11	47.6074	1
47.6562	16	47.6562	9	47.6562	1
47.7051	26	47.7051	9	47.7051	4
47.7539	23	47.7539	9	47.7539	1
47.8027	12	47.8027	10	47.8027	2
47.8516	25	47.8516	13	47.8516	1
47.9004	17	47.9004	12	47.9004	2
47.9492	29	47.9492	11	47.9492	1
47.998	21	47.998	5	47.998	2
48.0469	23	48.0469	16	48.0469	1
48.0957	22	48.0957	9	48.0957	2
48.1445	20	48.1445	10	48.1445	2
48.1934	21	48.1934	9	48.1934	7
48.2422	26	48.2422	9	48.2422	4
48.291	18	48.291	9	48.291	4
48.3398	32	48.3398	10	48.3398	4
48.3887	20	48.3887	12	48.3887	4
48.4375	28	48.4375	17	48.4375	3
48.4863	15	48.4863	15	48.4863	5
48.5352	22	48.5352	14	48.5352	2
48.584	30	48.584	10	48.584	3
48.6328	18	48.6328	10	48.6328	4
48.6816	20	48.6816	11	48.6816	2
48.7305	19	48.7305	10	48.7305	5
48.7793	26	48.7793	10	48.7793	2
48.8281	19	48.8281	10	48.8281	4
48.877	28	48.877	11	48.877	4
48.9258	20	48.9258	8	48.9258	3
48.9746	15	48.9746	6	48.9746	0
49.0234	22	49.0234	13	49.0234	0
49.0723	21	49.0723	9	49.0723	4
49.1211	18	49.1211	17	49.1211	3
49.1699	30	49.1699	9	49.1699	2
49.2188	21	49.2188	10	49.2188	3
49.2676	23	49.2676	11	49.2676	5
49.3164	23	49.3164	8	49.3164	0
49.3652	20	49.3652	11	49.3652	5
49.4141	13	49.4141	4	49.4141	0
49.4629	21	49.4629	7	49.4629	8
49.5117	12	49.5117	7	49.5117	3
49.5605	17	49.5605	6	49.5605	0
49.6094	16	49.6094	5	49.6094	3
49.6582	15	49.6582	13	49.6582	5
49.707	28	49.707	11	49.707	6
49.7559	17	49.7559	14	49.7559	1
49.8047	12	49.8047	8	49.8047	3
49.8535	20	49.8535	16	49.8535	1
49.9023	20	49.9023	15	49.9023	2
49.9512	12	49.9512	13	49.9512	2
50	16	50	7	50	1
50.0488	13	50.0488	10	50.0488	3
50.0977	22	50.0977	15	50.0977	1
50.1465	23	50.1465	16	50.1465	2
50.1953	18	50.1953	9	50.1953	3
50.2441	15	50.2441	12	50.2441	7
50.293	13	50.293	8	50.293	2
50.3418	16	50.3418	15	50.3418	4
50.3906	14	50.3906	10	50.3906	2
50.4395	25	50.4395	9	50.4395	1
50.4883	17	50.4883	10	50.4883	4
50.5371	15	50.5371	11	50.5371	3
50.5859	22	50.5859	6	50.5859	1
50.6348	15	50.6348	20	50.6348	2
50.6836	12	50.6836	7	50.6836	2
50.7324	18	50.7324	6	50.7324	0
50.7812	31	50.7812	10	50.7812	2
50.8301	14	50.8301	14	50.8301	3
50.8789	17	50.8789	7	50.8789	4
50.9277	14	50.9277	10	50.9277	3
50.9766	13	50.9766	19	50.9766	1
51.0254	19	51.0254	8	51.0254	5
51.0742	6	51.0742	13	51.0742	2
51.123	18	51.123	10	51.123	6
51.1719	14	51.1719	14	51.1719	3
51.2207	17	51.2207	11	51.2207	2
51.2695	17	51.2695	12	51.2695	2
51.3184	23	51.3184	11	51.3184	5
51.3672	15	51.3672	7	51.3672	4
51.416	19	51.416	14	51.416	4
51.4648	16	51.4648	14	51.4648	4
51.5137	23	51.5137	10	51.5137	4
51.5625	20	51.5625	10	51.5625	1
51.6113	15	51.6113	6	51.6113	0
51.6602	23	51.6602	8	51.6602	2
51.709	15	51.709	13	51.709	2
51.7578	21	51.7578	9	51.7578	4
51.8066	12	51.8066	10	51.8066	1
51.8555	19	51.8555	10	51.8555	7
51.9043	15	51.9043	10	51.9043	5
51.9531	17	51.9531	6	51.9531	2
52.002	22	52.002	12	52.002	3
52.0508	22	52.0508	13	52.0508	3
52.0996	19	52.0996	13	52.0996	4
52.1484	15	52.1484	3	52.1484	1
52.1973	20	52.1973	13	52.1973	1
52.2461	15	52.2461	10	52.2461	2
52.2949	15	52.2949	10	52.2949	0
52.3438	21	52.3438	10	52.3438	6
52.3926	19	52.3926	11	52.3926	6
52.4414	14	52.4414	9	52.4414	1
52.4902	17	52.4902	8	52.4902	3
52.5391	20	52.5391	10	52.5391	2
52.5879	12	52.5879	9	52.5879	2
52.6367	24	52.6367	12	52.6367	5
52.6855	15	52.6855	10	52.6855	6
52.7344	20	52.7344	5	52.7344	3
52.7832	13	52.7832	13	52.7832	2
52.832	19	52.832	12	52.832	3
52.8809	18	52.8809	14	52.8809	0
52.9297	22	52.9297	7	52.9297	1
52.9785	13	52.9785	10	52.9785	1
53.0273	12	53.0273	11	53.0273	2
53.0762	21	53.0762	11	53.0762	5
53.125	18	53.125	11	53.125	2
53.1738	14	53.1738	12	53.1738	4
53.2227	14	53.2227	8	53.2227	2
53.2715	17	53.2715	8	53.2715	2
53.3203	12	53.3203	9	53.3203	2
53.3691	21	53.3691	6	53.3691	1
53.418	21	53.418	6	53.418	5
53.4668	15	53.4668	10	53.4668	2
53.5156	17	53.5156	10	53.5156	3
53.5645	13	53.5645	9	53.5645	1
53.6133	17	53.6133	13	53.6133	4
53.6621	26	53.6621	17	53.6621	2
53.7109	12	53.7109	5	53.7109	2
53.7598	11	53.7598	10	53.7598	3
53.8086	16	53.8086	10	53.8086	2
53.8574	23	53.8574	9	53.8574	6
53.9062	15	53.9062	6	53.9062	3
53.9551	17	53.9551	5	53.9551	3
54.0039	21	54.0039	8	54.0039	2
54.0527	20	54.0527	14	54.0527	3
54.1016	15	54.1016	10	54.1016	2
54.1504	10	54.1504	15	54.1504	4
54.1992	13	54.1992	6	54.1992	1
54.248	21	54.248	15	54.248	2
54.2969	17	54.2969	9	54.2969	4
54.3457	17	54.3457	12	54.3457	2
54.3945	12	54.3945	14	54.3945	6
54.4434	14	54.4434	11	54.4434	1
54.4922	15	54.4922	13	54.4922	3
54.541	18	54.541	6	54.541	3
54.5898	17	54.5898	6	54.5898	4
54.6387	11	54.6387	8	54.6387	1
54.6875	13	54.6875	15	54.6875	0
54.7363	16	54.7363	9	54.7363	2
54.7852	20	54.7852	16	54.7852	8
54.834	14	54.834	9	54.834	1
54.8828	17	54.8828	14	54.8828	2
54.9316	23	54.9316	12	54.9316	0
54.9805	11	54.9805	11	54.9805	1
55.0293	14	55.0293	11	55.0293	5
55.0781	22	55.0781	6	55.0781	3
55.127	21	55.127	9	55.127	3
55.1758	19	55.1758	4	55.1758	2
55.2246	19	55.2246	13	55.2246	0
55.2734	16	55.2734	13	55.2734	2
55.3223	20	55.3223	14	55.3223	1
55.3711	21	55.3711	10	55.3711	1
55.4199	18	55.4199	15	55.4199	2
55.4688	14	55.4688	13	55.4688	2
55.5176	12	55.5176	2	55.5176	1
55.5664	12	55.5664	3	55.5664	1
55.6152	12	55.6152	8	55.6152	6
55.6641	16	55.6641	6	55.6641	2
55.7129	11	55.7129	9	55.7129	2
55.7617	18	55.7617	6	55.7617	2
55.8105	14	55.8105	11	55.8105	1
55.8594	12	55.8594	9	55.8594	4
55.9082	17	55.9082	14	55.9082	0
55.957	14	55.957	15	55.957	1
56.0059	14	56.0059	16	56.0059	6
56.0547	17	56.0547	9	56.0547	1
56.1035	23	56.1035	13	56.1035	3
56.1523	18	56.1523	12	56.1523	4
56.2012	13	56.2012	10	56.2012	2
56.25	10	56.25	9	56.25	0
56.2988	14	56.2988	10	56.2988	5
56.3477	16	56.3477	13	56.3477	2
56.3965	19	56.3965	15	56.3965	3
56.4453	16	56.4453	14	56.4453	2
56.4941	17	56.4941	15	56.4941	2
56.543	15	56.543	6	56.543	1
56.5918	20	56.5918	12	56.5918	3
56.6406	13	56.6406	6	56.6406	3
56.6895	5	56.6895	13	56.6895	3
56.7383	12	56.7383	10	56.7383	1
56.7871	14	56.7871	14	56.7871	1
56.8359	15	56.8359	5	56.8359	2
56.8848	15	56.8848	17	56.8848	4
56.9336	11	56.9336	9	56.9336	5
56.9824	11	56.9824	12	56.9824	2
57.0312	15	57.0312	8	57.0312	3
57.0801	11	57.0801	9	57.0801	0
57.1289	13	57.1289	6	57.1289	0
57.1777	17	57.1777	13	57.1777	1
57.2266	25	57.2266	9	57.2266	3
57.2754	17	57.2754	7	57.2754	3
57.3242	16	57.3242	4	57.3242	0
57.373	10	57.373	9	57.373	1
57.4219	14	57.4219	5	57.4219	2
57.4707	15	57.4707	12	57.4707	4
57.5195	7	57.5195	7	57.5195	3
57.5684	15	57.5684	3	57.5684	8
57.6172	8	57.6172	9	57.6172	1
57.666	26	57.666	9	57.666	1
57.7148	13	57.7148	12	57.7148	3
57.7637	20	57.7637	6	57.7637	2
57.8125	12	57.8125	10	57.8125	3
57.8613	14	57.8613	9	57.8613	3
57.9102	11	57.9102	9	57.9102	0
57.959	20	57.959	12	57.959	3
58.0078	17	58.0078	13	58.0078	2
58.0566	17	58.0566	9	58.0566	3
58.1055	18	58.1055	12	58.1055	3
58.1543	22	58.1543	7	58.1543	3
58.2031	11	58.2031	10	58.2031	1
58.252	8	58.252	11	58.252	4
58.3008	14	58.3008	8	58.3008	3
58.3496	12	58.3496	10	58.3496	3
58.3984	16	58.3984	4	58.3984	3
58.4473	13	58.4473	7	58.4473	3
58.4961	16	58.4961	13	58.4961	0
58.5449	15	58.5449	9	58.5449	5
58.5938	17	58.5938	10	58.5938	2
58.6426	14	58.6426	14	58.6426	2
58.6914	13	58.6914	9	58.6914	2
58.7402	14	58.7402	10	58.7402	4
58.7891	20	58.7891	7	58.7891	0
58.8379	11	58.8379	6	58.8379	0
58.8867	9	58.8867	7	58.8867	4
58.9355	7	58.9355	8	58.9355	2
58.9844	19	58.9844	5	58.9844	0
59.0332	12	59.0332	2	59.0332	4
59.082	14	59.082	7	59.082	6
59.1309	10	59.1309	10	59.1309	3
59.1797	19	59.1797	7	59.1797	5
59.2285	21	59.2285	7	59.2285	3
59.2773	13	59.2773	6	59.2773	4
59.3262	18	59.3262	5	59.3262	1
59.375	14	59.375	6	59.375	1
59.4238	17	59.4238	5	59.4238	2
59.4727	13	59.4727	5	59.4727	4
59.5215	14	59.5215	5	59.5215	1
59.5703	27	59.5703	8	59.5703	2
59.6191	14	59.6191	8	59.6191	3
59.668	11	59.668	12	59.668	0
59.7168	10	59.7168	8	59.7168	3
59.7656	15	59.7656	8	59.7656	2
59.8145	21	59.8145	12	59.8145	4
59.8633	15	59.8633	5	59.8633	4
59.9121	15	59.9121	8	59.9121	2
59.9609	16	59.9609	6	59.9609	5
60.0098	15	60.0098	12	60.0098	4
60.0586	10	60.0586	5	60.0586	3
60.1074	10	60.1074	10	60.1074	5
60.1562	16	60.1562	3	60.1562	2
60.2051	13	60.2051	10	60.2051	2
60.2539	16	60.2539	10	60.2539	1
60.3027	17	60.3027	4	60.3027	3
60.3516	18	60.3516	11	60.3516	2
60.4004	15	60.4004	7	60.4004	1
60.4492	17	60.4492	9	60.4492	2
60.498	11	60.498	9	60.498	3
60.5469	15	60.5469	7	60.5469	5
60.5957	13	60.5957	11	60.5957	2
60.6445	10	60.6445	11	60.6445	1
60.6934	21	60.6934	6	60.6934	4
60.7422	17	60.7422	7	60.7422	2
60.791	14	60.791	9	60.791	2
60.8398	21	60.8398	10	60.8398	3
60.8887	13	60.8887	10	60.8887	3
60.9375	11	60.9375	6	60.9375	1
60.9863	19	60.9863	8	60.9863	2
61.0352	9	61.0352	11	61.0352	2
61.084	6	61.084	6	61.084	1
61.1328	15	61.1328	6	61.1328	3
61.1816	7	61.1816	15	61.1816	0
61.2305	21	61.2305	15	61.2305	4
61.2793	12	61.2793	7	61.2793	2
61.3281	18	61.3281	12	61.3281	1
61.377	15	61.377	15	61.377	0
61.4258	15	61.4258	11	61.4258	3
61.4746	10	61.4746	3	61.4746	5
61.5234	18	61.5234	12	61.5234	2
61.5723	16	61.5723	11	61.5723	5
61.6211	17	61.6211	17	61.6211	1
61.6699	7	61.6699	9	61.6699	3
61.7188	16	61.7188	9	61.7188	0
61.7676	16	61.7676	7	61.7676	1
61.8164	18	61.8164	5	61.8164	3
61.8652	10	61.8652	8	61.8652	5
61.9141	14	61.9141	7	61.9141	3
61.9629	20	61.9629	12	61.9629	1
62.0117	18	62.0117	12	62.0117	3
62.0605	17	62.0605	7	62.0605	1
62.1094	18	62.1094	9	62.1094	1
62.1582	10	62.1582	12	62.1582	1
62.207	16	62.207	6	62.207	5
62.2559	9	62.2559	8	62.2559	1
62.3047	14	62.3047	9	62.3047	2
62.3535	18	62.3535	3	62.3535	2
62.4023	9	62.4023	8	62.4023	1
62.4512	14	62.4512	6	62.4512	0
62.5	10	62.5	7	62.5	5
62.5488	14	62.5488	8	62.5488	2
62.5977	14	62.5977	3	62.5977	1
62.6465	9	62.6465	6	62.6465	4
62.6953	14	62.6953	10	62.6953	0
62.7441	13	62.7441	10	62.7441	4
62.793	22	62.793	8	62.793	4
62.8418	14	62.8418	5	62.8418	4
62.8906	12	62.8906	8	62.8906	2
62.9395	13	62.9395	10	62.9395	3
62.9883	14	62.9883	7	62.9883	2
63.0371	24	63.0371	11	63.0371	3
63.0859	12	63.0859	6	63.0859	1
63.1348	8	63.1348	9	63.1348	1
63.1836	14	63.1836	9	63.1836	4
63.2324	12	63.2324	13	63.2324	1
63.2812	13	63.2812	8	63.2812	0
63.3301	9	63.3301	5	63.3301	2
63.3789	11	63.3789	8	63.3789	3
63.4277	18	63.4277	5	63.4277	2
63.4766	15	63.4766	12	63.4766	3
63.5254	8	63.5254	10	63.5254	3
63.5742	11	63.5742	8	63.5742	5
63.623	13	63.623	9	63.623	2
63.6719	17	63.6719	7	63.6719	2
63.7207	13	63.7207	9	63.7207	1
63.7695	9	63.7695	10	63.7695	3
63.8184	14	63.8184	5	63.8184	0
63.8672	26	63.8672	12	63.8672	4
63.916	14	63.916	9	63.916	1
63.9648	11	63.9648	3	63.9648	1
64.0137	12	64.0137	9	64.0137	5
64.0625	9	64.0625	8	64.0625	4
64.1113	20	64.1113	3	64.1113	3
64.1602	9	64.1602	5	64.1602	1
64.209	7	64.209	7	64.209	0
64.2578	12	64.2578	9	64.2578	2
64.3066	13	64.3066	5	64.3066	3
64.3555	11	64.3555	4	64.3555	3
64.4043	9	64.4043	8	64.4043	1
64.4531	11	64.4531	5	64.4531	1
64.5019	12	64.5019	8	64.5019	3
64.5508	17	64.5508	10	64.5508	2
64.5996	9	64.5996	12	64.5996	2
64.6484	15	64.6484	8	64.6484	2
64.6973	8	64.6973	8	64.6973	3
64.7461	12	64.7461	4	64.7461	2
64.7949	12	64.7949	8	64.7949	3
64.8438	8	64.8438	5	64.8438	4
64.8926	13	64.8926	7	64.8926	6
64.9414	12	64.9414	8	64.9414	2
64.9902	7	64.9902	9	64.9902	2
65.0391	8	65.0391	11	65.0391	2
65.0879	9	65.0879	11	65.0879	1
65.1367	15	65.1367	7	65.1367	1
65.1856	16	65.1856	8	65.1856	2
65.2344	11	65.2344	11	65.2344	5
65.2832	10	65.2832	8	65.2832	1
65.332	22	65.332	5	65.332	3
65.3809	13	65.3809	11	65.3809	3
65.4297	21	65.4297	6	65.4297	1
65.4785	12	65.4785	10	65.4785	1
65.5273	11	65.5273	7	65.5273	0
65.5762	19	65.5762	6	65.5762	4
65.625	11	65.625	13	65.625	2
65.6738	13	65.6738	12	65.6738	5
65.7227	10	65.7227	4	65.7227	3
65.7715	20	65.7715	8	65.7715	2
65.8203	13	65.8203	6	65.8203	5
65.8691	16	65.8691	13	65.8691	2
65.918	13	65.918	10	65.918	2
65.9668	19	65.9668	8	65.9668	2
66.0156	16	66.0156	6	66.0156	4
66.0644	13	66.0644	17	66.0644	4
66.1133	8	66.1133	10	66.1133	3
66.1621	11	66.1621	7	66.1621	5
66.2109	15	66.2109	7	66.2109	4
66.2598	18	66.2598	10	66.2598	0
66.3086	17	66.3086	5	66.3086	3
66.3574	11	66.3574	11	66.3574	0
66.4062	8	66.4062	7	66.4062	0
66.4551	19	66.4551	7	66.4551	0
66.5039	15	66.5039	13	66.5039	2
66.5527	18	66.5527	9	66.5527	1
66.6016	19	66.6016	11	66.6016	4
66.6504	14	66.6504	3	66.6504	1
66.6992	17	66.6992	8	66.6992	1
66.7481	10	66.7481	11	66.7481	1
66.7969	18	66.7969	6	66.7969	5
66.8457	12	66.8457	10	66.8457	2
66.8945	11	66.8945	9	66.8945	0
66.9434	10	66.9434	9	66.9434	3
66.9922	15	66.9922	8	66.9922	2
67.041	16	67.041	7	67.041	0
67.0898	14	67.0898	8	67.0898	3
67.1387	14	67.1387	8	67.1387	5
67.1875	8	67.1875	8	67.1875	2
67.2363	13	67.2363	14	67.2363	1
67.2852	14	67.2852	9	67.2852	2
67.334	17	67.334	9	67.334	3
67.3828	14	67.3828	6	67.3828	2
67.4316	11	67.4316	11	67.4316	2
67.4805	13	67.4805	10	67.4805	4
67.5293	17	67.5293	12	67.5293	2
67.5781	10	67.5781	6	67.5781	0
67.6269	15	67.6269	13	67.6269	3
67.6758	17	67.6758	4	67.6758	2
67.7246	12	67.7246	9	67.7246	1
67.7734	12	67.7734	16	67.7734	2
67.8223	23	67.8223	5	67.8223	2
67.8711	10	67.8711	8	67.8711	4
67.9199	12	67.9199	9	67.9199	3
67.9688	5	67.9688	11	67.9688	2
68.0176	11	68.0176	7	68.0176	4
68.0664	14	68.0664	8	68.0664	4
68.1152	16	68.1152	9	68.1152	5
68.1641	9	68.1641	6	68.1641	1
68.2129	9	68.2129	7	68.2129	2
68.2617	12	68.2617	15	68.2617	5
68.3106	8	68.3106	13	68.3106	3
68.3594	13	68.3594	5	68.3594	2
68.4082	8	68.4082	12	68.4082	3
68.457	14	68.457	10	68.457	2
68.5059	13	68.5059	4	68.5059	5
68.5547	7	68.5547	10	68.5547	2
68.6035	8	68.6035	6	68.6035	5
68.6523	12	68.6523	6	68.6523	3
68.7012	5	68.7012	5	68.7012	1
68.75	9	68.75	7	68.75	3
68.7988	18	68.7988	9	68.7988	2
68.8477	16	68.8477	9	68.8477	0
68.8965	13	68.8965	15	68.8965	3
68.9453	13	68.9453	6	68.9453	2
68.9941	20	68.9941	9	68.9941	4
69.043	15	69.043	7	69.043	2
69.0918	11	69.0918	11	69.0918	3
69.1406	10	69.1406	14	69.1406	4
69.1894	10	69.1894	7	69.1894	1
69.2383	13	69.2383	8	69.2383	2
69.2871	14	69.2871	13	69.2871	3
69.3359	13	69.3359	5	69.3359	1
69.3848	13	69.3848	5	69.3848	2
69.4336	4	69.4336	6	69.4336	1
69.4824	23	69.4824	7	69.4824	4
69.5312	18	69.5312	7	69.5312	0
69.5801	13	69.5801	9	69.5801	3
69.6289	14	69.6289	8	69.6289	3
69.6777	7	69.6777	11	69.6777	4
69.7266	13	69.7266	7	69.7266	2
69.7754	10	69.7754	10	69.7754	3
69.8242	11	69.8242	6	69.8242	2
69.8731	10	69.8731	6	69.8731	5
69.9219	16	69.9219	4	69.9219	3
69.9707	14	69.9707	9	69.9707	0
70.0195	13	70.0195	6	70.0195	3
70.0684	21	70.0684	8	70.0684	2
70.1172	15	70.1172	10	70.1172	1
70.166	13	70.166	12	70.166	1
70.2148	9	70.2148	6	70.2148	1
70.2637	6	70.2637	5	70.2637	2
70.3125	15	70.3125	6	70.3125	0
70.3613	13	70.3613	13	70.3613	4
70.4102	12	70.4102	7	70.4102	3
70.459	9	70.459	8	70.459	0
70.5078	10	70.5078	6	70.5078	2
70.5566	13	70.5566	8	70.5566	2
70.6055	12	70.6055	4	70.6055	2
70.6543	10	70.6543	8	70.6543	4
70.7031	15	70.7031	9	70.7031	5
70.7519	20	70.7519	7	70.7519	1
70.8008	13	70.8008	16	70.8008	4
70.8496	8	70.8496	5	70.8496	3
70.8984	12	70.8984	15	70.8984	1
70.9473	3	70.9473	5	70.9473	3
70.9961	10	70.9961	11	70.9961	1
71.0449	17	71.0449	7	71.0449	3
71.0938	9	71.0938	5	71.0938	0
71.1426	17	71.1426	7	71.1426	2
71.1914	12	71.1914	7	71.1914	0
71.2402	14	71.2402	8	71.2402	0
71.2891	23	71.2891	5	71.2891	3
71.3379	12	71.3379	12	71.3379	0
71.3867	10	71.3867	13	71.3867	5
71.4356	7	71.4356	10	71.4356	4
71.4844	10	71.4844	7	71.4844	4
71.5332	18	71.5332	10	71.5332	0
71.582	9	71.582	14	71.582	1
71.6309	8	71.6309	8	71.6309	1
71.6797	12	71.6797	6	71.6797	2
71.7285	11	71.7285	7	71.7285	2
71.7773	9	71.7773	8	71.7773	3
71.8262	5	71.8262	4	71.8262	1
71.875	13	71.875	10	71.875	3
71.9238	10	71.9238	5	71.9238	1
71.9727	16	71.9727	9	71.9727	4
72.0215	13	72.0215	13	72.0215	0
72.0703	14	72.0703	10	72.0703	5
72.1191	17	72.1191	10	72.1191	2
72.168	12	72.168	9	72.168	3
72.2168	6	72.2168	7	72.2168	3
72.2656	8	72.2656	9	72.2656	2
72.3144	15	72.3144	5	72.3144	1
72.3633	10	72.3633	7	72.3633	0
72.4121	10	72.4121	9	72.4121	3
72.4609	10	72.4609	13	72.4609	1
72.5098	12	72.5098	11	72.5098	2
72.5586	19	72.5586	6	72.5586	0
72.6074	12	72.6074	10	72.6074	2
72.6562	6	72.6562	3	72.6562	1
72.7051	18	72.7051	6	72.7051	3
72.7539	10	72.7539	5	72.7539	2
72.8027	11	72.8027	11	72.8027	1
72.8516	13	72.8516	12	72.8516	2
72.9004	14	72.9004	7	72.9004	3
72.9492	8	72.9492	6	72.9492	2
72.9981	14	72.9981	9	72.9981	2
73.0469	14	73.0469	5	73.0469	4
73.0957	6	73.0957	8	73.0957	3
73.1445	7	73.1445	8	73.1445	2
73.1934	12	73.1934	17	73.1934	3
73.2422	21	73.2422	9	73.2422	3
73.291	10	73.291	12	73.291	1
73.3398	21	73.3398	9	73.3398	4
73.3887	18	73.3887	6	73.3887	5
73.4375	15	73.4375	7	73.4375	1
73.4863	13	73.4863	5	73.4863	6
73.5352	23	73.5352	6	73.5352	2
73.584	8	73.584	4	73.584	1
73.6328	5	73.6328	5	73.6328	4
73.6816	6	73.6816	11	73.6816	2
73.7305	12	73.7305	14	73.7305	3
73.7793	11	73.7793	6	73.7793	3
73.8281	9	73.8281	9	73.8281	4
73.8769	16	73.8769	5	73.8769	0
73.9258	15	73.9258	8	73.9258	1
73.9746	11	73.9746	12	73.9746	1
74.0234	13	74.0234	11	74.0234	2
74.0723	10	74.0723	10	74.0723	0
74.1211	14	74.1211	13	74.1211	1
74.1699	7	74.1699	16	74.1699	4
74.2188	14	74.2188	11	74.2188	0
74.2676	7	74.2676	7	74.2676	6
74.3164	12	74.3164	3	74.3164	1
74.3652	12	74.3652	7	74.3652	3
74.4141	14	74.4141	7	74.4141	2
74.4629	9	74.4629	10	74.4629	0
74.5117	9	74.5117	11	74.5117	1
74.5606	16	74.5606	13	74.5606	1
74.6094	16	74.6094	10	74.6094	2
74.6582	10	74.6582	7	74.6582	2
74.707	7	74.707	10	74.707	1
74.7559	12	74.7559	6	74.7559	2
74.8047	11	74.8047	9	74.8047	3
74.8535	13	74.8535	7	74.8535	3
74.9023	11	74.9023	5	74.9023	0
74.9512	16	74.9512	8	74.9512	6
75	12	75	7	75	4
75.0488	7	75.0488	7	75.0488	3
75.0977	9	75.0977	6	75.0977	2
75.1465	11	75.1465	6	75.1465	1
75.1953	16	75.1953	7	75.1953	4
75.2441	9	75.2441	9	75.2441	1
75.293	9	75.293	6	75.293	5
75.3418	9	75.3418	7	75.3418	2
75.3906	12	75.3906	6	75.3906	0
75.4394	7	75.4394	6	75.4394	2
75.4883	9	75.4883	10	75.4883	1
75.5371	16	75.5371	12	75.5371	2
75.5859	16	75.5859	4	75.5859	2
75.6348	14	75.6348	9	75.6348	4
75.6836	12	75.6836	9	75.6836	1
75.7324	22	75.7324	7	75.7324	6
75.7812	9	75.7812	9	75.7812	5
75.8301	15	75.8301	7	75.8301	0
75.8789	12	75.8789	11	75.8789	4
75.9277	20	75.9277	5	75.9277	3
75.9766	6	75.9766	5	75.9766	4
76.0254	14	76.0254	6	76.0254	2
76.0742	14	76.0742	8	76.0742	5
76.1231	10	76.1231	8	76.1231	2
76.1719	15	76.1719	10	76.1719	2
76.2207	15	76.2207	6	76.2207	4
76.2695	17	76.2695	7	76.2695	6
76.3184	15	76.3184	10	76.3184	1
76.3672	9	76.3672	8	76.3672	4
76.416	8	76.416	6	76.416	2
76.4648	9	76.4648	9	76.4648	0
76.5137	12	76.5137	8	76.5137	3
76.5625	10	76.5625	13	76.5625	2
76.6113	12	76.6113	4	76.6113	2
76.6602	13	76.6602	9	76.6602	4
76.709	13	76.709	6	76.709	4
76.7578	10	76.7578	10	76.7578	0
76.8066	11	76.8066	5	76.8066	3
76.8555	10	76.8555	7	76.8555	3
76.9043	9	76.9043	12	76.9043	0
76.9531	10	76.9531	9	76.9531	1
77.0019	11	77.0019	5	77.0019	3
77.0508	17	77.0508	6	77.0508	1
77.0996	10	77.0996	5	77.0996	3
77.1484	20	77.1484	9	77.1484	3
77.1973	11	77.1973	17	77.1973	1
77.2461	13	77.2461	5	77.2461	1
77.2949	9	77.2949	9	77.2949	2
77.3438	6	77.3438	7	77.3438	2
77.3926	18	77.3926	8	77.3926	3
77.4414	8	77.4414	10	77.4414	3
77.4902	9	77.4902	8	77.4902	4
77.5391	19	77.5391	8	77.5391	5
77.5879	11	77.5879	2	77.5879	3
77.6367	12	77.6367	7	77.6367	3
77.6856	15	77.6856	8	77.6856	3
77.7344	15	77.7344	11	77.7344	4
77.7832	12	77.7832	9	77.7832	3
77.832	10	77.832	9	77.832	2
77.8809	11	77.8809	13	77.8809	1
77.9297	17	77.9297	5	77.9297	2
77.9785	15	77.9785	8	77.9785	2
78.0273	17	78.0273	7	78.0273	4
78.0762	10	78.0762	9	78.0762	1
78.125	11	78.125	4	78.125	0
78.1738	13	78.1738	9	78.1738	4
78.2227	9	78.2227	5	78.2227	2
78.2715	4	78.2715	3	78.2715	1
78.3203	14	78.3203	7	78.3203	7
78.3691	12	78.3691	2	78.3691	3
78.418	13	78.418	6	78.418	3
78.4668	9	78.4668	6	78.4668	0
78.5156	11	78.5156	6	78.5156	1
78.5644	7	78.5644	10	78.5644	1
78.6133	14	78.6133	6	78.6133	2
78.6621	12	78.6621	11	78.6621	0
78.7109	10	78.7109	9	78.7109	3
78.7598	12	78.7598	9	78.7598	4
78.8086	12	78.8086	13	78.8086	2
78.8574	7	78.8574	9	78.8574	2
78.9062	8	78.9062	9	78.9062	2
78.9551	11	78.9551	10	78.9551	2
79.0039	10	79.0039	9	79.0039	2
79.0527	8	79.0527	12	79.0527	2
79.1016	16	79.1016	4	79.1016	1
79.1504	10	79.1504	7	79.1504	2
79.1992	7	79.1992	11	79.1992	2
79.2481	16	79.2481	9	79.2481	3
79.2969	15	79.2969	9	79.2969	0
79.3457	7	79.3457	6	79.3457	4
79.3945	8	79.3945	4	79.3945	7
79.4434	14	79.4434	5	79.4434	3
79.4922	6	79.4922	6	79.4922	2
79.541	13	79.541	11	79.541	1
79.5898	10	79.5898	11	79.5898	2
79.6387	13	79.6387	10	79.6387	3
79.6875	9	79.6875	8	79.6875	3
79.7363	17	79.7363	8	79.7363	1
79.7852	12	79.7852	7	79.7852	1
79.834	12	79.834	7	79.834	2
79.8828	11	79.8828	10	79.8828	4
79.9316	10	79.9316	6	79.9316	3
79.9805	11	79.9805	9	79.9805	2
80.0293	13	80.0293	11	80.0293	4
80.0781	13	80.0781	7	80.0781	2
80.1269	11	80.1269	6	80.1269	5
80.1758	8	80.1758	8	80.1758	2
80.2246	13	80.2246	2	80.2246	3
80.2734	8	80.2734	10	80.2734	3
80.3223	10	80.3223	6	80.3223	0
80.3711	14	80.3711	8	80.3711	1
80.4199	15	80.4199	11	80.4199	3
80.4688	15	80.4688	9	80.4688	5
80.5176	11	80.5176	7	80.5176	1
80.5664	13	80.5664	8	80.5664	2
80.6152	14	80.6152	11	80.6152	3
80.6641	11	80.6641	6	80.6641	1
80.7129	12	80.7129	5	80.7129	1
80.7617	13	80.7617	8	80.7617	4
80.8106	9	80.8106	4	80.8106	3
80.8594	16	80.8594	13	80.8594	1
80.9082	17	80.9082	8	80.9082	2
80.957	11	80.957	6	80.957	4
81.0059	13	81.0059	10	81.0059	5
81.0547	10	81.0547	7	81.0547	2
81.1035	8	81.1035	8	81.1035	1
81.1523	15	81.1523	9	81.1523	3
81.2012	5	81.2012	14	81.2012	1
81.25	9	81.25	11	81.25	3
81.2988	5	81.2988	4	81.2988	3
81.3477	18	81.3477	8	81.3477	2
81.3965	12	81.3965	5	81.3965	4
81.4453	16	81.4453	11	81.4453	7
81.4941	12	81.4941	9	81.4941	2
81.543	14	81.543	9	81.543	5
81.5918	9	81.5918	9	81.5918	3
81.6406	14	81.6406	6	81.6406	0
81.6894	7	81.6894	7	81.6894	4
81.7383	16	81.7383	7	81.7383	4
81.7871	16	81.7871	5	81.7871	1
81.8359	18	81.8359	10	81.8359	5
81.8848	12	81.8848	12	81.8848	1
81.9336	12	81.9336	11	81.9336	2
81.9824	13	81.9824	8	81.9824	3
82.0312	12	82.0312	9	82.0312	1
82.0801	11	82.0801	5	82.0801	2
82.1289	9	82.1289	7	82.1289	4
82.1777	16	82.1777	5	82.1777	0
82.2266	11	82.2266	6	82.2266	1
82.2754	11	82.2754	8	82.2754	2
82.3242	9	82.3242	4	82.3242	3
82.3731	16	82.3731	8	82.3731	3
82.4219	12	82.4219	11	82.4219	2
82.4707	11	82.4707	2	82.4707	2
82.5195	10	82.5195	7	82.5195	3
82.5684	22	82.5684	8	82.5684	5
82.6172	18	82.6172	3	82.6172	4
82.666	4	82.666	7	82.666	4
82.7148	11	82.7148	5	82.7148	2
82.7637	14	82.7637	7	82.7637	3
82.8125	15	82.8125	9	82.8125	2
82.8613	15	82.8613	5	82.8613	4
82.9102	10	82.9102	5	82.9102	5
82.959	8	82.959	2	82.959	2
83.0078	7	83.0078	13	83.0078	2
83.0566	14	83.0566	5	83.0566	1
83.1055	16	83.1055	7	83.1055	4
83.1543	9	83.1543	7	83.1543	3
83.2031	15	83.2031	4	83.2031	0
83.2519	8	83.2519	9	83.2519	1
83.3008	11	83.3008	5	83.3008	4
83.3496	14	83.3496	7	83.3496	5
83.3984	10	83.3984	10	83.3984	2
83.4473	10	83.4473	7	83.4473	5
83.4961	8	83.4961	6	83.4961	2
83.5449	12	83.5449	4	83.5449	2
83.5938	11	83.5938	6	83.5938	2
83.6426	12	83.6426	6	83.6426	3
83.6914	13	83.6914	6	83.6914	3
83.7402	12	83.7402	9	83.7402	0
83.7891	16	83.7891	6	83.7891	3
83.8379	11	83.8379	6	83.8379	2
83.8867	22	83.8867	6	83.8867	4
83.9356	15	83.9356	10	83.9356	0
83.9844	11	83.9844	7	83.9844	2
84.0332	13	84.0332	13	84.0332	1
84.082	13	84.082	2	84.082	4
84.1309	12	84.1309	9	84.1309	2
84.1797	2	84.1797	7	84.1797	2
84.2285	11	84.2285	14	84.2285	1
84.2773	6	84.2773	12	84.2773	4
84.3262	7	84.3262	9	84.3262	1
84.375	14	84.375	11	84.375	3
84.4238	13	84.4238	7	84.4238	2
84.4727	8	84.4727	11	84.4727	2
84.5215	16	84.5215	7	84.5215	3
84.5703	10	84.5703	11	84.5703	2
84.6191	11	84.6191	11	84.6191	6
84.668	12	84.668	6	84.668	2
84.7168	9	84.7168	12	84.7168	5
84.7656	9	84.7656	6	84.7656	2
84.8144	12	84.8144	9	84.8144	2
84.8633	13	84.8633	7	84.8633	2
84.9121	10	84.9121	7	84.9121	2
84.9609	14	84.9609	10	84.9609	0
85.0098	7	85.0098	14	85.0098	2
85.0586	10	85.0586	8	85.0586	2
85.1074	13	85.1074	9	85.1074	0
85.1562	17	85.1562	14	85.1562	5
85.2051	17	85.2051	8	85.2051	1
85.2539	11	85.2539	7	85.2539	1
85.3027	14	85.3027	8	85.3027	0
85.3516	13	85.3516	3	85.3516	3
85.4004	11	85.4004	8	85.4004	5
85.4492	12	85.4492	8	85.4492	0
85.4981	13	85.4981	11	85.4981	3
85.5469	14	85.5469	4	85.5469	2
85.5957	9	85.5957	14	85.5957	3
85.6445	17	85.6445	5	85.6445	3
85.6934	14	85.6934	8	85.6934	3
85.7422	12	85.7422	5	85.7422	2
85.791	6	85.791	5	85.791	3
85.8398	15	85.8398	8	85.8398	1
85.8887	15	85.8887	4	85.8887	0
85.9375	8	85.9375	8	85.9375	3
85.9863	16	85.9863	3	85.9863	4
86.0352	5	86.0352	7	86.0352	4
86.084	9	86.084	9	86.084	1
86.1328	16	86.1328	10	86.1328	1
86.1816	8	86.1816	4	86.1816	2
86.2305	13	86.2305	13	86.2305	2
86.2793	11	86.2793	8	86.2793	6
86.3281	21	86.3281	11	86.3281	1
86.3769	16	86.3769	2	86.3769	5
86.4258	9	86.4258	8	86.4258	1
86.4746	9	86.4746	4	86.4746	2
86.5234	10	86.5234	11	86.5234	3
86.5723	13	86.5723	3	86.5723	0
86.6211	16	86.6211	8	86.6211	2
86.6699	11	86.6699	8	86.6699	2
86.7188	6	86.7188	9	86.7188	2
86.7676	13	86.7676	11	86.7676	4
86.8164	11	86.8164	6	86.8164	0
86.8652	5	86.8652	6	86.8652	4
86.9141	18	86.9141	12	86.9141	6
86.9629	16	86.9629	10	86.9629	0
87.0117	15	87.0117	4	87.0117	1
87.0606	14	87.0606	5	87.0606	3
87.1094	10	87.1094	7	87.1094	1
87.1582	13	87.1582	4	87.1582	2
87.207	12	87.207	10	87.207	2
87.2559	15	87.2559	6	87.2559	5
87.3047	11	87.3047	12	87.3047	3
87.3535	10	87.3535	8	87.3535	2
87.4023	13	87.4023	7	87.4023	3
87.4512	16	87.4512	4	87.4512	8
87.5	12	87.5	10	87.5	2
87.5488	21	87.5488	6	87.5488	3
87.5977	10	87.5977	5	87.5977	0
87.6465	17	87.6465	8	87.6465	2
87.6953	10	87.6953	8	87.6953	1
87.7441	8	87.7441	8	87.7441	3
87.793	15	87.793	9	87.793	2
87.8418	12	87.8418	6	87.8418	4
87.8906	7	87.8906	9	87.8906	2
87.9394	17	87.9394	5	87.9394	4
87.9883	10	87.9883	8	87.9883	5
88.0371	8	88.0371	9	88.0371	5
88.0859	14	88.0859	7	88.0859	4
88.1348	14	88.1348	9	88.1348	2
88.1836	9	88.1836	6	88.1836	5
88.2324	6	88.2324	7	88.2324	3
88.2812	14	88.2812	8	88.2812	3
88.3301	12	88.3301	8	88.3301	3
88.3789	10	88.3789	8	88.3789	0
88.4277	16	88.4277	9	88.4277	2
88.4766	8	88.4766	11	88.4766	3
88.5254	15	88.5254	6	88.5254	0
88.5742	16	88.5742	10	88.5742	2
88.6231	6	88.6231	8	88.6231	2
88.6719	13	88.6719	8	88.6719	0
88.7207	14	88.7207	11	88.7207	2
88.7695	7	88.7695	6	88.7695	2
88.8184	12	88.8184	5	88.8184	3
88.8672	8	88.8672	6	88.8672	0
88.916	12	88.916	15	88.916	1
88.9648	12	88.9648	11	88.9648	2
89.0137	6	89.0137	6	89.0137	4
89.0625	11	89.0625	8	89.0625	3
89.1113	8	89.1113	7	89.1113	2
89.1602	11	89.1602	5	89.1602	1
89.209	12	89.209	7	89.209	0
89.2578	13	89.2578	13	89.2578	0
89.3066	11	89.3066	2	89.3066	2
89.3555	10	89.3555	11	89.3555	2
89.4043	10	89.4043	6	89.4043	4
89.4531	16	89.4531	7	89.4531	1
89.5019	9	89.5019	5	89.5019	1
89.5508	10	89.5508	7	89.5508	2
89.5996	11	89.5996	8	89.5996	5
89.6484	14	89.6484	12	89.6484	1
89.6973	13	89.6973	7	89.6973	1
89.7461	15	89.7461	7	89.7461	4
89.7949	11	89.7949	7	89.7949	1
89.8438	12	89.8438	10	89.8438	3
89.8926	9	89.8926	7	89.8926	2
89.9414	11	89.9414	7	89.9414	4
89.9902	10	89.9902	5	89.9902	1
90.0391	13	90.0391	7	90.0391	6
90.0879	6	90.0879	7	90.0879	3
90.1367	8	90.1367	10	90.1367	4
90.1856	11	90.1856	9	90.1856	1
90.2344	12	90.2344	10	90.2344	7
90.2832	12	90.2832	8	90.2832	3
90.332	12	90.332	6	90.332	1
90.3809	12	90.3809	7	90.3809	3
90.4297	14	90.4297	4	90.4297	4
90.4785	6	90.4785	8	90.4785	3
90.5273	12	90.5273	8	90.5273	4
90.5762	15	90.5762	7	90.5762	2
90.625	12	90.625	8	90.625	2
90.6738	10	90.6738	6	90.6738	8
90.7227	14	90.7227	12	90.7227	3
90.7715	13	90.7715	9	90.7715	1
90.8203	13	90.8203	13	90.8203	6
90.8691	12	90.8691	10	90.8691	0
90.918	8	90.918	7	90.918	5
90.9668	14	90.9668	8	90.9668	2
91.0156	11	91.0156	8	91.0156	3
91.0644	7	91.0644	6	91.0644	0
91.1133	11	91.1133	5	91.1133	1
91.1621	10	91.1621	10	91.1621	1
91.2109	10	91.2109	8	91.2109	3
91.2598	13	91.2598	9	91.2598	3
91.3086	10	91.3086	6	91.3086	3
91.3574	14	91.3574	8	91.3574	0
91.4062	12	91.4062	6	91.4062	2
91.4551	9	91.4551	5	91.4551	2
91.5039	14	91.5039	5	91.5039	0
91.5527	15	91.5527	6	91.5527	3
91.6016	11	91.6016	4	91.6016	3
91.6504	12	91.6504	11	91.6504	2
91.6992	13	91.6992	5	91.6992	2
91.7481	12	91.7481	6	91.7481	1
91.7969	16	91.7969	9	91.7969	4
91.8457	11	91.8457	8	91.8457	2
91.8945	4	91.8945	7	91.8945	3
91.9434	15	91.9434	7	91.9434	2
91.9922	14	91.9922	6	91.9922	8
92.041	17	92.041	8	92.041	1
92.0898	10	92.0898	5	92.0898	2
92.1387	6	92.1387	8	92.1387	0
92.1875	5	92.1875	8	92.1875	2
92.2363	13	92.2363	7	92.2363	1
92.2852	10	92.2852	10	92.2852	2
92.334	15	92.334	8	92.334	3
92.3828	7	92.3828	10	92.3828	1
92.4316	8	92.4316	9	92.4316	0
92.4805	11	92.4805	7	92.4805	1
92.5293	11	92.5293	6	92.5293	2
92.5781	13	92.5781	6	92.5781	3
92.6269	9	92.6269	3	92.6269	3
92.6758	5	92.6758	6	92.6758	2
92.7246	12	92.7246	10	92.7246	1
92.7734	9	92.7734	7	92.7734	4
92.8223	16	92.8223	7	92.8223	3
92.8711	13	92.8711	10	92.8711	1
92.9199	9	92.9199	2	92.9199	3
92.9688	10	92.9688	10	92.9688	3
93.0176	11	93.0176	7	93.0176	3
93.0664	10	93.0664	8	93.0664	1
93.1152	13	93.1152	9	93.1152	3
93.1641	16	93.1641	5	93.1641	1
93.2129	15	93.2129	11	93.2129	1
93.2617	12	93.2617	11	93.2617	2
93.3106	6	93.3106	7	93.3106	2
93.3594	11	93.3594	7	93.3594	5
93.4082	11	93.4082	5	93.4082	5
93.457	13	93.457	7	93.457	1
93.5059	14	93.5059	5	93.5059	1
93.5547	17	93.5547	8	93.5547	1
93.6035	13	93.6035	7	93.6035	3
93.6523	5	93.6523	14	93.6523	2
93.7012	16	93.7012	5	93.7012	1
93.75	7	93.75	1	93.75	0
93.7988	12	93.7988	5	93.7988	2
93.8477	15	93.8477	8	93.8477	3
93.8965	6	93.8965	12	93.8965	3
93.9453	9	93.9453	7	93.9453	2
93.9941	12	93.9941	8	93.9941	1
94.043	14	94.043	6	94.043	0
94.0918	19	94.0918	6	94.0918	3
94.1406	13	94.1406	6	94.1406	1
94.1894	10	94.1894	7	94.1894	6
94.2383	7	94.2383	10	94.2383	3
94.2871	9	94.2871	5	94.2871	4
94.3359	8	94.3359	4	94.3359	3
94.3848	14	94.3848	9	94.3848	0
94.4336	9	94.4336	4	94.4336	6
94.4824	12	94.4824	10	94.4824	1
94.5312	9	94.5312	8	94.5312	2
94.5801	14	94.5801	6	94.5801	2
94.6289	11	94.6289	8	94.6289	2
94.6777	17	94.6777	7	94.6777	1
94.7266	12	94.7266	5	94.7266	2
94.7754	13	94.7754	5	94.7754	2
94.8242	14	94.8242	7	94.8242	2
94.8731	14	94.8731	4	94.8731	3
94.9219	14	94.9219	13	94.9219	1
94.9707	15	94.9707	8	94.9707	5
95.0195	10	95.0195	7	95.0195	2
95.0684	8	95.0684	5	95.0684	1
95.1172	15	95.1172	7	95.1172	0
95.166	11	95.166	8	95.166	4
95.2148	12	95.2148	6	95.2148	3
95.2637	9	95.2637	14	95.2637	4
95.3125	13	95.3125	12	95.3125	3
95.3613	4	95.3613	6	95.3613	3
95.4102	11	95.4102	9	95.4102	3
95.459	8	95.459	8	95.459	2
95.5078	16	95.5078	5	95.5078	1
95.5566	10	95.5566	5	95.5566	2
95.6055	9	95.6055	7	95.6055	3
95.6543	17	95.6543	3	95.6543	5
95.7031	8	95.7031	4	95.7031	0
95.7519	10	95.7519	7	95.7519	2
95.8008	8	95.8008	4	95.8008	4
95.8496	15	95.8496	5	95.8496	5
95.8984	17	95.8984	6	95.8984	2
95.9473	15	95.9473	3	95.9473	0
95.9961	14	95.9961	13	95.9961	3
96.0449	13	96.0449	11	96.0449	3
96.0938	16	96.0938	10	96.0938	3
96.1426	11	96.1426	8	96.1426	2
96.1914	10	96.1914	10	96.1914	5
96.2402	10	96.2402	8	96.2402	3
96.2891	12	96.2891	9	96.2891	2
96.3379	7	96.3379	8	96.3379	2
96.3867	11	96.3867	4	96.3867	1
96.4356	11	96.4356	11	96.4356	1
96.4844	3	96.4844	7	96.4844	5
96.5332	18	96.5332	6	96.5332	1
96.582	11	96.582	11	96.582	4
96.6309	8	96.6309	5	96.6309	3
96.6797	9	96.6797	7	96.6797	2
96.7285	13	96.7285	5	96.7285	2
96.7773	10	96.7773	8	96.7773	4
96.8262	10	96.8262	10	96.8262	3
96.875	12	96.875	5	96.875	3
96.9238	10	96.9238	7	96.9238	4
96.9727	6	96.9727	9	96.9727	4
97.0215	12	97.0215	7	97.0215	2
97.0703	19	97.0703	9	97.0703	7
97.1191	10	97.1191	9	97.1191	2
97.168	13	97.168	7	97.168	3
97.2168	13	97.2168	9	97.2168	6
97.2656	8	97.2656	9	97.2656	2
97.3144	13	97.3144	4	97.3144	3
97.3633	11	97.3633	14	97.3633	1
97.4121	15	97.4121	10	97.4121	3
97.4609	13	97.4609	10	97.4609	2
97.5098	20	97.5098	6	97.5098	1
97.5586	12	97.5586	11	97.5586	0
[truncated: 49 more rows]
