# Supplementary material for: Coemissive luminescent nanoparticles combining aggregation-induced emission and quenching dyes prepared in continuous flow
Source: Nat Commun. 2022 Oct 13;13:6034. doi: 10.1038/s41467-022-33857-x (PMC9562343; doi:10.1038/s41467-022-33857-x)
Supplement: Supplementary file 3 — Source Data [file 41467_2022_33857_MOESM3_ESM.zip › Source Data/Supplementary Information/Supplementary Figure 14/Supplementary Figure 14.xlsx]

## Sheet: Sheet1
Time	C-6&NiR@TPE	Time	IRF
0	0	0	0
0.02441	0	0.02441	0
0.04883	0	0.04883	0
0.07324	0	0.07324	0
0.09766	0	0.09766	0
0.12207	0	0.12207	0
0.14648	0	0.14648	0
0.1709	0	0.1709	0
0.19531	0	0.19531	0
0.21973	0	0.21973	0
0.24414	0	0.24414	0
0.26855	0	0.26855	0
0.29297	0	0.29297	0
0.31738	0	0.31738	0
0.3418	0	0.3418	0
0.36621	0	0.36621	0
0.39063	0	0.39063	0
0.41504	0	0.41504	0
0.43945	0	0.43945	0
0.46387	0	0.46387	0
0.48828	0	0.48828	0
0.5127	0	0.5127	0
0.53711	0	0.53711	0
0.56152	0	0.56152	0
0.58594	0	0.58594	0
0.61035	0	0.61035	0
0.63477	0	0.63477	0
0.65918	0	0.65918	0
0.68359	0	0.68359	0
0.70801	0	0.70801	0
0.73242	0	0.73242	0
0.75684	0	0.75684	0
0.78125	0	0.78125	0
0.80566	0	0.80566	0
0.83008	0	0.83008	0
0.85449	0	0.85449	0
0.87891	0	0.87891	0
0.90332	0	0.90332	0
0.92773	0	0.92773	0
0.95215	0	0.95215	0
0.97656	0	0.97656	0
1.00098	0	1.00098	0
1.02539	0	1.02539	0
1.0498	0	1.0498	0
1.07422	0	1.07422	0
1.09863	0	1.09863	0
1.12305	0	1.12305	0
1.14746	0	1.14746	0
1.17188	0	1.17188	0
1.19629	0	1.19629	0
1.2207	0	1.2207	0
1.24512	0	1.24512	0
1.26953	0	1.26953	0
1.29395	0	1.29395	0
1.31836	0	1.31836	0
1.34277	0	1.34277	0
1.36719	0	1.36719	0
1.3916	0	1.3916	0
1.41602	0	1.41602	0
1.44043	0	1.44043	0
1.46484	0	1.46484	0
1.48926	0	1.48926	0
1.51367	0	1.51367	0
1.53809	0	1.53809	0
1.5625	0	1.5625	0
1.58691	0	1.58691	0
1.61133	0	1.61133	0
1.63574	0	1.63574	0
1.66016	0	1.66016	0
1.68457	0	1.68457	0
1.70898	0	1.70898	0
1.7334	0	1.7334	0
1.75781	0	1.75781	0
1.78223	0	1.78223	0
1.80664	0	1.80664	0
1.83105	0	1.83105	0
1.85547	0	1.85547	0
1.87988	0	1.87988	0
1.9043	0	1.9043	0
1.92871	0	1.92871	0
1.95313	0	1.95313	0
1.97754	0	1.97754	0
2.00195	0	2.00195	0
2.02637	0	2.02637	0
2.05078	0	2.05078	0
2.0752	0	2.0752	0
2.09961	0	2.09961	0
2.12402	0	2.12402	0
2.14844	0	2.14844	0
2.17285	0	2.17285	0
2.19727	0	2.19727	0
2.22168	0	2.22168	0
2.24609	0	2.24609	0
2.27051	0	2.27051	0
2.29492	0	2.29492	0
2.31934	0	2.31934	0
2.34375	0	2.34375	0
2.36816	0	2.36816	0
2.39258	0	2.39258	0
2.41699	0	2.41699	0
2.44141	0	2.44141	0
2.46582	0	2.46582	0
2.49023	0	2.49023	0
2.51465	0	2.51465	0
2.53906	0	2.53906	0
2.56348	0	2.56348	0
2.58789	0	2.58789	0
2.6123	0	2.6123	0
2.63672	0	2.63672	0
2.66113	0	2.66113	0
2.68555	0	2.68555	0
2.70996	0	2.70996	0
2.73438	0	2.73438	0
2.75879	0	2.75879	0
2.7832	0	2.7832	0
2.80762	0	2.80762	0
2.83203	0	2.83203	0
2.85645	0	2.85645	0
2.88086	0	2.88086	0
2.90527	0	2.90527	0
2.92969	0	2.92969	0
2.9541	0	2.9541	0
2.97852	0	2.97852	0
3.00293	0	3.00293	0
3.02734	0	3.02734	0
3.05176	0	3.05176	0
3.07617	0	3.07617	0
3.10059	0	3.10059	0
3.125	0	3.125	0
3.14941	0	3.14941	0
3.17383	0	3.17383	0
3.19824	0	3.19824	0
3.22266	0	3.22266	0
3.24707	0	3.24707	0
3.27148	0	3.27148	0
3.2959	0	3.2959	0
3.32031	0	3.32031	0
3.34473	0	3.34473	0
3.36914	0	3.36914	0
3.39355	0	3.39355	0
3.41797	0	3.41797	0
3.44238	0	3.44238	0
3.4668	0	3.4668	0
3.49121	0	3.49121	0
3.51563	0	3.51563	0
3.54004	0	3.54004	0
3.56445	0	3.56445	0
3.58887	0	3.58887	0
3.61328	0	3.61328	0
3.6377	0	3.6377	0
3.66211	0	3.66211	0
3.68652	0	3.68652	0
3.71094	0	3.71094	0
3.73535	0	3.73535	0
3.75977	0	3.75977	0
3.78418	0	3.78418	0
3.80859	0	3.80859	0
3.83301	0	3.83301	0
3.85742	0	3.85742	0
3.88184	0	3.88184	0
3.90625	0	3.90625	0
3.93066	0	3.93066	0
3.95508	0	3.95508	0
3.97949	0	3.97949	0
4.00391	0	4.00391	0
4.02832	0	4.02832	0
4.05273	0	4.05273	0
4.07715	0	4.07715	0
4.10156	0	4.10156	0
4.12598	0	4.12598	0
4.15039	0	4.15039	0
4.1748	0	4.1748	0
4.19922	0	4.19922	0
4.22363	0	4.22363	0
4.24805	0	4.24805	0
4.27246	0	4.27246	0
4.29688	0	4.29688	0
4.32129	0	4.32129	0
4.3457	0	4.3457	0
4.37012	0	4.37012	0
4.39453	0	4.39453	0
4.41895	0	4.41895	0
4.44336	0	4.44336	0
4.46777	0	4.46777	0
4.49219	0	4.49219	0
4.5166	0	4.5166	0
4.54102	0	4.54102	0
4.56543	0	4.56543	0
4.58984	0	4.58984	0
4.61426	0	4.61426	0
4.63867	0	4.63867	0
4.66309	0	4.66309	0
4.6875	0	4.6875	0
4.71191	0	4.71191	0
4.73633	0	4.73633	0
4.76074	0	4.76074	0
4.78516	0	4.78516	0
4.80957	0	4.80957	0
4.83398	0	4.83398	0
4.8584	0	4.8584	0
4.88281	0	4.88281	0
4.90723	0	4.90723	0
4.93164	0	4.93164	0
4.95605	0	4.95605	0
4.98047	0	4.98047	0
5.00488	0	5.00488	0
5.0293	0	5.0293	0
5.05371	0	5.05371	0
5.07813	0	5.07813	0
5.10254	0	5.10254	0
5.12695	0	5.12695	0
5.15137	0	5.15137	0
5.17578	0	5.17578	0
5.2002	0	5.2002	0
5.22461	0	5.22461	0
5.24902	0	5.24902	0
5.27344	0	5.27344	0
5.29785	0	5.29785	0
5.32227	0	5.32227	0
5.34668	0	5.34668	0
5.37109	0	5.37109	0
5.39551	0	5.39551	0
5.41992	0	5.41992	0
5.44434	0	5.44434	0
5.46875	0	5.46875	0
5.49316	0	5.49316	0
5.51758	0	5.51758	0
5.54199	0	5.54199	0
5.56641	0	5.56641	0
5.59082	0	5.59082	0
5.61523	0	5.61523	0
5.63965	0	5.63965	0
5.66406	0	5.66406	0
5.68848	0	5.68848	0
5.71289	0	5.71289	0
5.7373	0	5.7373	0
5.76172	0	5.76172	0
5.78613	0	5.78613	0
5.81055	0	5.81055	0
5.83496	0	5.83496	0
5.85938	0	5.85938	0
5.88379	0	5.88379	0
5.9082	0	5.9082	0
5.93262	0	5.93262	0
5.95703	0	5.95703	0
5.98145	0	5.98145	0
6.00586	0	6.00586	0
6.03027	0	6.03027	0
6.05469	0	6.05469	0
6.0791	0	6.0791	0
6.10352	0	6.10352	0
6.12793	0	6.12793	0
6.15234	0	6.15234	0
6.17676	0	6.17676	0
6.20117	0	6.20117	0
6.22559	0	6.22559	0
6.25	0	6.25	0
6.27441	0	6.27441	0
6.29883	0	6.29883	0
6.32324	0	6.32324	0
6.34766	0	6.34766	0
6.37207	0	6.37207	0
6.39648	0	6.39648	0
6.4209	0	6.4209	0
6.44531	0	6.44531	0
6.46973	0	6.46973	0
6.49414	0	6.49414	0
6.51855	0	6.51855	0
6.54297	0	6.54297	0
6.56738	0	6.56738	0
6.5918	0	6.5918	0
6.61621	0	6.61621	0
6.64063	0	6.64063	0
6.66504	0	6.66504	0
6.68945	0	6.68945	0
6.71387	0	6.71387	0
6.73828	0	6.73828	0
6.7627	0	6.7627	0
6.78711	0	6.78711	0
6.81152	0	6.81152	0
6.83594	0	6.83594	0
6.86035	0	6.86035	0
6.88477	0	6.88477	0
6.90918	0	6.90918	0
6.93359	0	6.93359	0
6.95801	0	6.95801	0
6.98242	0	6.98242	0
7.00684	0	7.00684	0
7.03125	0	7.03125	0
7.05566	0	7.05566	0
7.08008	0	7.08008	0
7.10449	0	7.10449	0
7.12891	0	7.12891	0
7.15332	0	7.15332	0
7.17773	0	7.17773	0
7.20215	0	7.20215	0
7.22656	0	7.22656	0
7.25098	0	7.25098	0
7.27539	0	7.27539	0
7.2998	0	7.2998	0
7.32422	0	7.32422	0
7.34863	0	7.34863	0
7.37305	0	7.37305	0
7.39746	0	7.39746	0
7.42188	0	7.42188	0
7.44629	0	7.44629	0
7.4707	0	7.4707	0
7.49512	0	7.49512	0
7.51953	0	7.51953	0
7.54395	0	7.54395	0
7.56836	0	7.56836	0
7.59277	0	7.59277	0
7.61719	0	7.61719	0
7.6416	0	7.6416	0
7.66602	0	7.66602	0
7.69043	0	7.69043	0
7.71484	0	7.71484	0
7.73926	0	7.73926	0
7.76367	0	7.76367	0
7.78809	0	7.78809	0
7.8125	0	7.8125	0
7.83691	0	7.83691	0
7.86133	0	7.86133	0
7.88574	0	7.88574	0
7.91016	0	7.91016	0
7.93457	0	7.93457	0
7.95898	0	7.95898	0
7.9834	0	7.9834	0
8.00781	0	8.00781	0
8.03223	0	8.03223	0
8.05664	0	8.05664	0
8.08105	0	8.08105	0
8.10547	0	8.10547	0
8.12988	0	8.12988	0
8.1543	0	8.1543	0
8.17871	0	8.17871	0
8.20313	0	8.20313	0
8.22754	0	8.22754	0
8.25195	0	8.25195	0
8.27637	0	8.27637	0
8.30078	0	8.30078	0
8.3252	0	8.3252	0
8.34961	0	8.34961	0
8.37402	0	8.37402	0
8.39844	0	8.39844	0
8.42285	0	8.42285	0
8.44727	0	8.44727	0
8.47168	0	8.47168	0
8.49609	0	8.49609	0
8.52051	0	8.52051	0
8.54492	0	8.54492	0
8.56934	0	8.56934	0
8.59375	0	8.59375	0
8.61816	0	8.61816	0
8.64258	0	8.64258	0
8.66699	0	8.66699	0
8.69141	0	8.69141	0
8.71582	0	8.71582	0
8.74023	0	8.74023	0
8.76465	0	8.76465	0
8.78906	0	8.78906	0
8.81348	0	8.81348	0
8.83789	0	8.83789	0
8.8623	0	8.8623	0
8.88672	0	8.88672	0
8.91113	0	8.91113	0
8.93555	0	8.93555	0
8.95996	0	8.95996	0
8.98438	0	8.98438	0
9.00879	0	9.00879	0
9.0332	0	9.0332	0
9.05762	0	9.05762	0
9.08203	0	9.08203	0
9.10645	0	9.10645	0
9.13086	0	9.13086	0
9.15527	0	9.15527	0
9.17969	0	9.17969	0
9.2041	0	9.2041	0
9.22852	0	9.22852	0
9.25293	0	9.25293	0
9.27734	0	9.27734	0
9.30176	0	9.30176	0
9.32617	0	9.32617	0
9.35059	0	9.35059	0
9.375	0	9.375	0
9.39941	0	9.39941	0
9.42383	0	9.42383	0
9.44824	0	9.44824	0
9.47266	0	9.47266	0
9.49707	0	9.49707	0
9.52148	0	9.52148	0
9.5459	0	9.5459	0
9.57031	0	9.57031	0
9.59473	0	9.59473	0
9.61914	0	9.61914	0
9.64355	0	9.64355	0
9.66797	0	9.66797	0
9.69238	0	9.69238	0
9.7168	0	9.7168	0
9.74121	0	9.74121	0
9.76563	0	9.76563	0
9.79004	0	9.79004	0
9.81445	0	9.81445	0
9.83887	0	9.83887	0
9.86328	0	9.86328	0
9.8877	0	9.8877	0
9.91211	0	9.91211	0
9.93652	0	9.93652	0
9.96094	0	9.96094	0
9.98535	0	9.98535	0
10.0098	0	10.0098	0
10.0342	0	10.0342	0
10.0586	0	10.0586	0
10.083	0	10.083	0
10.1074	0	10.1074	0
10.1318	0	10.1318	0
10.1562	0	10.1562	0
10.1807	0	10.1807	0
10.2051	0	10.2051	0
10.2295	0	10.2295	0
10.2539	0	10.2539	0
10.2783	0	10.2783	0
10.3027	0	10.3027	0
10.3271	0	10.3271	0
10.3516	0	10.3516	0
10.376	0	10.376	0
10.4004	0	10.4004	0
10.4248	0	10.4248	0
10.4492	0	10.4492	0
10.4736	0	10.4736	0
10.498	0	10.498	0
10.5225	0	10.5225	0
10.5469	0	10.5469	0
10.5713	0	10.5713	0
10.5957	0	10.5957	0
10.6201	0	10.6201	0
10.6445	0	10.6445	0
10.669	0	10.669	0
10.6934	0	10.6934	0
10.7178	0	10.7178	0
10.7422	0	10.7422	0
10.7666	0	10.7666	0
10.791	0	10.791	0
10.8154	0	10.8154	0
10.8398	0	10.8398	0
10.8643	0	10.8643	0
10.8887	0	10.8887	0
10.9131	0	10.9131	0
10.9375	0	10.9375	0
10.9619	0	10.9619	0
10.9863	0	10.9863	0
11.0107	0	11.0107	0
11.0352	0	11.0352	0
11.0596	0	11.0596	0
11.084	0	11.084	0
11.1084	0	11.1084	0
11.1328	0	11.1328	0
11.1572	0	11.1572	0
11.1816	0	11.1816	0
11.206	0	11.206	0
11.2305	0	11.2305	0
11.2549	0	11.2549	0
11.2793	0	11.2793	0
11.3037	0	11.3037	0
11.3281	0	11.3281	0
11.3525	0	11.3525	0
11.377	0	11.377	0
11.4014	0	11.4014	0
11.4258	0	11.4258	0
11.4502	0	11.4502	0
11.4746	0	11.4746	0
11.499	0	11.499	0
11.5234	0	11.5234	0
11.5479	0	11.5479	0
11.5723	0	11.5723	0
11.5967	0	11.5967	0
11.6211	0	11.6211	0
11.6455	0	11.6455	0
11.6699	0	11.6699	0
11.6943	0	11.6943	0
11.7188	0	11.7188	0
11.7432	0	11.7432	0
11.7676	0	11.7676	0
11.792	0	11.792	0
11.8164	0	11.8164	0
11.8408	0	11.8408	0
11.8652	0	11.8652	0
11.8896	0	11.8896	0
11.9141	0	11.9141	0
11.9385	0	11.9385	0
11.9629	0	11.9629	0
11.9873	0	11.9873	0
12.0117	0	12.0117	0
12.0361	0	12.0361	0
12.0605	0	12.0605	0
12.085	0	12.085	0
12.1094	0	12.1094	0
12.1338	0	12.1338	0
12.1582	0	12.1582	0
12.1826	0	12.1826	0
12.207	0	12.207	0
12.2315	0	12.2315	0
12.2559	0	12.2559	0
12.2803	0	12.2803	0
12.3047	0	12.3047	0
12.3291	0	12.3291	0
12.3535	0	12.3535	0
12.3779	0	12.3779	0
12.4023	0	12.4023	0
12.4268	0	12.4268	0
12.4512	0	12.4512	0
12.4756	0	12.4756	0
12.5	0	12.5	0
12.5244	0	12.5244	0
12.5488	0	12.5488	0
12.5732	0	12.5732	0
12.5977	0	12.5977	0
12.6221	0	12.6221	0
12.6465	0	12.6465	0
12.6709	0	12.6709	0
12.6953	0	12.6953	0
12.7197	0	12.7197	0
12.7441	0	12.7441	0
12.7685	0	12.7685	0
12.793	0	12.793	0
12.8174	0	12.8174	0
12.8418	0	12.8418	0
12.8662	0	12.8662	0
12.8906	0	12.8906	0
12.915	0	12.915	0
12.9395	0	12.9395	0
12.9639	0	12.9639	0
12.9883	0	12.9883	0
13.0127	0	13.0127	0
13.0371	0	13.0371	0
13.0615	0	13.0615	0
13.0859	0	13.0859	0
13.1104	0	13.1104	0
13.1348	0	13.1348	0
13.1592	0	13.1592	0
13.1836	0	13.1836	0
13.208	0	13.208	0
13.2324	0	13.2324	0
13.2568	0	13.2568	0
13.2812	0	13.2812	0
13.3057	0	13.3057	0
13.3301	0	13.3301	0
13.3545	0	13.3545	0
13.3789	0	13.3789	0
13.4033	0	13.4033	0
13.4277	0	13.4277	0
13.4521	0	13.4521	0
13.4766	0	13.4766	0
13.501	0	13.501	0
13.5254	0	13.5254	0
13.5498	0	13.5498	0
13.5742	0	13.5742	0
13.5986	0	13.5986	0
13.623	0	13.623	0
13.6475	0	13.6475	0
13.6719	0	13.6719	0
13.6963	0	13.6963	0
13.7207	0	13.7207	0
13.7451	0	13.7451	0
13.7695	0	13.7695	0
13.794	0	13.794	0
13.8184	0	13.8184	0
13.8428	0	13.8428	0
13.8672	0	13.8672	0
13.8916	0	13.8916	0
13.916	0	13.916	0
13.9404	0	13.9404	0
13.9648	0	13.9648	0
13.9893	0	13.9893	0
14.0137	0	14.0137	0
14.0381	0	14.0381	0
14.0625	0	14.0625	0
14.0869	0	14.0869	0
14.1113	0	14.1113	0
14.1357	0	14.1357	0
14.1602	0	14.1602	0
14.1846	0	14.1846	0
14.209	0	14.209	0
14.2334	0	14.2334	0
14.2578	0	14.2578	0
14.2822	0	14.2822	0
14.3066	0	14.3066	0
14.331	0	14.331	0
14.3555	0	14.3555	0
14.3799	0	14.3799	0
14.4043	0	14.4043	0
14.4287	0	14.4287	0
14.4531	0	14.4531	0
14.4775	0	14.4775	0
14.502	0	14.502	0
14.5264	0	14.5264	0
14.5508	0	14.5508	0
14.5752	0	14.5752	0
14.5996	0	14.5996	0
14.624	0	14.624	0
14.6484	0	14.6484	0
14.6729	0	14.6729	0
14.6973	0	14.6973	0
14.7217	0	14.7217	0
14.7461	0	14.7461	0
14.7705	0	14.7705	0
14.7949	0	14.7949	0
14.8193	0	14.8193	0
14.8438	0	14.8438	0
14.8682	0	14.8682	0
14.8926	0	14.8926	0
14.917	0	14.917	0
14.9414	0	14.9414	0
14.9658	0	14.9658	0
14.9902	0	14.9902	0
15.0146	0	15.0146	0
15.0391	0	15.0391	0
15.0635	0	15.0635	0
15.0879	0	15.0879	0
15.1123	0	15.1123	0
15.1367	0	15.1367	0
15.1611	0	15.1611	0
15.1855	0	15.1855	0
15.21	0	15.21	0
15.2344	0	15.2344	0
15.2588	0	15.2588	0
15.2832	0	15.2832	0
15.3076	0	15.3076	0
15.332	0	15.332	0
15.3565	0	15.3565	0
15.3809	0	15.3809	0
15.4053	0	15.4053	0
15.4297	0	15.4297	0
15.4541	0	15.4541	0
15.4785	0	15.4785	0
15.5029	0	15.5029	0
15.5273	0	15.5273	0
15.5518	0	15.5518	0
15.5762	0	15.5762	0
15.6006	0	15.6006	0
15.625	0	15.625	0
15.6494	0	15.6494	0
15.6738	0	15.6738	0
15.6982	0	15.6982	0
15.7227	0	15.7227	0
15.7471	0	15.7471	0
15.7715	0	15.7715	0
15.7959	0	15.7959	0
15.8203	0	15.8203	0
15.8447	0	15.8447	0
15.8691	0	15.8691	0
15.8935	0	15.8935	0
15.918	0	15.918	0
15.9424	0	15.9424	0
15.9668	3	15.9668	0
15.9912	3	15.9912	0
16.0156	0	16.0156	0
16.04	0	16.04	0
16.0645	3	16.0645	0
16.0889	3	16.0889	0
16.1133	3	16.1133	0
16.1377	3	16.1377	0
16.1621	3	16.1621	3
16.1865	9	16.1865	0
16.2109	9	16.2109	0
16.2354	0	16.2354	0
16.2598	3	16.2598	0
16.2842	9	16.2842	0
16.3086	9	16.3086	0
16.333	3	16.333	3
16.3574	9	16.3574	3
16.3818	6	16.3818	3
16.4062	9	16.4062	15
16.4307	18	16.4307	0
16.4551	9	16.4551	6
16.4795	9	16.4795	6
16.5039	18	16.5039	15
16.5283	30	16.5283	18
16.5527	72	16.5527	15
16.5771	81	16.5771	21
16.6016	138	16.6016	42
16.626	183	16.626	63
16.6504	213	16.6504	54
16.6748	165	16.6748	33
16.6992	162	16.6992	51
16.7236	222	16.7236	48
16.748	312	16.748	75
16.7725	339	16.7725	72
16.7969	348	16.7969	87
16.8213	378	16.8213	96
16.8457	399	16.8457	96
16.8701	429	16.8701	129
16.8945	486	16.8945	99
16.9189	363	16.9189	102
16.9434	435	16.9434	111
16.9678	363	16.9678	87
16.9922	399	16.9922	99
17.0166	393	17.0166	111
17.041	435	17.041	99
17.0654	324	17.0654	114
17.0898	387	17.0898	117
17.1143	381	17.1143	81
17.1387	372	17.1387	81
17.1631	423	17.1631	111
17.1875	393	17.1875	87
17.2119	378	17.2119	99
17.2363	330	17.2363	105
17.2607	366	17.2607	132
17.2852	393	17.2852	93
17.3096	363	17.3096	141
17.334	378	17.334	123
17.3584	366	17.3584	102
17.3828	348	17.3828	114
17.4072	411	17.4072	78
17.4316	408	17.4316	111
17.4561	417	17.4561	99
17.4805	429	17.4805	102
17.5049	384	17.5049	117
17.5293	435	17.5293	111
17.5537	408	17.5537	99
17.5781	339	17.5781	129
17.6025	414	17.6025	132
17.627	432	17.627	99
17.6514	351	17.6514	114
17.6758	402	17.6758	96
17.7002	399	17.7002	111
17.7246	420	17.7246	69
17.749	486	17.749	84
17.7734	402	17.7734	120
17.7979	405	17.7979	120
17.8223	450	17.8223	90
17.8467	312	17.8467	93
17.8711	366	17.8711	108
17.8955	402	17.8955	111
17.9199	402	17.9199	90
17.9443	294	17.9443	111
17.9688	444	17.9688	90
17.9932	441	17.9932	132
18.0176	369	18.0176	105
18.042	396	18.042	96
18.0664	375	18.0664	132
18.0908	396	18.0908	120
18.1152	414	18.1152	105
18.1396	381	18.1396	84
18.1641	390	18.1641	96
18.1885	420	18.1885	156
18.2129	354	18.2129	123
18.2373	420	18.2373	93
18.2617	435	18.2617	117
18.2861	402	18.2861	99
18.3105	393	18.3105	111
18.335	387	18.335	102
18.3594	345	18.3594	84
18.3838	399	18.3838	111
18.4082	381	18.4082	123
18.4326	462	18.4326	114
18.457	351	18.457	93
18.4814	363	18.4814	102
18.5059	381	18.5059	111
18.5303	420	18.5303	93
18.5547	396	18.5547	105
18.5791	366	18.5791	99
18.6035	372	18.6035	108
18.6279	417	18.6279	114
18.6523	402	18.6523	96
18.6768	396	18.6768	75
18.7012	357	18.7012	81
18.7256	381	18.7256	114
18.75	393	18.75	117
18.7744	408	18.7744	144
18.7988	351	18.7988	105
18.8232	360	18.8232	87
18.8477	369	18.8477	102
18.8721	375	18.8721	93
18.8965	345	18.8965	147
18.9209	348	18.9209	120
18.9453	420	18.9453	132
18.9697	459	18.9697	78
18.9941	420	18.9941	93
19.0186	396	19.0186	78
19.043	327	19.043	126
19.0674	423	19.0674	129
19.0918	366	19.0918	105
19.1162	366	19.1162	78
19.1406	390	19.1406	102
19.165	429	19.165	114
19.1895	375	19.1895	141
19.2139	363	19.2139	96
19.2383	366	19.2383	114
19.2627	375	19.2627	120
19.2871	384	19.2871	102
19.3115	411	19.3115	111
19.3359	423	19.3359	105
19.3604	351	19.3604	135
19.3848	345	19.3848	117
19.4092	378	19.4092	72
19.4336	351	19.4336	75
19.458	387	19.458	87
19.4824	354	19.4824	90
19.5068	399	19.5068	81
19.5312	369	19.5312	75
19.5557	372	19.5557	114
19.5801	339	19.5801	102
19.6045	375	19.6045	90
19.6289	357	19.6289	141
19.6533	468	19.6533	75
19.6777	354	19.6777	84
19.7021	357	19.7021	99
19.7266	336	19.7266	99
19.751	354	19.751	90
19.7754	348	19.7754	120
19.7998	351	19.7998	120
19.8242	441	19.8242	105
19.8486	399	19.8486	120
19.873	357	19.873	84
19.8975	390	19.8975	117
19.9219	375	19.9219	96
19.9463	339	19.9463	123
19.9707	387	19.9707	81
19.9951	435	19.9951	105
20.0195	327	20.0195	102
20.0439	387	20.0439	126
20.0684	417	20.0684	117
20.0928	429	20.0928	99
20.1172	402	20.1172	135
20.1416	336	20.1416	117
20.166	387	20.166	84
20.1904	357	20.1904	111
20.2148	405	20.2148	78
20.2393	423	20.2393	96
20.2637	387	20.2637	78
20.2881	393	20.2881	135
20.3125	447	20.3125	144
20.3369	360	20.3369	99
20.3613	384	20.3613	111
20.3857	402	20.3857	87
20.4102	450	20.4102	99
20.4346	396	20.4346	108
20.459	414	20.459	96
20.4834	399	20.4834	84
20.5078	324	20.5078	99
20.5322	360	20.5322	132
20.5566	408	20.5566	120
20.5811	447	20.5811	102
20.6055	456	20.6055	114
20.6299	447	20.6299	138
20.6543	375	20.6543	102
20.6787	345	20.6787	162
20.7031	318	20.7031	99
20.7275	405	20.7275	120
20.752	363	20.752	102
20.7764	474	20.7764	102
20.8008	351	20.8008	93
20.8252	432	20.8252	108
20.8496	309	20.8496	156
20.874	378	20.874	102
20.8984	408	20.8984	90
20.9229	423	20.9229	132
20.9473	384	20.9473	114
20.9717	348	20.9717	108
20.9961	351	20.9961	111
21.0205	477	21.0205	111
21.0449	375	21.0449	117
21.0693	411	21.0693	126
21.0938	387	21.0938	105
21.1182	393	21.1182	114
21.1426	366	21.1426	108
21.167	300	21.167	90
21.1914	327	21.1914	138
21.2158	411	21.2158	114
21.2402	312	21.2402	141
21.2646	435	21.2646	105
21.2891	372	21.2891	93
21.3135	429	21.3135	99
21.3379	411	21.3379	126
21.3623	441	21.3623	108
21.3867	396	21.3867	126
21.4111	417	21.4111	102
21.4355	396	21.4355	123
21.46	396	21.46	96
21.4844	438	21.4844	120
21.5088	336	21.5088	117
21.5332	366	21.5332	135
21.5576	396	21.5576	108
21.582	375	21.582	117
21.6064	423	21.6064	111
21.6309	408	21.6309	84
21.6553	429	21.6553	87
21.6797	402	21.6797	78
21.7041	354	21.7041	90
21.7285	396	21.7285	102
21.7529	381	21.7529	135
21.7773	381	21.7773	69
21.8018	384	21.8018	114
21.8262	378	21.8262	99
21.8506	426	21.8506	141
21.875	456	21.875	90
21.8994	411	21.8994	138
21.9238	378	21.9238	60
21.9482	360	21.9482	117
21.9727	360	21.9727	117
21.9971	375	21.9971	105
22.0215	339	22.0215	111
22.0459	396	22.0459	102
22.0703	396	22.0703	93
22.0947	399	22.0947	105
22.1191	390	22.1191	81
22.1436	372	22.1436	117
22.168	423	22.168	120
22.1924	366	22.1924	87
22.2168	375	22.2168	120
22.2412	354	22.2412	111
22.2656	432	22.2656	126
22.29	408	22.29	105
22.3145	354	22.3145	126
22.3389	417	22.3389	90
22.3633	402	22.3633	81
22.3877	375	22.3877	117
22.4121	411	22.4121	93
22.4365	381	22.4365	75
22.4609	435	22.4609	108
22.4854	420	22.4854	108
22.5098	339	22.5098	99
22.5342	387	22.5342	108
22.5586	435	22.5586	81
22.583	414	22.583	117
22.6074	390	22.6074	108
22.6318	348	22.6318	135
22.6562	429	22.6562	129
22.6807	366	22.6807	96
22.7051	360	22.7051	120
22.7295	351	22.7295	123
22.7539	396	22.7539	84
22.7783	396	22.7783	90
22.8027	306	22.8027	114
22.8271	399	22.8271	96
22.8516	333	22.8516	108
22.876	354	22.876	108
22.9004	405	22.9004	105
22.9248	402	22.9248	132
22.9492	372	22.9492	126
22.9736	411	22.9736	87
22.998	426	22.998	96
23.0225	369	23.0225	96
23.0469	420	23.0469	129
23.0713	393	23.0713	123
23.0957	393	23.0957	156
23.1201	369	23.1201	111
23.1445	453	23.1445	117
23.1689	393	23.1689	117
23.1934	372	23.1934	111
23.2178	396	23.2178	126
23.2422	378	23.2422	99
23.2666	399	23.2666	108
23.291	432	23.291	84
23.3154	456	23.3154	99
23.3398	384	23.3398	93
23.3643	384	23.3643	93
23.3887	339	23.3887	114
23.4131	360	23.4131	96
23.4375	381	23.4375	114
23.4619	408	23.4619	111
23.4863	363	23.4863	87
23.5107	402	23.5107	138
23.5352	366	23.5352	129
23.5596	393	23.5596	156
23.584	324	23.584	105
23.6084	399	23.6084	75
23.6328	402	23.6328	105
23.6572	333	23.6572	111
23.6816	417	23.6816	135
23.7061	330	23.7061	114
23.7305	351	23.7305	123
23.7549	366	23.7549	90
23.7793	375	23.7793	114
23.8037	426	23.8037	126
23.8281	441	23.8281	90
23.8525	354	23.8525	114
23.877	453	23.877	123
23.9014	417	23.9014	108
23.9258	405	23.9258	78
23.9502	483	23.9502	102
23.9746	456	23.9746	99
23.999	384	23.999	117
24.0234	387	24.0234	81
24.0479	423	24.0479	120
24.0723	393	24.0723	144
24.0967	390	24.0967	120
24.1211	456	24.1211	150
24.1455	453	24.1455	156
24.1699	402	24.1699	129
24.1943	354	24.1943	162
24.2188	477	24.2188	180
24.2432	444	24.2432	195
24.2676	471	24.2676	174
24.292	411	24.292	243
24.3164	462	24.3164	225
24.3408	513	24.3408	249
24.3652	522	24.3652	267
24.3896	522	24.3896	276
24.4141	495	24.4141	387
24.4385	558	24.4385	351
24.4629	537	24.4629	333
24.4873	618	24.4873	357
24.5117	696	24.5117	462
24.5361	657	24.5361	489
24.5605	684	24.5605	510
24.585	819	24.585	576
24.6094	828	24.6094	735
24.6338	840	24.6338	849
24.6582	855	24.6582	783
24.6826	882	24.6826	789
24.707	1020	24.707	936
24.7314	951	24.7314	924
24.7559	948	24.7559	1011
24.7803	1155	24.7803	1098
24.8047	1098	24.8047	1170
24.8291	1158	24.8291	1026
24.8535	1224	24.8535	1212
24.8779	1215	24.8779	1317
24.9023	1332	24.9023	1407
24.9268	1344	24.9268	1557
24.9512	1593	24.9512	1668
24.9756	1614	24.9756	1641
25	1725	25	1743
25.0244	1584	25.0244	1851
25.0488	1707	25.0488	1974
25.0732	1701	25.0732	2031
25.0977	1926	25.0977	1977
25.1221	1833	25.1221	2046
25.1465	1962	25.1465	2187
25.1709	1926	25.1709	2283
25.1953	2013	25.1953	2367
25.2197	2139	25.2197	2370
25.2441	2199	25.2441	2403
25.2686	2262	25.2686	2385
25.293	2385	25.293	2349
25.3174	2400	25.3174	2637
25.3418	2613	25.3418	2634
25.3662	2541	25.3662	2556
25.3906	2499	25.3906	2730
25.415	2463	25.415	2724
25.4395	2382	25.4395	2748
25.4639	2613	25.4639	2778
25.4883	2718	25.4883	2835
25.5127	2784	25.5127	2829
25.5371	2829	25.5371	2997
25.5615	2859	25.5615	3000
25.5859	2757	25.5859	2790
25.6104	3000	25.6104	2817
25.6348	2565	25.6348	2862
25.6592	2829	25.6592	2952
25.6836	2886	25.6836	2748
25.708	2868	25.708	2766
25.7324	2976	25.7324	2649
25.7568	2889	25.7568	2790
25.7812	2805	25.7812	2682
25.8057	2838	25.8057	2709
25.8301	2820	25.8301	2781
25.8545	2907	25.8545	2679
25.8789	2691	25.8789	2565
25.9033	2553	25.9033	2457
25.9277	2688	25.9277	2496
25.9521	2817	25.9521	2535
25.9766	2883	25.9766	2490
26.001	2688	26.001	2376
26.0254	2565	26.0254	2343
26.0498	2565	26.0498	2226
26.0742	2622	26.0742	2289
26.0986	2745	26.0986	2220
26.123	2526	26.123	2160
26.1475	2613	26.1475	2172
26.1719	2526	26.1719	2241
26.1963	2244	26.1963	1935
26.2207	2487	26.2207	2106
26.2451	2466	26.2451	1962
26.2695	2271	26.2695	1857
26.2939	2376	26.2939	1869
26.3184	2277	26.3184	1857
26.3428	2274	26.3428	1767
26.3672	2235	26.3672	1839
26.3916	1974	26.3916	1623
26.416	2163	26.416	1662
26.4404	1956	26.4404	1608
26.4648	2025	26.4648	1452
26.4893	1872	26.4893	1542
26.5137	2058	26.5137	1473
26.5381	2076	26.5381	1344
26.5625	1764	26.5625	1293
26.5869	1755	26.5869	1335
26.6113	1671	26.6113	1299
26.6357	1668	26.6357	1305
26.6602	1710	26.6602	1191
26.6846	1668	26.6846	1005
26.709	1776	26.709	1179
26.7334	1746	26.7334	996
26.7578	1512	26.7578	906
26.7822	1566	26.7822	966
26.8066	1554	26.8066	969
26.8311	1458	26.8311	954
26.8555	1482	26.8555	912
26.8799	1386	26.8799	897
26.9043	1353	26.9043	774
26.9287	1356	26.9287	765
26.9531	1206	26.9531	720
26.9775	1293	26.9775	756
27.002	1254	27.002	681
27.0264	1104	27.0264	663
27.0508	1275	27.0508	678
27.0752	1167	27.0752	657
27.0996	1101	27.0996	651
27.124	1167	27.124	627
27.1484	1005	27.1484	540
27.1729	1017	27.1729	525
27.1973	1017	27.1973	537
27.2217	1119	27.2217	477
27.2461	936	27.2461	426
27.2705	972	27.2705	465
27.2949	951	27.2949	426
27.3193	873	27.3193	399
27.3438	882	27.3438	411
27.3682	888	27.3682	411
27.3926	894	27.3926	441
27.417	795	27.417	396
27.4414	924	27.4414	384
27.4658	771	27.4658	306
27.4902	852	27.4902	309
27.5146	780	27.5146	303
27.5391	879	27.5391	273
27.5635	843	27.5635	318
27.5879	741	27.5879	267
27.6123	651	27.6123	237
27.6367	744	27.6367	273
27.6611	720	27.6611	255
27.6855	684	27.6855	249
27.71	735	27.71	243
27.7344	654	27.7344	198
27.7588	648	27.7588	261
27.7832	687	27.7832	225
27.8076	618	27.8076	225
27.832	660	27.832	213
27.8564	687	27.8564	180
27.8809	618	27.8809	156
27.9053	681	27.9053	159
27.9297	597	27.9297	204
27.9541	621	27.9541	174
27.9785	657	27.9785	189
28.0029	540	28.0029	186
28.0273	549	28.0273	156
28.0518	570	28.0518	180
28.0762	609	28.0762	195
28.1006	528	28.1006	186
28.125	531	28.125	144
28.1494	513	28.1494	168
28.1738	534	28.1738	192
28.1982	594	28.1982	180
28.2227	486	28.2227	159
28.2471	561	28.2471	177
28.2715	516	28.2715	165
28.2959	501	28.2959	135
28.3203	531	28.3203	162
28.3447	516	28.3447	117
28.3691	444	28.3691	108
28.3936	510	28.3936	117
28.418	585	28.418	162
28.4424	552	28.4424	165
28.4668	504	28.4668	123
28.4912	510	28.4912	120
28.5156	474	28.5156	150
28.54	495	28.54	147
28.5645	495	28.5645	129
28.5889	468	28.5889	132
28.6133	432	28.6133	114
28.6377	456	28.6377	123
28.6621	441	28.6621	132
28.6865	417	28.6865	84
28.7109	456	28.7109	111
28.7354	528	28.7354	102
28.7598	480	28.7598	105
28.7842	414	28.7842	117
28.8086	408	28.8086	108
28.833	528	28.833	144
28.8574	417	28.8574	129
28.8818	426	28.8818	99
28.9062	531	28.9062	105
28.9307	486	28.9307	123
28.9551	453	28.9551	102
28.9795	519	28.9795	150
29.0039	495	29.0039	126
29.0283	456	29.0283	132
29.0527	432	29.0527	108
29.0771	399	29.0771	102
29.1016	480	29.1016	144
29.126	456	29.126	126
29.1504	414	29.1504	144
29.1748	405	29.1748	120
29.1992	411	29.1992	111
29.2236	420	29.2236	129
29.248	429	29.248	165
29.2725	429	29.2725	114
29.2969	438	29.2969	105
29.3213	486	29.3213	144
29.3457	453	29.3457	150
29.3701	468	29.3701	105
29.3945	441	29.3945	123
29.4189	429	29.4189	120
29.4434	480	29.4434	126
29.4678	516	29.4678	129
29.4922	438	29.4922	129
29.5166	516	29.5166	123
29.541	435	29.541	108
29.5654	435	29.5654	108
29.5898	483	29.5898	108
29.6143	486	29.6143	141
29.6387	441	29.6387	123
29.6631	402	29.6631	159
29.6875	459	29.6875	87
29.7119	393	29.7119	138
29.7363	453	29.7363	141
29.7607	390	29.7607	99
29.7852	456	29.7852	102
29.8096	447	29.8096	114
29.834	513	29.834	150
29.8584	459	29.8584	129
29.8828	336	29.8828	105
29.9072	408	29.9072	117
29.9316	432	29.9316	117
29.9561	471	29.9561	120
29.9805	426	29.9805	153
30.0049	417	30.0049	132
30.0293	459	30.0293	111
30.0537	453	30.0537	138
30.0781	384	30.0781	108
30.1025	390	30.1025	147
30.127	444	30.127	117
30.1514	384	30.1514	120
30.1758	387	30.1758	126
30.2002	411	30.2002	105
30.2246	396	30.2246	108
30.249	432	30.249	93
30.2734	417	30.2734	138
30.2979	465	30.2979	123
30.3223	465	30.3223	132
30.3467	396	30.3467	108
30.3711	426	30.3711	126
30.3955	483	30.3955	99
30.4199	432	30.4199	126
30.4443	366	30.4443	108
30.4688	471	30.4688	114
30.4932	441	30.4932	111
30.5176	408	30.5176	105
30.542	432	30.542	84
30.5664	363	30.5664	105
30.5908	393	30.5908	108
30.6152	591	30.6152	123
30.6396	417	30.6396	153
30.6641	375	30.6641	162
30.6885	435	30.6885	129
30.7129	474	30.7129	117
30.7373	369	30.7373	87
30.7617	429	30.7617	93
30.7861	399	30.7861	135
30.8105	399	30.8105	138
30.835	411	30.835	156
30.8594	384	30.8594	108
30.8838	390	30.8838	120
30.9082	456	30.9082	150
30.9326	462	30.9326	132
30.957	414	30.957	108
30.9814	480	30.9814	105
31.0059	381	31.0059	123
31.0303	429	31.0303	120
31.0547	426	31.0547	132
31.0791	366	31.0791	120
31.1035	345	31.1035	102
31.1279	402	31.1279	102
31.1523	474	31.1523	132
31.1768	387	31.1768	129
31.2012	360	31.2012	129
31.2256	435	31.2256	99
31.25	447	31.25	117
31.2744	342	31.2744	111
31.2988	435	31.2988	135
31.3232	426	31.3232	123
31.3477	372	31.3477	126
31.3721	429	31.3721	120
31.3965	450	31.3965	90
31.4209	414	31.4209	141
31.4453	465	31.4453	132
31.4697	387	31.4697	114
31.4941	465	31.4941	150
31.5186	411	31.5186	105
31.543	393	31.543	126
31.5674	405	31.5674	141
31.5918	435	31.5918	123
31.6162	423	31.6162	120
31.6406	360	31.6406	126
31.665	444	31.665	117
31.6895	429	31.6895	105
31.7139	378	31.7139	132
31.7383	396	31.7383	138
31.7627	411	31.7627	129
31.7871	447	31.7871	117
31.8115	375	31.8115	126
31.8359	366	31.8359	117
31.8604	348	31.8604	126
31.8848	426	31.8848	114
31.9092	381	31.9092	114
31.9336	390	31.9336	72
31.958	420	31.958	123
31.9824	483	31.9824	99
32.0068	411	32.0068	96
32.0312	387	32.0312	147
32.0557	429	32.0557	129
32.0801	369	32.0801	138
32.1045	399	32.1045	108
32.1289	444	32.1289	132
32.1533	432	32.1533	114
32.1777	411	32.1777	117
32.2022	372	32.2022	111
32.2266	378	32.2266	129
32.251	372	32.251	132
32.2754	369	32.2754	105
32.2998	444	32.2998	141
32.3242	417	32.3242	117
32.3486	393	32.3486	126
32.373	393	32.373	150
32.3975	462	32.3975	138
32.4219	420	32.4219	120
32.4463	381	32.4463	120
32.4707	426	32.4707	153
32.4951	480	32.4951	138
32.5195	453	32.5195	132
32.544	396	32.544	138
32.5684	444	32.5684	138
32.5928	399	32.5928	162
32.6172	450	32.6172	108
32.6416	411	32.6416	96
32.666	435	32.666	123
32.6904	465	32.6904	156
32.7148	495	32.7148	135
32.7393	474	32.7393	144
32.7637	399	32.7637	123
32.7881	423	32.7881	108
32.8125	429	32.8125	108
32.8369	375	32.8369	135
32.8613	426	32.8613	132
32.8857	435	32.8857	96
32.9102	444	32.9102	120
32.9346	405	32.9346	114
32.959	411	32.959	108
32.9834	390	32.9834	108
33.0078	429	33.0078	117
33.0322	420	33.0322	135
33.0566	405	33.0566	132
33.081	414	33.081	126
33.1055	357	33.1055	129
33.1299	393	33.1299	72
33.1543	372	33.1543	120
33.1787	360	33.1787	123
33.2031	396	33.2031	102
33.2275	381	33.2275	165
33.252	393	33.252	105
33.2764	477	33.2764	99
33.3008	420	33.3008	108
33.3252	360	33.3252	84
33.3496	402	33.3496	144
33.374	432	33.374	81
33.3984	414	33.3984	183
33.4228	402	33.4228	117
33.4473	435	33.4473	90
33.4717	372	33.4717	135
33.4961	438	33.4961	93
33.5205	372	33.5205	126
33.5449	390	33.5449	108
33.5693	453	33.5693	150
33.5938	459	33.5938	108
33.6182	441	33.6182	93
33.6426	399	33.6426	87
33.667	462	33.667	108
33.6914	333	33.6914	99
33.7158	417	33.7158	105
33.7402	408	33.7402	114
33.7647	426	33.7647	144
33.7891	420	33.7891	87
33.8135	450	33.8135	72
33.8379	435	33.8379	108
33.8623	387	33.8623	114
33.8867	378	33.8867	123
33.9111	381	33.9111	96
33.9355	402	33.9355	123
33.96	399	33.96	96
33.9844	399	33.9844	81
34.0088	405	34.0088	93
34.0332	378	34.0332	117
34.0576	435	34.0576	120
34.082	369	34.082	93
34.1065	453	34.1065	126
34.1309	408	34.1309	126
34.1553	429	34.1553	114
34.1797	357	34.1797	129
34.2041	420	34.2041	141
34.2285	408	34.2285	93
34.2529	378	34.2529	132
34.2773	378	34.2773	120
34.3018	432	34.3018	102
34.3262	387	34.3262	159
34.3506	396	34.3506	81
34.375	360	34.375	108
34.3994	423	34.3994	117
34.4238	411	34.4238	111
34.4482	426	34.4482	102
34.4727	393	34.4727	126
34.4971	438	34.4971	105
34.5215	402	34.5215	117
34.5459	411	34.5459	102
34.5703	426	34.5703	117
34.5947	393	34.5947	141
34.6191	396	34.6191	75
34.6435	381	34.6435	99
34.668	423	34.668	99
34.6924	489	34.6924	108
34.7168	438	34.7168	144
34.7412	402	34.7412	102
34.7656	423	34.7656	114
34.79	414	34.79	120
34.8145	387	34.8145	102
34.8389	384	34.8389	165
34.8633	411	34.8633	84
34.8877	387	34.8877	96
34.9121	459	34.9121	129
34.9365	357	34.9365	96
34.9609	423	34.9609	126
34.9853	426	34.9853	99
35.0098	321	35.0098	90
35.0342	408	35.0342	135
35.0586	444	35.0586	126
35.083	363	35.083	96
35.1074	429	35.1074	117
35.1318	387	35.1318	108
35.1562	387	35.1562	90
35.1807	471	35.1807	81
35.2051	420	35.2051	69
35.2295	402	35.2295	114
35.2539	333	35.2539	126
35.2783	393	35.2783	105
35.3027	351	35.3027	102
35.3272	402	35.3272	99
35.3516	369	35.3516	129
35.376	399	35.376	99
35.4004	399	35.4004	87
35.4248	426	35.4248	129
35.4492	366	35.4492	108
35.4736	414	35.4736	132
35.498	375	35.498	150
35.5225	393	35.5225	105
35.5469	330	35.5469	108
35.5713	444	35.5713	78
35.5957	381	35.5957	90
35.6201	438	35.6201	105
35.6445	375	35.6445	105
35.669	405	35.669	96
35.6934	387	35.6934	123
35.7178	381	35.7178	123
35.7422	399	35.7422	75
35.7666	459	35.7666	126
35.791	405	35.791	120
35.8154	405	35.8154	114
35.8398	462	35.8398	150
35.8643	489	35.8643	105
35.8887	354	35.8887	120
35.9131	360	35.9131	84
35.9375	411	35.9375	78
35.9619	396	35.9619	111
35.9863	432	35.9863	111
36.0107	384	36.0107	99
36.0352	435	36.0352	93
36.0596	402	36.0596	102
36.084	402	36.084	63
36.1084	447	36.1084	129
36.1328	411	36.1328	132
36.1572	372	36.1572	102
36.1816	456	36.1816	108
36.206	390	36.206	75
36.2305	465	36.2305	96
36.2549	399	36.2549	111
36.2793	423	36.2793	129
36.3037	387	36.3037	117
36.3281	468	36.3281	126
36.3525	396	36.3525	138
36.377	426	36.377	99
36.4014	399	36.4014	132
36.4258	480	36.4258	99
36.4502	342	36.4502	123
36.4746	435	36.4746	126
36.499	372	36.499	129
36.5234	420	36.5234	108
36.5478	354	36.5478	111
36.5723	438	36.5723	126
36.5967	402	36.5967	111
36.6211	381	36.6211	87
36.6455	396	36.6455	84
36.6699	339	36.6699	123
36.6943	375	36.6943	120
36.7188	390	36.7188	102
36.7432	345	36.7432	87
36.7676	411	36.7676	105
36.792	423	36.792	120
36.8164	345	36.8164	123
36.8408	480	36.8408	78
36.8652	342	36.8652	132
36.8897	468	36.8897	117
36.9141	405	36.9141	135
36.9385	411	36.9385	105
36.9629	417	36.9629	129
36.9873	330	36.9873	117
37.0117	393	37.0117	96
37.0361	411	37.0361	96
37.0605	423	37.0605	96
37.085	393	37.085	135
37.1094	417	37.1094	132
37.1338	378	37.1338	111
37.1582	435	37.1582	120
37.1826	450	37.1826	84
37.207	381	37.207	108
37.2315	450	37.2315	99
37.2559	390	37.2559	90
37.2803	405	37.2803	141
37.3047	390	37.3047	123
37.3291	360	37.3291	123
37.3535	390	37.3535	117
37.3779	390	37.3779	72
37.4023	396	37.4023	111
37.4268	333	37.4268	90
37.4512	426	37.4512	114
37.4756	414	37.4756	108
37.5	414	37.5	120
37.5244	408	37.5244	87
37.5488	357	37.5488	102
37.5732	336	37.5732	111
37.5977	417	37.5977	144
37.6221	387	37.6221	105
37.6465	393	37.6465	102
37.6709	411	37.6709	96
37.6953	396	37.6953	96
37.7197	381	37.7197	99
37.7441	378	37.7441	99
37.7685	393	37.7685	141
37.793	369	37.793	147
37.8174	372	37.8174	138
37.8418	387	37.8418	111
37.8662	348	37.8662	114
37.8906	399	37.8906	117
37.915	390	37.915	123
37.9395	366	37.9395	96
37.9639	393	37.9639	102
37.9883	417	37.9883	99
38.0127	411	38.0127	102
38.0371	372	38.0371	108
38.0615	366	38.0615	93
38.0859	402	38.0859	123
38.1103	366	38.1103	93
38.1348	396	38.1348	93
38.1592	393	38.1592	105
38.1836	339	38.1836	87
38.208	357	38.208	90
38.2324	393	38.2324	99
38.2568	402	38.2568	111
38.2812	345	38.2812	108
38.3057	360	38.3057	129
38.3301	354	38.3301	114
38.3545	345	38.3545	102
38.3789	435	38.3789	96
38.4033	384	38.4033	90
38.4277	369	38.4277	105
38.4522	399	38.4522	108
38.4766	393	38.4766	75
38.501	399	38.501	81
38.5254	411	38.5254	87
38.5498	438	38.5498	96
38.5742	390	38.5742	141
38.5986	381	38.5986	120
38.623	354	38.623	111
38.6475	417	38.6475	129
38.6719	384	38.6719	93
38.6963	408	38.6963	102
38.7207	435	38.7207	108
38.7451	378	38.7451	123
38.7695	435	38.7695	84
38.794	363	38.794	96
38.8184	447	38.8184	99
38.8428	414	38.8428	141
38.8672	372	38.8672	105
38.8916	369	38.8916	102
38.916	372	38.916	99
38.9404	360	38.9404	120
38.9648	402	38.9648	93
38.9893	441	38.9893	114
39.0137	384	39.0137	108
39.0381	417	39.0381	108
39.0625	396	39.0625	132
39.0869	405	39.0869	114
39.1113	378	39.1113	105
39.1357	411	39.1357	90
39.1602	366	39.1602	114
39.1846	390	39.1846	93
39.209	453	39.209	114
39.2334	375	39.2334	90
39.2578	366	39.2578	102
39.2822	402	39.2822	99
39.3066	387	39.3066	153
39.331	369	39.331	90
39.3555	387	39.3555	87
39.3799	399	39.3799	93
39.4043	387	39.4043	108
39.4287	339	39.4287	96
39.4531	417	39.4531	111
39.4775	357	39.4775	114
39.502	384	39.502	108
39.5264	384	39.5264	132
39.5508	399	39.5508	126
39.5752	339	39.5752	102
39.5996	372	39.5996	117
39.624	432	39.624	120
39.6484	384	39.6484	99
39.6728	381	39.6728	78
39.6973	375	39.6973	111
39.7217	432	39.7217	126
39.7461	381	39.7461	90
39.7705	417	39.7705	108
39.7949	396	39.7949	93
39.8193	444	39.8193	135
39.8438	345	39.8438	102
39.8682	378	39.8682	90
39.8926	411	39.8926	81
39.917	429	39.917	135
39.9414	465	39.9414	114
39.9658	384	39.9658	108
39.9902	372	39.9902	117
40.0147	372	40.0147	105
40.0391	381	40.0391	84
40.0635	390	40.0635	90
40.0879	360	40.0879	87
40.1123	441	40.1123	114
40.1367	375	40.1367	108
40.1611	438	40.1611	132
40.1855	336	40.1855	138
40.21	435	40.21	99
40.2344	351	40.2344	108
40.2588	387	40.2588	111
40.2832	390	40.2832	144
40.3076	384	40.3076	102
40.332	426	40.332	96
40.3565	393	40.3565	111
40.3809	408	40.3809	75
40.4053	381	40.4053	108
40.4297	444	40.4297	99
40.4541	345	40.4541	105
40.4785	390	40.4785	96
40.5029	399	40.5029	153
40.5273	345	40.5273	90
40.5518	366	40.5518	102
40.5762	432	40.5762	117
40.6006	375	40.6006	81
40.625	375	40.625	144
40.6494	450	40.6494	123
40.6738	357	40.6738	132
40.6982	387	40.6982	93
40.7227	402	40.7227	129
40.7471	393	40.7471	63
40.7715	408	40.7715	129
40.7959	408	40.7959	117
40.8203	327	40.8203	90
40.8447	405	40.8447	99
40.8691	405	40.8691	72
40.8935	336	40.8935	99
40.918	375	40.918	111
40.9424	399	40.9424	141
40.9668	390	40.9668	123
40.9912	453	40.9912	96
41.0156	408	41.0156	114
41.04	348	41.04	99
41.0645	456	41.0645	120
41.0889	366	41.0889	111
41.1133	417	41.1133	99
41.1377	417	41.1377	96
41.1621	357	41.1621	93
41.1865	402	41.1865	99
41.2109	351	41.2109	144
41.2353	366	41.2353	90
41.2598	360	41.2598	108
41.2842	459	41.2842	90
41.3086	399	41.3086	117
41.333	411	41.333	135
41.3574	351	41.3574	102
41.3818	360	41.3818	99
41.4062	333	41.4062	96
41.4307	456	41.4307	102
41.4551	378	41.4551	123
41.4795	396	41.4795	135
41.5039	387	41.5039	126
41.5283	402	41.5283	93
41.5527	438	41.5527	117
41.5772	348	41.5772	102
41.6016	390	41.6016	96
41.626	402	41.626	114
41.6504	339	41.6504	156
41.6748	348	41.6748	84
41.6992	390	41.6992	135
41.7236	399	41.7236	96
41.748	318	41.748	75
41.7725	420	41.7725	81
41.7969	423	41.7969	75
41.8213	366	41.8213	84
41.8457	345	41.8457	93
41.8701	348	41.8701	78
41.8945	396	41.8945	105
41.919	387	41.919	102
41.9434	372	41.9434	78
41.9678	381	41.9678	111
41.9922	429	41.9922	102
42.0166	351	42.0166	75
42.041	372	42.041	126
42.0654	378	42.0654	66
42.0898	411	42.0898	132
42.1143	333	42.1143	87
42.1387	372	42.1387	84
42.1631	369	42.1631	153
42.1875	378	42.1875	150
42.2119	414	42.2119	99
42.2363	354	42.2363	132
42.2607	387	42.2607	99
42.2852	387	42.2852	117
42.3096	399	42.3096	93
42.334	429	42.334	126
42.3584	354	42.3584	81
42.3828	393	42.3828	105
42.4072	357	42.4072	126
42.4316	420	42.4316	75
42.456	375	42.456	144
42.4805	390	42.4805	123
42.5049	432	42.5049	117
42.5293	366	42.5293	111
42.5537	327	42.5537	108
42.5781	390	42.5781	99
42.6025	378	42.6025	102
42.627	324	42.627	123
42.6514	378	42.6514	111
42.6758	399	42.6758	102
42.7002	429	42.7002	87
42.7246	366	42.7246	84
42.749	387	42.749	114
42.7734	408	42.7734	81
42.7978	351	42.7978	120
42.8223	390	42.8223	87
42.8467	414	42.8467	129
42.8711	360	42.8711	117
42.8955	345	42.8955	72
42.9199	444	42.9199	99
42.9443	321	42.9443	117
42.9688	384	42.9688	117
42.9932	411	42.9932	108
43.0176	294	43.0176	126
43.042	417	43.042	90
43.0664	384	43.0664	111
43.0908	447	43.0908	102
43.1152	360	43.1152	96
43.1397	411	43.1397	87
43.1641	387	43.1641	87
43.1885	390	43.1885	144
43.2129	396	43.2129	114
43.2373	444	43.2373	111
43.2617	426	43.2617	108
43.2861	363	43.2861	126
43.3105	396	43.3105	108
43.335	405	43.335	99
43.3594	363	43.3594	99
43.3838	531	43.3838	78
43.4082	393	43.4082	117
43.4326	345	43.4326	108
43.457	360	43.457	93
43.4815	363	43.4815	87
43.5059	489	43.5059	66
43.5303	294	43.5303	111
43.5547	399	43.5547	147
43.5791	411	43.5791	123
43.6035	369	43.6035	93
43.6279	435	43.6279	96
43.6523	351	43.6523	108
43.6768	381	43.6768	66
43.7012	345	43.7012	132
43.7256	423	43.7256	111
43.75	384	43.75	114
43.7744	453	43.7744	87
43.7988	405	43.7988	108
43.8232	465	43.8232	150
43.8477	342	43.8477	75
43.8721	384	43.8721	78
43.8965	444	43.8965	138
43.9209	354	43.9209	96
43.9453	363	43.9453	126
43.9697	396	43.9697	96
43.9941	366	43.9941	111
44.0185	366	44.0185	102
44.043	405	44.043	105
44.0674	393	44.0674	129
44.0918	444	44.0918	87
44.1162	444	44.1162	90
44.1406	420	44.1406	99
44.165	354	44.165	114
44.1895	429	44.1895	102
44.2139	357	44.2139	105
44.2383	390	44.2383	111
44.2627	420	44.2627	147
44.2871	351	44.2871	123
44.3115	396	44.3115	102
44.3359	387	44.3359	99
44.3603	390	44.3603	108
44.3848	366	44.3848	99
44.4092	372	44.4092	111
44.4336	441	44.4336	129
44.458	381	44.458	96
44.4824	402	44.4824	75
44.5068	423	44.5068	114
44.5312	411	44.5312	66
44.5557	396	44.5557	114
44.5801	375	44.5801	111
44.6045	435	44.6045	87
44.6289	366	44.6289	138
44.6533	366	44.6533	105
44.6777	381	44.6777	90
44.7022	408	44.7022	126
44.7266	408	44.7266	108
44.751	447	44.751	108
44.7754	363	44.7754	114
44.7998	408	44.7998	105
44.8242	369	44.8242	93
44.8486	369	44.8486	120
44.873	393	44.873	93
44.8975	393	44.8975	84
44.9219	384	44.9219	99
44.9463	327	44.9463	126
44.9707	438	44.9707	84
44.9951	408	44.9951	126
45.0195	375	45.0195	93
45.044	396	45.044	78
45.0684	399	45.0684	93
45.0928	429	45.0928	93
45.1172	435	45.1172	135
45.1416	393	45.1416	72
45.166	354	45.166	81
45.1904	378	45.1904	105
45.2148	396	45.2148	90
45.2393	387	45.2393	87
45.2637	411	45.2637	72
45.2881	408	45.2881	96
45.3125	444	45.3125	123
45.3369	447	45.3369	117
45.3613	345	45.3613	90
45.3857	414	45.3857	99
45.4102	351	45.4102	96
45.4346	411	45.4346	114
45.459	321	45.459	99
45.4834	411	45.4834	129
45.5078	378	45.5078	138
45.5322	396	45.5322	111
45.5566	399	45.5566	114
45.581	402	45.581	135
45.6055	450	45.6055	111
45.6299	432	45.6299	120
45.6543	402	45.6543	93
45.6787	444	45.6787	96
45.7031	471	45.7031	132
45.7275	372	45.7275	117
45.752	387	45.752	108
45.7764	327	45.7764	105
45.8008	366	45.8008	111
45.8252	378	45.8252	108
45.8496	381	45.8496	102
45.874	333	45.874	93
45.8984	354	45.8984	138
45.9228	450	45.9228	114
45.9473	402	45.9473	102
45.9717	387	45.9717	63
45.9961	429	45.9961	69
46.0205	372	46.0205	63
46.0449	363	46.0449	93
46.0693	360	46.0693	141
46.0938	369	46.0938	99
46.1182	369	46.1182	123
46.1426	402	46.1426	90
46.167	387	46.167	105
46.1914	360	46.1914	138
46.2158	429	46.2158	114
46.2402	339	46.2402	99
46.2647	375	46.2647	123
46.2891	345	46.2891	132
46.3135	366	46.3135	78
46.3379	471	46.3379	111
46.3623	384	46.3623	105
46.3867	354	46.3867	108
46.4111	345	46.4111	93
46.4355	354	46.4355	108
46.46	408	46.46	123
46.4844	354	46.4844	93
46.5088	339	46.5088	96
46.5332	357	46.5332	105
46.5576	474	46.5576	117
46.582	402	46.582	96
46.6065	354	46.6065	75
46.6309	387	46.6309	111
46.6553	375	46.6553	102
46.6797	426	46.6797	108
46.7041	399	46.7041	96
46.7285	360	46.7285	93
46.7529	405	46.7529	87
46.7773	360	46.7773	114
46.8018	378	46.8018	141
46.8262	414	46.8262	102
46.8506	471	46.8506	111
46.875	387	46.875	75
46.8994	450	46.8994	138
46.9238	414	46.9238	102
46.9482	354	46.9482	105
46.9727	381	46.9727	87
46.9971	459	46.9971	66
47.0215	378	47.0215	120
47.0459	402	47.0459	84
47.0703	387	47.0703	126
47.0947	390	47.0947	90
47.1191	369	47.1191	108
47.1435	432	47.1435	111
47.168	402	47.168	99
47.1924	351	47.1924	111
47.2168	351	47.2168	96
47.2412	348	47.2412	117
47.2656	357	47.2656	75
47.29	378	47.29	114
47.3145	417	47.3145	96
47.3389	393	47.3389	105
47.3633	477	47.3633	105
47.3877	372	47.3877	102
47.4121	327	47.4121	138
47.4365	420	47.4365	132
47.4609	372	47.4609	114
47.4853	396	47.4853	87
47.5098	396	47.5098	105
47.5342	387	47.5342	99
47.5586	363	47.5586	78
47.583	402	47.583	114
47.6074	438	47.6074	117
47.6318	447	47.6318	96
47.6562	402	47.6562	123
47.6807	414	47.6807	105
47.7051	384	47.7051	108
47.7295	441	47.7295	111
47.7539	426	47.7539	111
47.7783	360	47.7783	105
47.8027	408	47.8027	114
47.8272	411	47.8272	75
47.8516	456	47.8516	105
47.876	411	47.876	108
47.9004	405	47.9004	72
47.9248	435	47.9248	135
47.9492	417	47.9492	105
47.9736	450	47.9736	87
47.998	360	47.998	93
48.0225	411	48.0225	96
48.0469	483	48.0469	132
48.0713	414	48.0713	117
48.0957	420	48.0957	141
48.1201	384	48.1201	105
48.1445	411	48.1445	138
48.169	375	48.169	78
48.1934	405	48.1934	108
48.2178	414	48.2178	105
48.2422	336	48.2422	120
48.2666	408	48.2666	114
48.291	393	48.291	99
48.3154	405	48.3154	114
48.3398	378	48.3398	126
48.3643	435	48.3643	108
48.3887	417	48.3887	102
48.4131	396	48.4131	102
48.4375	408	48.4375	87
48.4619	411	48.4619	123
48.4863	381	48.4863	72
48.5107	414	48.5107	117
48.5352	378	48.5352	108
48.5596	384	48.5596	129
48.584	360	48.584	129
48.6084	360	48.6084	102
48.6328	384	48.6328	93
48.6572	360	48.6572	84
48.6816	414	48.6816	105
48.706	375	48.706	147
48.7305	396	48.7305	114
48.7549	411	48.7549	126
48.7793	369	48.7793	135
[truncated: 49 more rows]
