# Supplementary material for: Coemissive luminescent nanoparticles combining aggregation-induced emission and quenching dyes prepared in continuous flow
Source: Nat Commun. 2022 Oct 13;13:6034. doi: 10.1038/s41467-022-33857-x (PMC9562343; doi:10.1038/s41467-022-33857-x)
Supplement: Supplementary file 3 — Source Data [file 41467_2022_33857_MOESM3_ESM.zip › Source Data/Supplementary Information/Supplementary Figure 15/Supplementary Figure 15.xlsx]

## Sheet: Sheet1
Size	No.1	Size	No.2	Size	No.3	Size	No.4	Size	No.5	Size	No.6	Size	No.7	Size	No.8
0.209474	0	0.209474	0	0.209474	0	0.209474	0	0.209474	0	0.209474	0	0.209474	0	0.209474	0
0.227147	0	0.227147	0	0.227147	0	0.227147	0	0.227147	0	0.227147	0	0.227147	0	0.227147	0
0.24631	0	0.24631	0	0.24631	0	0.24631	0	0.24631	0	0.24631	0	0.24631	0	0.24631	0
0.26709	0	0.26709	0	0.26709	0	0.26709	0	0.26709	0	0.26709	0	0.26709	0	0.26709	0
0.289624	0	0.289624	0	0.289624	0	0.289624	0	0.289624	0	0.289624	0	0.289624	0	0.289624	0
0.314058	0	0.314058	0	0.314058	0	0.314058	0	0.314058	0	0.314058	0	0.314058	0	0.314058	0
0.340554	0	0.340554	0	0.340554	0	0.340554	0	0.340554	0	0.340554	0	0.340554	0	0.340554	0
0.369285	0	0.369285	0	0.369285	0	0.369285	0	0.369285	0	0.369285	0	0.369285	0	0.369285	0
0.40044	0	0.40044	0	0.40044	0	0.40044	0	0.40044	0	0.40044	0	0.40044	0	0.40044	0
0.434224	0	0.434224	0	0.434224	0	0.434224	0	0.434224	0	0.434224	0	0.434224	0	0.434224	0
0.470857	0	0.470857	0	0.470857	0	0.470857	0	0.470857	0	0.470857	0	0.470857	0	0.470857	0
0.510582	0	0.510582	0	0.510582	0	0.510582	0	0.510582	0	0.510582	0	0.510582	0	0.510582	0
0.553657	0	0.553657	0	0.553657	0	0.553657	0	0.553657	0	0.553657	0	0.553657	0	0.553657	0
0.600367	0	0.600367	0	0.600367	0	0.600367	0	0.600367	0	0.600367	0	0.600367	0	0.600367	0
0.651018	0	0.651018	0	0.651018	0	0.651018	0	0.651018	0	0.651018	0	0.651018	0	0.651018	0
0.705941	0	0.705941	0	0.705941	0	0.705941	0	0.705941	0	0.705941	0	0.705941	0	0.705941	0
0.765499	0	0.765499	0	0.765499	0	0.765499	0	0.765499	0	0.765499	0	0.765499	0	0.765499	0
0.830081	0	0.830081	0	0.830081	0	0.830081	0	0.830081	0	0.830081	0	0.830081	0	0.830081	0
0.900112	0	0.900112	0	0.900112	0	0.900112	0	0.900112	0	0.900112	0	0.900112	0	0.900112	0
0.97605	0	0.97605	0	0.97605	0	0.97605	0	0.97605	0	0.97605	0	0.97605	0	0.97605	0
1.0584	0	1.0584	0	1.0584	0	1.0584	0	1.0584	0	1.0584	0	1.0584	0	1.0584	0
1.14769	0	1.14769	0	1.14769	0	1.14769	0	1.14769	0	1.14769	0	1.14769	0	1.14769	0
1.24451	0	1.24451	0	1.24451	0	1.24451	0	1.24451	0	1.24451	0	1.24451	0	1.24451	0
1.34951	0	1.34951	0	1.34951	0	1.34951	0	1.34951	0	1.34951	0	1.34951	0	1.34951	0
1.46336	0	1.46336	0	1.46336	0	1.46336	0	1.46336	0	1.46336	0	1.46336	0	1.46336	0
1.58682	0	1.58682	0	1.58682	0	1.58682	0	1.58682	0	1.58682	0	1.58682	0	1.58682	0
1.72069	0	1.72069	0	1.72069	0	1.72069	0	1.72069	0	1.72069	0	1.72069	0	1.72069	0
1.86586	0	1.86586	0	1.86586	0	1.86586	0	1.86586	0	1.86586	0	1.86586	0	1.86586	0
2.02328	0	2.02328	0	2.02328	0	2.02328	0	2.02328	0	2.02328	0	2.02328	0	2.02328	0
2.19397	0	2.19397	0	2.19397	0	2.19397	0	2.19397	0	2.19397	0	2.19397	0	2.19397	0
2.37907	0	2.37907	0	2.37907	0	2.37907	0	2.37907	0	2.37907	0	2.37907	0	2.37907	0
2.57978	0	2.57978	0	2.57978	0	2.57978	0	2.57978	0	2.57978	0	2.57978	0	2.57978	0
2.79743	0	2.79743	0	2.79743	0	2.79743	0	2.79743	0	2.79743	0	2.79743	0	2.79743	0
3.03343	0	3.03343	0	3.03343	0	3.03343	0	3.03343	0	3.03343	0	3.03343	0	3.03343	0
3.28935	0	3.28935	0	3.28935	0	3.28935	0	3.28935	0	3.28935	0	3.28935	0	3.28935	0
3.56686	0	3.56686	0	3.56686	0	3.56686	0	3.56686	0	3.56686	0	3.56686	0	3.56686	0
3.86778	0	3.86778	0	3.86778	0	3.86778	0	3.86778	0	3.86778	0	3.86778	0	3.86778	0
4.19409	0	4.19409	0	4.19409	0	4.19409	0	4.19409	0	4.19409	0	4.19409	0	4.19409	0
4.54793	0	4.54793	0	4.54793	0	4.54793	0	4.54793	0	4.54793	0	4.54793	0	4.54793	0
4.93162	0	4.93162	0	4.93162	0	4.93162	0	4.93162	0	4.93162	0	4.93162	0	4.93162	0
5.34768	0	5.34768	0	5.34768	0	5.34768	0	5.34768	0	5.34768	0	5.34768	0	5.34768	0
5.79885	0	5.79885	0	5.79885	0	5.79885	0	5.79885	0	5.79885	0	5.79885	0	5.79885	0
6.28807	0	6.28807	0	6.28807	0	6.28807	0	6.28807	0	6.28807	0	6.28807	0	6.28807	0
6.81857	0	6.81857	0	6.81857	0	6.81857	0	6.81857	0	6.81857	0	6.81857	0	6.81857	0
7.39383	0	7.39383	0	7.39383	0	7.39383	0	7.39383	0	7.39383	0	7.39383	0	7.39383	0
8.01761	0	8.01761	0	8.01761	0	8.01761	0	8.01761	0	8.01761	0	8.01761	0	8.01761	0
8.69403	0	8.69403	0	8.69403	0	8.69403	0	8.69403	0	8.69403	0	8.69403	0	8.69403	0
9.42751	0	9.42751	0	9.42751	0	9.42751	0	9.42751	0	9.42751	0	9.42751	0	9.42751	0
10.2229	0	10.2229	0	10.2229	0	10.2229	0	10.2229	0	10.2229	0	10.2229	0	10.2229	0
11.0853	0	11.0853	0	11.0853	0	11.0853	0	11.0853	0	11.0853	0	11.0853	0	11.0853	0
12.0206	0	12.0206	0	12.0206	0	12.0206	0	12.0206	0	12.0206	0	12.0206	0	12.0206	0
13.0347	0	13.0347	0	13.0347	0	13.0347	0	13.0347	0	13.0347	0	13.0347	0	13.0347	0
14.1344	0	14.1344	0	14.1344	0	14.1344	0	14.1344	0	14.1344	0	14.1344	0	14.1344	0
15.3268	0	15.3268	0	15.3268	0	15.3268	0	15.3268	0	15.3268	0	15.3268	0	15.3268	0
16.6199	0	16.6199	0	16.6199	0	16.6199	0	16.6199	0	16.6199	0	16.6199	0	16.6199	0
18.022	0	18.022	0	18.022	0	18.022	0	18.022	0	18.022	0	18.022	0	18.022	0
19.5425	0	19.5425	0	19.5425	0	19.5425	0	19.5425	0	19.5425	0	19.5425	0	19.5425	0
21.1912	0	21.1912	0	21.1912	0	21.1912	0	21.1912	0	21.1912	0	21.1912	0	21.1912	0
22.979	0	22.979	0	22.979	0	22.979	0	22.979	0	22.979	0	22.979	0	22.979	0
24.9177	0	24.9177	0	24.9177	0	24.9177	0	24.9177	0	24.9177	0	24.9177	0	24.9177	0
27.0199	0	27.0199	0	27.0199	0	27.0199	0	27.0199	0	27.0199	0	27.0199	0	27.0199	0
29.2994	0	29.2994	0	29.2994	0	29.2994	0	29.2994	0	29.2994	0	29.2994	0	29.2994	0
31.7713	0	31.7713	0	31.7713	0	31.7713	0	31.7713	0	31.7713	0	31.7713	0	31.7713	0
34.4517	0	34.4517	0	34.4517	0	34.4517	0	34.4517	0	34.4517	0	34.4517	0	34.4517	0
37.3583	0	37.3583	0	37.3583	0	37.3583	0	37.3583	0	37.3583	0	37.3583	0	37.3583	0
40.51	0	40.51	0	40.51	0	40.51	0	40.51	0	40.51	0	40.51	0	40.51	0
43.9277	0	43.9277	0	43.9277	0	43.9277	0	43.9277	0	43.9277	0	43.9277	0	43.9277	0
47.6337	0	47.6337	0	47.6337	0	47.6337	0	47.6337	0	47.6337	0	47.6337	0	47.6337	0
51.6524	0	51.6524	0	51.6524	0	51.6524	0	51.6524	0	51.6524	0	51.6524	0	51.6524	0
56.0101	0	56.0101	0	56.0101	0	56.0101	0	56.0101	0	56.0101	0	56.0101	0	56.0101	0
60.7354	0	60.7354	0	60.7354	0	60.7354	0	60.7354	0	60.7354	0	60.7354	0	60.7354	0
65.8594	0	65.8594	0	65.8594	0	65.8594	0	65.8594	0	65.8594	0	65.8594	0	65.8594	0
71.4157	0	71.4157	0	71.4157	0	71.4157	0	71.4157	0	71.4157	0	71.4157	0	71.4157	0
77.4408	0	77.4408	0	77.4408	0	77.4408	0	77.4408	0	77.4408	0	77.4408	0	77.4408	0
83.9741	0	83.9741	0	83.9741	0	83.9741	0	83.9741	0	83.9741	0	83.9741	0	83.9741	0
91.0587	0	91.0587	0	91.0587	0	91.0587	0	91.0587	0	91.0587	0	91.0587	0	91.0587	0
98.741	0	98.741	0	98.741	0	98.741	0	98.741	0	98.741	0	98.741	0	98.741	0
107.071	0	107.071	0	107.071	0	107.071	0	107.071	0	107.071	0	107.071	0	107.071	0
116.105	0	116.105	0	116.105	0	116.105	0	116.105	0	116.105	0	116.105	0	116.105	0
125.9	0	125.9	0	125.9	0	125.9	0	125.9	0	125.9	0	125.9	0	125.9	2.63189
136.521	1.6406	136.521	0	136.521	0	136.521	0	136.521	0	136.521	0	136.521	0	136.521	6.45966
148.039	5.57562	148.039	4.81542	148.039	0	148.039	3.53628	148.039	0	148.039	0	148.039	0	148.039	9.40397
160.529	8.69335	160.529	10.0803	160.529	3.44569	160.529	6.69067	160.529	0	160.529	0	160.529	0	160.529	11.4693
174.072	10.9784	174.072	13.6616	174.072	6.78467	174.072	9.07777	174.072	2.58512	174.072	0.337783	174.072	0	174.072	12.6716
188.758	12.4261	188.758	15.6116	188.758	9.27298	188.758	10.7171	188.758	6.03046	188.758	5.66447	188.758	4.43191	188.758	13.0372
204.682	13.0421	204.682	16	204.682	10.9501	204.682	11.6367	204.682	8.64054	204.682	9.70206	204.682	7.97572	204.682	12.6015
221.95	12.8419	221.95	14.9108	221.95	11.865	221.95	11.8725	221.95	10.4544	221.95	12.4838	221.95	10.6345	221.95	11.4072
240.676	11.8503	240.676	12.4402	240.676	12.0742	240.676	11.4675	240.676	11.519	240.676	14.0551	240.676	12.399	240.676	9.50331
260.98	10.1003	260.98	8.69419	260.98	11.6404	260.98	10.471	260.98	11.8887	260.98	14.4723	260.98	13.2726	260.98	6.94347
282.998	7.6318	282.998	3.78586	282.998	10.6304	282.998	8.93782	282.998	11.6236	282.998	13.8017	282.998	13.2709	282.998	3.78471
306.874	4.49095	306.874	0	306.874	9.11374	306.874	6.92699	306.874	10.7891	306.874	12.1177	306.874	12.4201	306.874	0.0862799
332.763	0.728487	332.763	0	332.763	7.16064	332.763	4.50102	332.763	9.45447	332.763	9.50157	332.763	10.7561	332.763	0
360.837	0	360.837	0	360.837	4.84069	360.837	1.72475	360.837	7.69179	360.837	6.04001	360.837	8.32253	360.837	0
391.28	0	391.28	0	391.28	2.22141	391.28	0	391.28	5.57463	391.28	1.82354	391.28	5.16875	391.28	0
424.29	0	424.29	0	424.29	0	424.29	0	424.29	3.17687	424.29	0	424.29	1.34801	424.29	0
460.086	0	460.086	0	460.086	0	460.086	0	460.086	0.571373	460.086	0	460.086	0	460.086	0
498.902	0	498.902	0	498.902	0	498.902	0	498.902	0	498.902	0	498.902	0	498.902	0
540.992	0	540.992	0	540.992	0	540.992	0	540.992	0	540.992	0	540.992	0	540.992	0
586.633	0	586.633	0	586.633	0	586.633	0	586.633	0	586.633	0	586.633	0	586.633	0
636.125	0	636.125	0	636.125	0	636.125	0	636.125	0	636.125	0	636.125	0	636.125	0
689.792	0	689.792	0	689.792	0	689.792	0	689.792	0	689.792	0	689.792	0	689.792	0
747.987	0	747.987	0	747.987	0	747.987	0	747.987	0	747.987	0	747.987	0	747.987	0
811.092	0	811.092	0	811.092	0	811.092	0	811.092	0	811.092	0	811.092	0	811.092	0
879.521	0	879.521	0	879.521	0	879.521	0	879.521	0	879.521	0	879.521	0	879.521	0
953.722	0	953.722	0	953.722	0	953.722	0	953.722	0	953.722	0	953.722	0	953.722	0
1034.18	0	1034.18	0	1034.18	0	1034.18	0	1034.18	0	1034.18	0	1034.18	0	1034.18	0
