# Supplementary material for: Coemissive luminescent nanoparticles combining aggregation-induced emission and quenching dyes prepared in continuous flow
Source: Nat Commun. 2022 Oct 13;13:6034. doi: 10.1038/s41467-022-33857-x (PMC9562343; doi:10.1038/s41467-022-33857-x)
Supplement: Supplementary file 3 — Source Data [file 41467_2022_33857_MOESM3_ESM.zip › Source Data/Supplementary Information/Supplementary Figure 5/Supplementary Figure 5.xlsx]

## Sheet: Sheet1
Wavenumber	C-6	Wavenumber	TPE	Wavenumber	01:20:00
399.193	0	399.193	0	399.193	0
401.121	86.0971	401.121	92.7806	401.121	92.4096
403.05	86.1155	403.05	93.0585	403.05	92.9888
404.978	85.9021	404.978	92.1561	404.978	93.2938
406.906	85.4974	406.906	90.704	406.906	92.5838
408.835	85.6408	408.835	90.5905	408.835	92.565
410.763	85.7813	410.763	91.4118	410.763	93.2498
412.692	85.6124	412.692	92.0521	412.692	93.7083
414.62	85.508	414.62	93.0088	414.62	94.188
416.549	85.4292	416.549	94.0077	416.549	94.7347
418.477	85.2578	418.477	94.3882	418.477	95.3627
420.406	85.0702	420.406	94.4752	420.406	95.8465
422.334	84.7577	422.334	94.2658	422.334	95.928
424.263	84.4394	424.263	93.4449	424.263	95.5501
426.191	84.0266	426.191	92.4897	426.191	94.7845
428.12	83.2728	428.12	91.9162	428.12	94.2811
430.048	81.4013	430.048	91.6191	430.048	94.0306
431.977	78.7008	431.977	91.6168	431.977	93.7571
433.905	75.9583	433.905	91.4142	433.905	93.1795
435.834	73.8836	435.834	91.0051	435.834	92.7373
437.762	72.8218	437.762	90.2977	437.762	92.6721
439.69	73.0628	439.69	89.8534	439.69	93.0061
441.619	74.508	441.619	89.4479	441.619	93.4046
443.547	76.972	443.547	89.0851	443.547	93.6073
445.476	79.7163	445.476	89.1004	445.476	93.8542
447.404	81.8366	447.404	89.6183	447.404	94.4265
449.333	82.6326	449.333	90.1304	449.333	94.9915
451.261	82.4765	451.261	90.8735	451.261	95.2076
453.19	82.0283	453.19	91.4126	453.19	94.8802
455.118	81.6173	455.118	91.7197	455.118	94.6099
457.047	81.0691	457.047	91.3872	457.047	94.4296
458.975	80.2612	458.975	90.9181	458.975	94.3247
460.904	78.4226	460.904	90.1525	460.904	93.997
462.832	74.4692	462.832	89.405	462.832	93.3358
464.76	69.1144	464.76	88.2112	464.76	92.6648
466.689	64.6486	466.689	86.9086	466.689	92.3752
468.617	62.1905	468.617	85.5863	468.617	92.1558
470.546	62.3204	470.546	84.9448	470.546	91.8306
472.474	64.9772	472.474	84.9861	472.474	91.5863
474.403	69.574	474.403	85.7339	474.403	91.8815
476.331	75.1267	476.331	86.8291	476.331	92.544
478.26	80.4072	478.26	88.1539	478.26	93.3619
480.188	83.8648	480.188	89.4927	480.188	93.8059
482.117	84.826	482.117	90.5852	482.117	93.9517
484.045	84.5742	484.045	91.0386	484.045	93.9487
485.974	84.4429	485.974	91.259	485.974	94.1941
487.902	84.3253	487.902	91.3645	487.902	94.4399
489.831	84.1457	489.831	91.3497	489.831	94.4641
491.759	83.8015	491.759	91.4052	491.759	94.3966
493.688	83.3977	493.688	91.5987	493.688	94.4147
495.616	83.0477	495.616	91.5683	495.616	94.4539
497.544	82.8231	497.544	91.4717	497.544	94.4873
499.473	82.4995	499.473	91.4862	499.473	94.2522
501.401	82.1534	501.401	91.4081	501.401	93.9169
503.33	81.9342	503.33	91.311	503.33	93.5885
505.258	81.8402	505.258	91.2475	505.258	93.5852
507.187	81.7814	507.187	91.1482	507.187	93.7092
509.115	81.7714	509.115	91.1541	509.115	93.7973
511.044	81.7901	511.044	91.237	511.044	93.7583
512.972	81.8586	512.972	91.2987	512.972	93.761
514.901	81.9205	514.901	91.0624	514.901	93.8396
516.829	81.8797	516.829	91.0206	516.829	93.9699
518.758	81.4027	518.758	91.0304	518.758	93.8883
520.686	80.4669	520.686	90.8636	520.686	93.5622
522.615	79.0272	522.615	90.6127	522.615	93.2407
524.543	77.1768	524.543	90.4687	524.543	93.2258
526.471	75.4965	526.471	90.4484	526.471	93.3118
528.4	74.5377	528.4	90.5718	528.4	93.3116
530.328	74.4979	530.328	90.5574	530.328	92.9469
532.257	75.3693	532.257	90.5828	532.257	92.7315
534.185	76.9303	534.185	90.4554	534.185	92.7024
536.114	78.9212	536.114	90.5069	536.114	92.8036
538.042	80.8765	538.042	90.6472	538.042	92.8418
539.971	82.2651	539.971	90.7901	539.971	92.6591
541.899	82.81	541.899	90.9288	541.899	92.5204
543.828	82.7812	543.828	91.1638	543.828	92.6955
545.756	82.6282	545.756	91.3326	545.756	93.0085
547.685	82.5795	547.685	91.3483	547.685	93.0955
549.613	82.6346	549.613	91.2336	549.613	92.8823
551.542	82.7707	551.542	91.1444	551.542	92.846
553.47	82.8812	553.47	90.9417	553.47	93.0601
555.398	82.9832	555.398	90.8624	555.398	93.3177
557.327	83.0729	557.327	91.2873	557.327	93.5594
559.255	83.1131	559.255	91.6425	559.255	93.5573
561.184	83.1208	561.184	89.1941	561.184	92.2559
563.112	83.107	563.112	84.4285	563.112	90.013
565.041	83.0324	565.041	79.0696	565.041	87.719
566.969	82.9335	566.969	74.2974	566.969	85.6352
568.898	82.8217	568.898	71.5199	568.898	84.2917
570.826	82.7507	570.826	71.343	570.826	84.2218
572.755	82.667	572.755	73.6019	572.755	85.4864
574.683	82.5725	574.683	78.0277	574.683	87.6958
576.612	82.4667	576.612	84.091	576.612	90.3722
578.54	82.3584	578.54	89.5942	578.54	92.5938
580.468	82.2419	580.468	91.9762	580.468	93.3721
582.397	82.1109	582.397	92.5546	582.397	93.4565
584.325	81.9467	584.325	92.5162	584.325	93.5018
586.254	81.7604	586.254	92.0672	586.254	93.3314
588.182	81.5395	588.182	91.8457	588.182	93.1025
590.111	81.3695	590.111	91.7673	590.111	92.9876
592.039	81.0991	592.039	91.737	592.039	93.1043
593.968	79.903	593.968	91.7199	593.968	93.2793
595.896	77.7413	595.896	91.7444	595.896	93.2551
597.825	75.9028	597.825	91.7562	597.825	93.0201
599.753	75.0091	599.753	91.6957	599.753	92.8385
601.682	75.0637	601.682	91.674	601.682	92.907
603.61	75.95	603.61	91.8927	603.61	93.2296
605.539	77.5436	605.539	91.636	605.539	93.2783
607.467	79.5604	607.467	89.4071	607.467	92.3213
609.395	81.6035	609.395	85.9668	609.395	90.8876
611.324	82.8875	611.324	83.1666	611.324	89.8956
613.252	82.7875	613.252	81.697	613.252	89.5247
615.181	81.9703	615.181	81.06	615.181	89.4256
617.109	81.516	617.109	79.5764	617.109	88.7484
619.038	81.1617	619.038	75.2168	619.038	86.5284
620.966	80.7477	620.966	69.8152	620.966	83.9339
622.895	80.4765	622.895	66.5641	622.895	82.4484
624.823	80.4795	624.823	65.4029	624.823	81.8361
626.752	80.6573	626.752	65.3733	626.752	81.6281
628.68	80.8654	628.68	67.8354	628.68	82.5299
630.609	81.011	630.609	73.6535	630.609	85.0735
632.537	81.1685	632.537	81.4396	632.537	88.7073
634.466	81.0143	634.466	88.8745	634.466	92.2703
636.394	80.3799	636.394	93.3999	636.394	94.2718
638.322	79.4576	638.322	93.7984	638.322	94.1018
640.251	78.697	640.251	92.5837	640.251	93.4284
642.179	78.3732	642.179	92.0112	642.179	93.353
644.108	78.4927	644.108	91.8341	644.108	93.4152
646.036	78.9356	646.036	91.7075	646.036	93.3393
647.965	79.6202	647.965	91.5775	647.965	93.2014
649.893	80.3847	649.893	91.523	649.893	93.2328
651.822	80.9394	651.822	91.4347	651.822	93.41
653.75	80.9584	653.75	91.2684	653.75	93.5105
655.679	80.574	655.679	90.9579	655.679	93.3115
657.607	80.1014	657.607	90.4008	657.607	92.8775
659.536	79.8256	659.536	89.6318	659.536	92.5485
661.464	79.4586	661.464	88.7766	661.464	92.3807
663.393	78.9804	663.393	88.0212	663.393	92.2315
665.321	78.3519	665.321	87.4347	665.321	91.9965
667.25	77.2915	667.25	87.0797	667.25	91.7752
669.178	75.0498	669.178	87.0346	669.178	91.7452
671.106	71.3821	671.106	87.1763	671.106	91.8774
673.035	67.5333	673.035	87.3716	673.035	91.9993
674.963	65.1453	674.963	87.5001	674.963	91.9267
676.892	64.9266	676.892	87.413	676.892	91.6938
678.82	66.9101	678.82	87.0186	678.82	91.5367
680.749	70.3138	680.749	86.3146	680.749	91.4689
682.677	74.6169	682.677	85.0462	682.677	91.3424
684.606	79.0173	684.606	82.0374	684.606	90.4309
686.534	82.3904	686.534	76.3486	686.534	88.1526
688.463	83.5246	688.463	68.1611	688.463	84.3014
690.391	82.3055	690.391	57.55	690.391	77.9358
692.32	80.1447	692.32	44.9267	692.32	68.8075
694.248	78.3328	694.248	31.4997	694.248	58.5256
696.177	77.1143	696.177	19.839	696.177	49.9999
698.105	76.472	698.105	11.9677	698.105	44.7967
700.033	76.2784	700.033	10	700.033	43.7676
701.962	76.2947	701.962	15.3108	701.962	47.4281
703.89	76.4436	703.89	25.8221	703.89	54.8742
705.819	76.8105	705.819	39.0822	705.819	64.5807
707.747	77.1214	707.747	53.2739	707.747	74.7282
709.676	77.2422	709.676	66.3186	709.676	82.9415
711.604	77.2948	711.604	76.9273	711.604	88.282
713.533	77.3211	713.533	84.7505	713.533	91.4844
715.461	77.4122	715.461	90.1267	715.461	93.6011
717.39	77.2948	717.39	92.8122	717.39	94.4851
719.318	75.1455	719.318	93.456	719.318	94.5078
721.247	70.8493	721.247	93.4506	721.247	94.4032
723.175	66.747	723.175	93.3601	723.175	94.2765
725.104	64.3885	725.104	93.2224	725.104	94.0719
727.032	64.1064	727.032	92.9322	727.032	93.8732
728.96	65.762	728.96	92.5299	728.96	93.7904
730.889	68.8256	730.889	92.1745	730.889	93.866
732.817	72.6277	732.817	92.0045	732.817	94.0852
734.746	76.6394	734.746	91.6252	734.746	94.3517
736.674	79.6829	736.674	88.9003	736.674	93.3935
738.603	80.1065	738.603	81.8825	738.603	89.8722
740.531	78.7734	740.531	71.768	740.531	84.7569
742.46	77.4207	742.46	61.9076	742.46	80.0454
744.388	75.6473	744.388	55.1333	744.388	76.9256
746.317	72.0859	746.317	52.8204	746.317	75.8423
748.245	66.1597	748.245	55.2116	748.245	76.9627
750.174	59.3439	750.174	61.0964	750.174	79.9756
752.102	53.7979	752.102	66.9322	752.102	83.0772
754.03	51.139	754.03	68.9247	754.03	84.1951
755.959	51.661	755.959	66.0019	755.959	82.8303
757.888	53.1418	757.888	59.6242	757.888	79.73
759.816	54.4162	759.816	53.1944	759.816	76.8998
761.744	56.5313	761.744	50.5142	761.744	76.063
763.673	58.7908	763.673	53.2852	763.673	77.5789
765.601	59.9069	765.601	61.1083	765.601	81.1539
767.53	60.3721	767.53	72.2246	767.53	86.2785
769.458	61.9583	769.458	82.4428	769.458	91.2012
771.387	65.42	771.387	86.4926	771.387	93.0489
773.315	70.2281	773.315	84.7522	773.315	91.8854
775.244	74.9019	775.244	81.8407	775.244	90.3413
777.172	77.4007	777.172	79.9535	777.172	89.443
779.101	77.8523	779.101	79.4027	779.101	89.1834
781.029	77.7592	781.029	80.6817	781.029	89.7588
782.957	77.2155	782.957	83.8519	782.957	91.1332
784.886	75.8159	784.886	88.5086	784.886	93.0693
786.814	73.3956	786.814	93.6353	786.814	95.1928
788.743	70.7733	788.743	97.0528	788.743	96.6072
790.671	68.7784	790.671	97.4551	790.671	96.698
792.6	67.6911	792.6	96.7974	792.6	96.3482
794.528	67.6055	794.528	96.5725	794.528	96.1949
796.457	68.556	796.457	96.5785	796.457	96.1679
798.385	70.3893	798.385	96.6608	798.385	96.2334
800.314	72.8129	800.314	96.7503	800.314	96.3665
802.242	75.1966	802.242	96.807	802.242	96.4926
804.171	76.6616	804.171	96.83	804.171	96.5468
806.099	77.0858	806.099	96.8465	806.099	96.563
808.028	77.0314	808.028	96.8305	808.028	96.6069
809.956	75.5775	809.956	96.7957	809.956	96.6586
811.885	71.862	811.885	96.7793	811.885	96.6293
813.813	67.1363	813.813	96.7985	813.813	96.521
815.741	63.1095	815.741	96.8278	815.741	96.414
817.67	60.7169	817.67	96.8731	817.67	96.379
819.598	60.3695	819.598	96.9344	819.598	96.4285
821.527	62.0958	821.527	97.0135	821.527	96.531
823.455	65.6218	823.455	97.0459	823.455	96.6399
825.384	70.2709	825.384	96.8894	825.384	96.709
827.312	74.7211	827.312	96.5457	827.312	96.746
829.241	77.3655	829.241	96.1182	829.241	96.7394
831.169	78.0417	831.169	95.6584	831.169	96.6551
833.098	78.0071	833.098	95.2182	833.098	96.5205
835.026	77.7913	835.026	94.8073	835.026	96.3816
836.955	77.2979	836.955	94.5557	836.955	96.3234
838.883	76.7419	838.883	94.557	838.883	96.3712
840.812	76.3655	840.812	94.8154	840.812	96.4954
842.74	76.2088	842.74	95.1778	842.74	96.6341
844.668	76.2554	844.668	95.3858	844.668	96.7142
846.597	76.4876	846.597	95.4989	846.597	96.7781
848.525	76.8738	848.525	95.6568	848.525	96.8774
850.454	77.3413	850.454	95.8319	850.454	96.9964
852.382	77.7625	852.382	96.026	852.382	97.126
854.311	77.9298	854.311	96.1484	854.311	97.2181
856.239	77.8038	856.239	96.0944	856.239	97.2502
858.168	77.6292	858.168	95.9468	858.168	97.2474
860.096	77.4994	860.096	95.8807	860.096	97.2374
862.025	77.3669	862.025	95.9095	862.025	97.2147
863.953	77.2366	863.953	95.9515	863.953	97.2019
865.882	77.118	865.882	96.0783	865.882	97.2617
867.81	76.9996	867.81	96.403	867.81	97.4023
869.739	76.8609	869.739	96.886	869.739	97.5857
871.667	76.7003	871.667	97.3919	871.667	97.7706
873.596	76.5282	873.596	97.7331	873.596	97.8767
875.524	76.3466	875.524	97.8115	875.524	97.8923
877.452	76.1469	877.452	97.7948	877.452	97.9025
879.381	75.9215	879.381	97.8182	879.381	97.9391
881.309	75.678	881.309	97.8782	881.309	97.9751
883.238	75.4001	883.238	97.9341	883.238	98.0266
885.166	75.0568	885.166	97.9405	885.166	98.1005
887.095	74.6639	887.095	97.9573	887.095	98.1774
889.023	74.281	889.023	98.0223	889.023	98.2425
890.952	73.9603	890.952	98.079	890.952	98.2839
892.88	73.7276	892.88	98.109	892.88	98.3187
894.808	73.5756	894.808	98.1651	894.808	98.3578
896.737	73.4945	896.737	98.122	896.737	98.3496
898.665	73.4722	898.665	97.6136	898.665	98.165
900.594	73.4761	900.594	96.6186	900.594	97.7897
902.522	73.4423	902.522	95.5986	902.522	97.4167
904.451	73.3388	904.451	94.6606	904.451	97.1096
906.379	73.1587	906.379	93.6071	906.379	96.746
908.308	72.8947	908.308	92.7223	908.308	96.3896
910.236	72.5031	910.236	92.3596	910.236	96.1836
912.165	72.0095	912.165	92.3265	912.165	96.1175
914.093	71.4934	914.093	92.3842	914.093	96.1128
916.022	71.0251	916.022	92.5357	916.022	96.1536
917.95	70.6163	917.95	92.7163	917.95	96.2142
919.879	70.2288	919.879	93.0791	919.879	96.3409
921.807	69.8114	921.807	93.9168	921.807	96.6432
923.736	69.316	923.736	94.9527	923.736	97.0212
925.664	68.5029	925.664	95.8174	925.664	97.3307
927.592	67.2603	927.592	96.7144	927.592	97.6307
929.521	65.5768	929.521	97.684	929.521	97.9278
931.449	62.8709	931.449	98.2628	931.449	98.0667
933.378	58.6372	933.378	98.3166	933.378	97.9754
935.306	54.0891	935.306	98.231	935.306	97.776
937.235	51.257	937.235	98.2108	937.235	97.5816
939.163	51.1863	939.163	98.1876	939.163	97.4344
941.092	53.8535	941.092	98.1576	941.092	97.3801
943.02	58.5604	943.02	98.1536	943.02	97.4395
944.949	64.173	944.949	98.1492	944.949	97.5904
946.877	69.1843	946.877	98.1344	946.877	97.773
948.806	72.5322	948.806	98.1888	948.806	97.9447
950.734	73.8063	950.734	98.3213	950.734	98.0902
952.663	73.1163	952.663	98.2495	952.663	98.1261
954.591	71.7103	954.591	97.8925	954.591	98.034
956.519	70.7714	956.519	97.5289	956.519	97.8966
958.448	70.5989	958.448	97.2391	958.448	97.7534
960.376	71.0972	960.376	96.9821	960.376	97.6431
962.305	72.0366	962.305	96.7419	962.305	97.5874
964.233	72.9724	964.233	96.5531	964.233	97.5853
966.162	73.2012	966.162	96.4609	966.162	97.6158
968.09	72.7822	968.09	96.4801	968.09	97.6322
970.019	72.3205	970.019	96.4775	970.019	97.6061
971.947	71.6953	971.947	95.8984	971.947	97.4007
973.876	70.7722	973.876	94.7295	973.876	97.0292
975.804	69.8106	975.804	93.6804	975.804	96.7024
977.733	69.0765	977.733	93.1111	977.733	96.5126
979.661	68.5919	979.661	92.8261	979.661	96.4103
981.59	68.35	981.59	92.6879	981.59	96.3859
983.518	68.3296	983.518	93.0233	983.518	96.5627
985.447	68.4832	985.447	93.9318	985.447	96.9482
987.375	68.6736	987.375	95.2203	987.375	97.4469
989.303	68.7403	989.303	96.5888	989.303	97.958
991.232	68.5392	991.232	97.4369	991.232	98.3056
993.16	68.0883	993.16	97.3406	993.16	98.3598
995.089	67.471	995.089	96.7574	995.089	98.2371
997.017	66.7261	997.017	96.216	997.017	98.0521
998.946	65.817	998.946	95.724	998.946	97.8079
1000.87	64.689	1000.87	95.3211	1000.87	97.5909
1002.8	63.0965	1002.8	95.3615	1002.8	97.5506
1004.73	60.8735	1004.73	95.8745	1004.73	97.6564
1006.66	58.1696	1006.66	96.7193	1006.66	97.8386
1008.59	55.2843	1008.59	97.6767	1008.59	98.0254
1010.52	52.9858	1010.52	98.3859	1010.52	98.1522
1012.45	52.2146	1012.45	98.5248	1012.45	98.1878
1014.37	53.345	1014.37	98.3171	1014.37	98.2192
1016.3	56.1245	1016.3	97.7609	1016.3	98.1518
1018.23	59.929	1018.23	96.4196	1018.23	97.7595
1020.16	63.9701	1020.16	94.0168	1020.16	96.9572
1022.09	67.4092	1022.09	90.4772	1022.09	95.7268
1024.02	69.7477	1024.02	86.1196	1024.02	94.1513
1025.94	70.8491	1025.94	82.3504	1025.94	92.7568
1027.87	70.7984	1027.87	80.3672	1027.87	91.9865
1029.8	70.1326	1029.8	80.5912	1029.8	92.017
1031.73	69.3866	1031.73	82.9279	1031.73	92.8771
1033.66	68.7203	1033.66	86.8465	1033.66	94.402
1035.59	68.1341	1035.59	91.36	1035.59	96.1781
1037.52	67.6128	1037.52	95.4979	1037.52	97.7716
1039.44	67.1302	1039.44	98.5493	1039.44	98.9107
1041.37	66.6546	1041.37	99.9814	1041.37	99.4431
1043.3	66.1493	1043.3	100	1043.3	99.4649
1045.23	65.5535	1045.23	99.7314	1045.23	99.3922
1047.16	64.8341	1047.16	99.6117	1047.16	99.3681
1049.09	63.9624	1049.09	99.5235	1049.09	99.3704
1051.01	62.9129	1051.01	99.4388	1051.01	99.4215
1052.94	61.6243	1052.94	99.3712	1052.94	99.5321
1054.87	60.1004	1054.87	99.2456	1054.87	99.62
1056.8	58.512	1056.8	99.0924	1056.8	99.6161
1058.73	57.1163	1058.73	98.9371	1058.73	99.5384
1060.66	56.0549	1060.66	98.729	1060.66	99.4676
1062.59	55.2824	1062.59	98.2699	1062.59	99.3775
1064.51	54.5697	1064.51	96.9714	1064.51	98.9561
1066.44	53.5298	1066.44	93.5415	1066.44	97.572
1068.37	51.5339	1068.37	87.703	1068.37	95.1326
1070.3	48.0922	1070.3	81.5116	1070.3	92.5277
1072.23	43.68	1072.23	77.0926	1072.23	90.6131
1074.16	39.9809	1074.16	75.2926	1074.16	89.7122
1076.08	38.8389	1076.08	76.2622	1076.08	89.8665
1078.01	41.0372	1078.01	79.7542	1078.01	91.0202
1079.94	45.9696	1079.94	85.1474	1079.94	93.0374
1081.87	52.3561	1081.87	91.2466	1081.87	95.5279
1083.8	58.8109	1083.8	96.3174	1083.8	97.7368
1085.73	64.0573	1085.73	98.7528	1085.73	98.8558
1087.65	67.0652	1087.65	98.774	1087.65	98.9267
1089.58	67.601	1089.58	98.1729	1089.58	98.7185
1091.51	66.5431	1091.51	97.8486	1091.51	98.6224
1093.44	65.1712	1093.44	97.7464	1093.44	98.6236
1095.37	64.2144	1095.37	97.7298	1095.37	98.6517
1097.3	63.8095	1097.3	97.7215	1097.3	98.6792
1099.23	63.813	1099.23	97.7468	1099.23	98.7401
1101.15	64.0253	1101.15	97.7613	1101.15	98.8553
1103.08	64.186	1103.08	97.7011	1103.08	98.9888
1105.01	64.0321	1105.01	97.5908	1105.01	99.0695
1106.94	63.3987	1106.94	97.4853	1106.94	99.0624
1108.87	62.3274	1108.87	97.3616	1108.87	98.9952
1110.8	60.994	1110.8	97.2464	1110.8	98.9487
1112.72	59.5135	1112.72	97.2043	1112.72	98.9379
1114.65	57.8287	1114.65	97.241	1114.65	98.9058
1116.58	55.755	1116.58	97.2946	1116.58	98.7883
1118.51	53.266	1118.51	97.3776	1118.51	98.6125
1120.44	50.5498	1120.44	97.4967	1120.44	98.458
1122.37	47.5089	1122.37	97.5963	1122.37	98.3377
1124.3	43.7846	1124.3	97.6107	1124.3	98.1488
1126.22	39.0507	1126.22	97.591	1126.22	97.7894
1128.15	33.7615	1128.15	97.5601	1128.15	97.3078
1130.08	29.5476	1130.08	97.5194	1130.08	96.8908
1132.01	28.5444	1132.01	97.5063	1132.01	96.6699
1133.94	31.8913	1133.94	97.5895	1133.94	96.6735
1135.87	38.7657	1135.87	97.7726	1135.87	96.8794
1137.8	47.527	1137.8	98.0602	1137.8	97.3055
1139.72	56.6312	1139.72	98.3852	1139.72	97.9125
1141.65	64.5952	1141.65	98.48	1141.65	98.5113
1143.58	70.3122	1143.58	98.1491	1143.58	98.8707
1145.51	73.251	1145.51	97.4816	1145.51	98.8728
1147.44	73.757	1147.44	96.3662	1147.44	98.4675
1149.37	72.7378	1149.37	94.8276	1149.37	97.8003
1151.3	70.9694	1151.3	93.4181	1151.3	97.1857
1153.22	68.921	1153.22	92.5894	1153.22	96.7943
1155.15	66.9083	1155.15	92.5084	1155.15	96.6518
1157.08	65.1108	1157.08	93.144	1157.08	96.7555
1159.01	63.6458	1159.01	94.2428	1159.01	97.0509
1160.94	62.585	1160.94	95.4676	1160.94	97.4406
1162.87	61.9181	1162.87	96.5684	1162.87	97.8178
1164.79	61.5322	1164.79	97.3056	1164.79	98.0445
1166.72	61.2914	1166.72	97.367	1166.72	97.9697
1168.65	60.9815	1168.65	96.9751	1168.65	97.7271
1170.58	60.2826	1170.58	96.6028	1170.58	97.5637
1172.51	58.9672	1172.51	96.265	1172.51	97.4672
1174.44	57.0839	1174.44	95.7965	1174.44	97.2941
1176.37	54.6367	1176.37	95.1655	1176.37	96.9902
1178.29	51.5179	1178.29	94.6255	1178.29	96.6717
1180.22	47.6818	1180.22	94.405	1180.22	96.4371
1182.15	43.2173	1182.15	94.5488	1182.15	96.2815
1184.08	38.0513	1184.08	94.9743	1184.08	96.0913
1186.01	32.1246	1186.01	95.6188	1186.01	95.7841
1187.94	26.4187	1187.94	96.4883	1187.94	95.5007
1189.86	23.5089	1189.86	97.4155	1189.86	95.3997
1191.79	25.2647	1191.79	98.1438	1191.79	95.4893
1193.72	30.7385	1193.72	98.5007	1193.72	95.6744
1195.65	38.255	1195.65	98.5687	1195.65	95.909
1197.58	46.6874	1197.58	98.5793	1197.58	96.2456
1199.51	55.0111	1199.51	98.5668	1199.51	96.679
1201.43	62.2815	1201.43	98.5452	1201.43	97.1377
1203.36	67.6616	1203.36	98.5409	1203.36	97.4748
1205.29	70.8632	1205.29	98.5404	1205.29	97.5998
1207.22	72.5126	1207.22	98.5477	1207.22	97.6176
1209.15	73.5499	1209.15	98.5883	1209.15	97.6542
1211.08	74.1911	1211.08	98.6443	1211.08	97.7389
1213.01	74.2047	1213.01	98.6822	1213.01	97.825
1214.93	73.7793	1214.93	98.7117	1214.93	97.845
1216.86	73.2563	1216.86	98.7222	1216.86	97.7921
1218.79	72.6597	1218.79	98.7034	1218.79	97.7325
1220.72	71.8917	1220.72	98.6704	1220.72	97.7241
1222.65	70.8808	1222.65	98.6492	1222.65	97.7521
1224.58	69.6283	1224.58	98.6301	1224.58	97.7455
1226.51	68.082	1226.51	98.6055	1226.51	97.6831
1228.43	65.9444	1228.43	98.5885	1228.43	97.6063
1230.36	63.0334	1230.36	98.5853	1230.36	97.55
1232.29	60.0008	1232.29	98.5549	1232.29	97.5027
1234.22	57.7537	1234.22	98.4802	1234.22	97.4188
1236.15	56.6518	1236.15	98.3749	1236.15	97.2812
1238.08	56.5669	1238.08	98.2408	1238.08	97.1494
1240	57.1273	1240	98.0475	1240	97.0791
1241.93	58.085	1241.93	97.8133	1241.93	97.0744
1243.86	59.3266	1243.86	97.5852	1243.86	97.0867
1245.79	60.2907	1245.79	97.3827	1245.79	97.0854
1247.72	60.1437	1247.72	97.1878	1247.72	97.0731
1249.65	58.5077	1249.65	96.9915	1249.65	97.0405
1251.58	55.7366	1251.58	96.7959	1251.58	96.953
1253.5	52.0645	1253.5	96.6662	1253.5	96.7557
1255.43	47.7767	1255.43	96.6439	1255.43	96.4407
1257.36	43.9806	1257.36	96.6731	1257.36	96.0858
1259.29	42.0064	1259.29	96.6474	1259.29	95.7937
1261.22	42.3554	1261.22	96.5706	1261.22	95.6393
1263.15	44.5558	1263.15	96.5098	1263.15	95.6102
1265.07	47.8501	1265.07	96.4471	1265.07	95.6467
1267	51.529	1267	96.2794	1267	95.7183
1268.93	54.8301	1268.93	96.0033	1268.93	95.8343
1270.86	57.108	1270.86	95.7634	1270.86	95.9883
1272.79	58.0156	1272.79	95.6931	1272.79	96.1253
1274.72	57.5374	1274.72	95.7651	1274.72	96.193
1276.64	56.0151	1276.64	95.9041	1276.64	96.1803
1278.57	54.2847	1278.57	96.0914	1278.57	96.1605
1280.5	53.096	1280.5	96.3662	1280.5	96.223
1282.43	52.5927	1282.43	96.7203	1282.43	96.3515
1284.36	52.7021	1284.36	97.0876	1284.36	96.4606
1286.29	52.9836	1286.29	97.3796	1286.29	96.508
1288.22	52.9327	1288.22	97.5605	1288.22	96.5206
1290.14	52.8483	1290.14	97.6292	1290.14	96.5494
1292.07	53.2136	1292.07	97.6005	1292.07	96.5978
1294	53.7324	1294	97.4917	1294	96.6291
1295.93	54.0805	1295.93	97.3701	1295.93	96.6333
1297.86	54.8371	1297.86	97.3073	1297.86	96.6899
1299.79	56.541	1299.79	97.3239	1299.79	96.8813
1301.71	58.5998	1301.71	97.3742	1301.71	97.1703
1303.64	59.7829	1303.64	97.4904	1303.64	97.4392
1305.57	58.9203	1305.57	97.7237	1305.57	97.5708
1307.5	56.0209	1307.5	98.007	1307.5	97.5529
1309.43	52.5554	1309.43	98.2442	1309.43	97.4642
1311.36	49.8218	1311.36	98.4528	1311.36	97.3577
1313.29	48.6346	1313.29	98.6581	1313.29	97.2465
1315.21	49.5726	1315.21	98.8512	1315.21	97.1581
1317.14	52.3815	1317.14	98.9908	1317.14	97.135
1319.07	56.215	1319.07	99.0543	1319.07	97.2123
1321	60.0464	1321	98.9928	1321	97.3533
1322.93	62.9132	1322.93	98.8187	1322.93	97.4641
1324.86	64.176	1324.86	98.5615	1324.86	97.4421
1326.79	63.9792	1326.79	98.224	1326.79	97.3175
1328.71	62.7125	1328.71	97.832	1328.71	97.1846
1330.64	60.4863	1330.64	97.4964	1330.64	97.0737
1332.57	57.4412	1332.57	97.3646	1332.57	96.9831
1334.5	54.0022	1334.5	97.4557	1334.5	96.9089
1336.43	50.2582	1336.43	97.7205	1336.43	96.8521
1338.36	46.0204	1338.36	98.152	1338.36	96.8521
1340.28	41.0871	1340.28	98.6892	1340.28	96.8462
1342.21	35.5079	1342.21	99.1949	1342.21	96.6951
1344.14	29.9206	1344.14	99.5284	1344.14	96.3567
1346.07	25.6822	1346.07	99.6603	1346.07	95.9346
1348	24.3776	1348	99.6218	1348	95.5928
1349.93	26.6149	1349.93	99.4906	1349.93	95.4301
1351.86	31.8327	1351.86	99.3769	1351.86	95.4788
1353.78	39.4959	1353.78	99.3226	1353.78	95.7049
1355.71	48.4536	1355.71	99.2527	1355.71	96.0596
1357.64	56.9132	1357.64	99.1475	1357.64	96.5036
1359.57	63.7838	1359.57	99.0447	1359.57	96.9089
1361.5	68.7155	1361.5	98.9233	1361.5	97.1668
1363.43	71.739	1363.43	98.7304	1363.43	97.2673
1365.35	73.1254	1365.35	98.5428	1365.35	97.2483
1367.28	73.2132	1367.28	98.3396	1367.28	97.17
1369.21	72.3084	1369.21	98.0758	1369.21	97.0962
1371.14	70.7334	1371.14	97.7653	1371.14	97.0215
1373.07	69.0331	1373.07	97.4278	1373.07	96.8828
1375	67.6911	1375	96.8879	1375	96.5897
1376.92	66.6631	1376.92	96.0809	1376.92	96.1363
1378.85	65.9968	1378.85	95.1479	1378.85	95.6198
1380.78	65.722	1380.78	94.1464	1380.78	95.1624
1382.71	65.7326	1382.71	93.0949	1382.71	94.7567
1384.64	65.9669	1384.64	92.0726	1384.64	94.3634
1386.57	66.3765	1386.57	91.0839	1386.57	93.999
1388.5	66.6552	1388.5	90.1584	1388.5	93.7553
1390.42	66.4993	1390.42	89.3617	1390.42	93.6287
1392.35	65.7486	1392.35	88.6546	1392.35	93.5456
1394.28	64.6947	1394.28	87.9617	1394.28	93.3785
1396.21	63.435	1396.21	87.3379	1396.21	93.119
1398.14	61.7053	1398.14	86.9748	1398.14	92.9595
1400.07	59.4701	1400.07	86.9577	1400.07	93.0211
1401.99	56.825	1401.99	87.2939	1401.99	93.2361
1403.92	53.6947	1403.92	87.9573	1403.92	93.5022
1405.85	50.0178	1405.85	88.8554	1405.85	93.7718
1407.78	45.6454	1407.78	89.9008	1407.78	94.0327
1409.71	40.2962	1409.71	90.99	1409.71	94.2151
1411.64	35.4829	1411.64	91.9786	1411.64	94.3985
1413.57	33.371	1413.57	92.8165	1413.57	94.578
1415.49	34.7955	1415.49	93.5577	1415.49	94.7635
1417.42	39.3764	1417.42	94.1586	1417.42	95.0743
1419.35	45.9158	1419.35	94.6235	1419.35	95.5085
1421.28	53.1118	1421.28	95.0174	1421.28	96.0063
1423.21	59.2279	1423.21	95.3469	1423.21	96.4512
1425.14	63.0049	1425.14	95.4454	1425.14	96.7008
1427.07	63.8205	1427.07	95.6199	1427.07	96.8142
1428.99	62.0382	1428.99	95.7573	1428.99	96.8638
1430.92	59.4386	1430.92	94.8436	1430.92	96.5811
1432.85	56.9168	1432.85	91.8581	1432.85	95.3679
1434.78	54.5705	1434.78	85.4867	1434.78	92.4361
1436.71	52.7609	1436.71	75.9515	1436.71	88.0484
1438.64	51.76	1438.64	66.33	1438.64	83.8234
1440.57	51.5285	1440.57	60.4007	1440.57	81.324
1442.49	51.2301	1442.49	59.2244	1442.49	80.7931
1444.42	50.1634	1444.42	62.584	1444.42	82.0577
1446.35	48.4055	1446.35	69.9974	1446.35	84.976
1448.28	47.1001	1448.28	79.7366	1448.28	89.0143
1450.21	47.2056	1450.21	89.2667	1450.21	93.2068
1452.13	48.2699	1452.13	96.3499	1452.13	96.3914
1454.06	49.5705	1454.06	99.2559	1454.06	97.5756
1455.99	50.7431	1455.99	98.7239	1455.99	97.1428
1457.92	51.999	1457.92	97.3754	1457.92	96.5361
1459.85	53.2497	1459.85	96.8719	1459.85	96.435
1461.78	54.0937	1461.78	96.7099	1461.78	96.4903
1463.71	54.3917	1463.71	96.6408	1463.71	96.499
1465.63	53.8395	1465.63	96.6076	1465.63	96.4062
1467.56	52.972	1467.56	96.561	1467.56	96.2457
1469.49	51.897	1469.49	96.5519	1469.49	96.2095
1471.42	50.0553	1471.42	96.5599	1471.42	96.2082
1473.35	47.3429	1473.35	96.4859	1473.35	96.1074
1475.28	43.901	1475.28	96.1245	1475.28	95.8077
1477.2	40.1582	1477.2	95.7043	1477.2	95.5558
1479.13	37.1227	1479.13	95.1457	1479.13	95.4497
1481.06	36.1933	1481.06	92.5711	1481.06	94.508
1482.99	37.4593	1482.99	85.5977	1482.99	91.1497
1484.92	39.8248	1484.92	76.3473	1484.92	86.7003
1486.85	42.7834	1486.85	67.5414	1486.85	82.6758
1488.78	45.2844	1488.78	61.8486	1488.78	80.2177
1490.7	46.582	1490.7	60.6024	1490.7	79.7019
1492.63	46.3501	1492.63	63.6799	1492.63	81.0262
1494.56	44.3709	1494.56	70.4901	1494.56	83.9548
1496.49	40.774	1496.49	79.8959	1496.49	88.1079
1498.42	36.7165	1498.42	89.9224	1498.42	92.8471
1500.35	32.1673	1500.35	96.8965	1500.35	95.8968
1502.28	27.1444	1502.28	99.2069	1502.28	96.1118
1504.2	22.0316	1504.2	99.3246	1504.2	95.0891
1506.13	17.5132	1506.13	98.685	1506.13	93.6618
1508.06	13.5825	1508.06	98.3724	1508.06	92.3415
1509.99	11.3584	1509.99	98.4956	1509.99	91.5528
1511.92	10	1511.92	98.7022	1511.92	91.1723
1513.85	11.6988	1513.85	98.9746	1513.85	91.2592
1515.78	17.3591	1515.78	99.0811	1515.78	91.8105
1517.7	25.3518	1517.7	99.268	1517.7	92.8812
1519.63	34.1914	1519.63	99.3064	1519.63	93.9294
1521.56	43.9766	1521.56	99.3366	1521.56	94.9526
1523.49	53.4642	1523.49	99.2946	1523.49	95.7208
1525.42	61.7572	1525.42	99.2985	1525.42	96.1947
1527.35	68.1162	1527.35	99.287	1527.35	96.4413
1529.27	72.7394	1529.27	99.2446	1529.27	96.6685
1531.2	75.2229	1531.2	99.1145	1531.2	96.7575
1533.13	76.2673	1533.13	98.9173	1533.13	96.6601
1535.06	76.0375	1535.06	98.6471	1535.06	96.4434
1536.99	74.8146	1536.99	98.393	1536.99	96.2175
1538.92	73.1667	1538.92	98.0861	1538.92	96.0904
1540.85	71.5923	1540.85	97.8115	1540.85	96.0549
1542.77	69.6937	1542.77	97.6498	1542.77	96.0511
1544.7	67.558	1544.7	97.6068	1544.7	96.0581
1546.63	65.1623	1546.63	97.5974	1546.63	96.0904
1548.56	62.9497	1548.56	97.5614	1548.56	96.0675
1550.49	61.3904	1550.49	97.6366	1550.49	96.0737
1552.42	59.6311	1552.42	97.6116	1552.42	96.0649
1554.34	57.6631	1554.34	97.5924	1554.34	96.0287
1556.27	55.7895	1556.27	97.6365	1556.27	96.0312
1558.2	53.6125	1558.2	97.6215	1558.2	96.0927
1560.13	51.6283	1560.13	97.7266	1560.13	96.2401
1562.06	49.2493	1562.06	97.7296	1562.06	96.3412
1563.99	46.5046	1563.99	97.2822	1563.99	96.2189
1565.91	43.3723	1565.91	96.1495	1565.91	95.7342
1567.84	40.2051	1567.84	94.268	1567.84	94.8544
1569.77	37.3396	1569.77	92.7865	1569.77	94.0995
1571.7	34.4693	1571.7	91.8385	1571.7	93.6273
1573.63	32.2317	1573.63	91.666	1573.63	93.3467
1575.56	30.6802	1575.56	92.2138	1575.56	93.2893
1577.49	29.0991	1577.49	93.2303	1577.49	93.4319
1579.41	27.5045	1579.41	94.5438	1579.41	93.6794
1581.34	25.0327	1581.34	95.4428	1581.34	93.6026
1583.27	21.632	1583.27	95.243	1583.27	92.8421
1585.2	17.3135	1585.2	93.57	1585.2	91.3424
1587.13	12.7678	1587.13	90.5813	1587.13	89.4498
1589.06	10.6482	1589.06	87.3218	1589.06	87.8221
1590.98	14.6173	1590.98	84.1316	1590.98	86.6652
1592.91	23.3025	1592.91	81.3871	1592.91	86.0547
1594.84	33.1679	1594.84	79.5503	1594.84	86.0579
1596.77	41.7277	1596.77	78.9899	1596.77	86.6958
1598.7	47.8876	1598.7	79.8416	1598.7	87.8221
1600.63	50.8258	1600.63	81.8719	1600.63	89.0477
1602.56	50.1312	1602.56	84.5894	1602.56	90.0023
1604.48	45.7163	1604.48	87.4467	1604.48	90.5275
1606.41	38.3225	1606.41	89.9536	1606.41	90.6135
1608.34	29.4843	1608.34	91.8087	1608.34	90.2644
1610.27	21.6297	1610.27	92.9964	1610.27	89.7385
1612.2	16.6407	1612.2	93.5738	1612.2	89.1324
1614.13	14.6405	1614.13	93.7527	1614.13	88.5564
1616.06	15.5222	1616.06	93.701	1616.06	88.2314
1617.98	18.5616	1617.98	93.5758	1617.98	88.2877
1619.91	22.6422	1619.91	93.5081	1619.91	88.6886
1621.84	27.5722	1621.84	93.4792	1621.84	89.3088
1623.77	33.0593	1623.77	93.4916	1623.77	89.9665
1625.7	38.6793	1625.7	93.4772	1625.7	90.488
1627.63	44.2179	1627.63	93.4295	1627.63	90.7638
1629.55	50.02	1629.55	93.3596	1629.55	91.0374
1631.48	55.4834	1631.48	93.3652	1631.48	91.2596
1633.41	60.3375	1633.41	93.4279	1633.41	91.3943
1635.34	64.8199	1635.34	93.4961	1635.34	91.5029
1637.27	68.6647	1637.27	93.5319	1637.27	91.5742
1639.2	72.1941	1639.2	93.6262	1639.2	91.6302
1641.12	75.7849	1641.12	93.8089	1641.12	91.831
1643.05	79.1241	1643.05	93.9434	1643.05	91.9753
1644.98	82.053	1644.98	93.9312	1644.98	91.9808
1646.91	84.6984	1646.91	93.8217	1646.91	91.9964
1648.84	87.2212	1648.84	93.7427	1648.84	92.1324
1650.77	89.383	1650.77	93.7337	1650.77	92.3467
1652.7	91.2176	1652.7	93.7758	1652.7	92.5914
1654.62	92.7148	1654.62	93.8848	1654.62	92.799
1656.55	93.5655	1656.55	94.0555	1656.55	93.0011
1658.48	94.0823	1658.48	94.3736	1658.48	93.2368
1660.41	94.4442	1660.41	94.7961	1660.41	93.553
1662.34	94.4755	1662.34	95.1279	1662.34	93.7218
1664.27	94.1915	1664.27	95.352	1664.27	93.8062
1666.19	93.8354	1666.19	95.4679	1666.19	93.8808
1668.12	93.4004	1668.12	95.5408	1668.12	93.9863
1670.05	93.0012	1670.05	95.582	1670.05	94.1393
1671.98	92.7207	1671.98	95.6345	1671.98	94.2922
1673.91	92.3909	1673.91	95.6877	1673.91	94.3619
1675.84	92.0945	1675.84	95.7002	1675.84	94.3877
1677.77	91.083	1677.77	95.6469	1677.77	94.4605
1679.69	89.6942	1679.69	95.6443	1679.69	94.5549
1681.62	87.9678	1681.62	95.7078	1681.62	94.6409
1683.55	85.9437	1683.55	95.8455	1683.55	94.7459
1685.48	83.9808	1685.48	96.0046	1685.48	94.7958
1687.41	82.3028	1687.41	96.0938	1687.41	94.8674
1689.34	80.7643	1689.34	96.2875	1689.34	94.9867
1691.27	79.9103	1691.27	96.5367	1691.27	95.0453
1693.19	78.7387	1693.19	96.6422	1693.19	95.0714
1695.12	77.3272	1695.12	96.6865	1695.12	95.0809
1697.05	74.917	1697.05	96.7567	1697.05	95.151
1698.98	71.1924	1698.98	96.9703	1698.98	95.251
1700.91	65.8352	1700.91	97.2624	1700.91	95.3574
1702.84	58.9677	1702.84	97.6151	1702.84	95.3882
1704.77	51.021	1704.77	97.9804	1704.77	95.2128
1706.69	42.8498	1706.69	98.3335	1706.69	94.8386
1708.62	34.0984	1708.62	98.6877	1708.62	94.2511
1710.55	28.0039	1710.55	98.8409	1710.55	93.7467
1712.48	25.2654	1712.48	98.7772	1712.48	93.5471
1714.41	27.5337	1714.41	98.6976	1714.41	93.5725
1716.34	34.5236	1716.34	98.6222	1716.34	93.8354
1718.26	43.5662	1718.26	98.5385	1718.26	94.363
1720.19	53.3778	1720.19	98.4559	1720.19	95.0587
1722.12	63.1264	1722.12	98.4464	1722.12	95.77
1724.05	71.9627	1724.05	98.4818	1724.05	96.2665
1725.98	79.3277	1725.98	98.519	1725.98	96.454
1727.91	84.688	1727.91	98.4452	1727.91	96.4441
1729.84	89.0732	1729.84	98.3469	1729.84	96.5143
1731.76	92.3053	1731.76	98.2614	1731.76	96.6134
1733.69	94.3663	1733.69	98.1654	1733.69	96.6677
1735.62	95.8217	1735.62	98.0623	1735.62	96.7012
1737.55	96.846	1737.55	97.9487	1737.55	96.7359
1739.48	97.655	1739.48	97.9037	1739.48	96.7946
1741.4	98.4266	1741.4	97.9421	1741.4	96.8409
1743.33	99.0764	1743.33	97.9151	1743.33	96.7769
1745.26	99.4683	1745.26	97.7916	1745.26	96.6706
1747.19	99.758	1747.19	97.6348	1747.19	96.6346
1749.12	99.96	1749.12	97.5363	1749.12	96.6301
1751.05	100	1751.05	97.4096	1751.05	96.6593
1752.98	99.95	1752.98	97.2785	1752.98	96.6757
1754.9	99.7795	1754.9	97.1529	1754.9	96.6769
1756.83	99.4836	1756.83	97.0479	1756.83	96.6826
1758.76	99.2857	1758.76	97.0171	1758.76	96.696
1760.69	99.0723	1760.69	97.0192	1760.69	96.7137
1762.62	98.9259	1762.62	97.0044	1762.62	96.7
1764.55	98.7215	1764.55	96.9913	1764.55	96.6371
1766.47	98.5015	1766.47	97.0449	1766.47	96.5858
1768.4	98.2232	1768.4	97.1905	1768.4	96.617
1770.33	97.9242	1770.33	97.4133	1770.33	96.7083
1772.26	97.6965	1772.26	97.7339	1772.26	96.8106
1774.19	97.3958	1774.19	98.0893	1774.19	96.9394
1776.12	97.1038	1776.12	98.4592	1776.12	97.0717
1778.05	96.869	1778.05	98.7947	1778.05	97.2227
1779.97	96.6338	1779.97	99.0768	1779.97	97.3982
1781.9	96.6031	1781.9	99.2967	1781.9	97.5125
1783.83	96.5863	1783.83	99.3758	1783.83	97.5002
1785.76	96.4231	1785.76	99.2611	1785.76	97.4408
1787.69	96.2323	1787.69	99.0594	1787.69	97.3595
1789.62	96.0583	1789.62	98.8137	1789.62	97.276
1791.55	95.9474	1791.55	98.6161	1791.55	97.2049
1793.47	95.8185	1793.47	98.4752	1793.47	97.1351
1795.4	95.6368	1795.4	98.3695	1795.4	97.056
1797.33	95.3801	1797.33	98.2849	1797.33	97.0205
1799.26	95.1078	1799.26	98.2117	1799.26	97.0215
1801.19	94.9691	1801.19	98.0893	1801.19	96.9975
1803.12	94.8998	1803.12	97.8232	1803.12	96.8875
1805.05	94.7397	1805.05	97.3517	1805.05	96.7116
1806.97	94.6056	1806.97	96.8478	1806.97	96.5158
1808.9	94.5311	1808.9	96.3967	1808.9	96.361
1810.83	94.5122	1810.83	96.0754	1810.83	96.2731
1812.76	94.4845	1812.76	95.902	1812.76	96.2314
1814.69	94.4159	1814.69	95.8866	1814.69	96.223
1816.62	94.3619	1816.62	96.0156	1816.62	96.2596
1818.54	94.2518	1818.54	96.2126	1818.54	96.3513
1820.47	94.227	1820.47	96.4173	1820.47	96.4355
1822.4	94.1773	1822.4	96.6308	1822.4	96.501
1824.33	94.0063	1824.33	96.8112	1824.33	96.556
1826.26	93.8162	1826.26	97.0185	1826.26	96.6145
1828.19	93.6484	1828.19	97.2638	1828.19	96.6987
1830.12	93.4509	1830.12	97.5177	1830.12	96.8153
1832.04	93.2227	1832.04	97.7557	1832.04	96.9429
1833.97	93.0397	1833.97	97.994	1833.97	97.0254
1835.9	92.9301	1835.9	98.1922	1835.9	97.0415
1837.83	92.7374	1837.83	98.3439	1837.83	97.0651
1839.76	92.615	1839.76	98.4982	1839.76	97.0908
1841.69	92.4389	1841.69	98.6725	1841.69	97.1404
1843.61	92.2117	1843.61	98.8223	1843.61	97.1931
1845.54	91.9925	1845.54	98.9662	1845.54	97.2395
1847.47	91.7802	1847.47	99.0994	1847.47	97.2975
1849.4	91.5396	1849.4	99.2102	1849.4	97.3756
1851.33	91.2836	1851.33	99.2892	1851.33	97.4524
1853.26	91.063	1853.26	99.3538	1853.26	97.4821
1855.18	90.8434	1855.18	99.3641	1855.18	97.4535
1857.11	90.572	1857.11	99.3278	1857.11	97.434
1859.04	90.4378	1859.04	99.2622	1859.04	97.3984
1860.97	90.406	1860.97	99.1242	1860.97	97.3127
1862.9	90.4121	1862.9	98.8938	1862.9	97.1975
1864.83	90.4612	1864.83	98.639	1864.83	97.0838
1866.76	90.5492	1866.76	98.3912	1866.76	96.9973
1868.68	90.6412	1868.68	98.166	1868.68	96.9507
1870.61	90.7015	1870.61	97.9439	1870.61	96.925
1872.54	90.6813	1872.54	97.7019	1872.54	96.8917
1874.47	90.5776	1874.47	97.4042	1874.47	96.8265
1876.4	90.4369	1876.4	97.0574	1876.4	96.7295
1878.33	90.3194	1878.33	96.6677	1878.33	96.5932
1880.26	90.2026	1880.26	96.2553	1880.26	96.4293
1882.18	89.9917	1882.18	95.8366	1882.18	96.2722
1884.11	89.7284	1884.11	95.462	1884.11	96.1264
1886.04	89.518	1886.04	95.1852	1886.04	96.0055
1887.97	89.3605	1887.97	95.0822	1887.97	95.9608
1889.9	89.2588	1889.9	95.1861	1889.9	96.0125
1891.83	89.2095	1891.83	95.4859	1891.83	96.1359
1893.75	89.2167	1893.75	95.9241	1893.75	96.2964
1895.68	89.2486	1895.68	96.4153	1895.68	96.4649
1897.61	89.2469	1897.61	96.8679	1897.61	96.6267
1899.54	89.1917	1899.54	97.2617	1899.54	96.7634
1901.47	89.0224	1901.47	97.5365	1901.47	96.8407
1903.4	88.7841	1903.4	97.689	1903.4	96.865
1905.33	88.5962	1905.33	97.7969	1905.33	96.8642
1907.25	88.4315	1907.25	97.9465	1907.25	96.8992
1909.18	88.3265	1909.18	98.179	1909.18	96.9803
1911.11	88.192	1911.11	98.4523	1911.11	97.0948
1913.04	88.0403	1913.04	98.7175	1913.04	97.1993
1914.97	87.8261	1914.97	98.9424	1914.97	97.2613
1916.9	87.5338	1916.9	99.0869	1916.9	97.3
1918.82	87.2903	1918.82	99.1662	1918.82	97.3267
1920.75	87.1925	1920.75	99.1649	1920.75	97.3286
1922.68	87.254	1922.68	99.0776	1922.68	97.2954
1924.61	87.4723	1924.61	98.9291	1924.61	97.2362
1926.54	87.7955	1926.54	98.7461	1926.54	97.1772
1928.47	88.1675	1928.47	98.4931	1928.47	97.108
1930.39	88.4225	1930.39	98.1006	1930.39	97.0092
1932.32	88.5795	1932.32	97.6181	1932.32	96.8505
1934.25	88.6164	1934.25	97.192	1934.25	96.6652
1936.18	88.5146	1936.18	96.8807	1936.18	96.5273
1938.11	88.4026	1938.11	96.6908	1938.11	96.4455
1940.04	88.2964	1940.04	96.5209	1940.04	96.385
1941.97	88.1865	1941.97	96.2895	1941.97	96.2987
1943.89	88.066	1943.89	95.9537	1943.89	96.1771
1945.82	87.9337	1945.82	95.443	1945.82	96.0069
1947.75	87.7837	1947.75	94.7118	1947.75	95.7746
1949.68	87.6234	1949.68	93.8795	1949.68	95.515
1951.61	87.5018	1951.61	93.2086	1951.61	95.2962
1953.54	87.4233	1953.54	92.9529	1953.54	95.1969
1955.46	87.3256	1955.46	93.1372	1955.46	95.2514
1957.39	87.2641	1957.39	93.6949	1957.39	95.4338
1959.32	87.2225	1959.32	94.4945	1959.32	95.7034
1961.25	87.168	1961.25	95.3659	1961.25	95.9961
1963.18	87.1085	1963.18	96.1142	1963.18	96.2387
1965.11	87.0511	1965.11	96.6076	1965.11	96.3903
1967.04	86.9892	1967.04	96.8498	1967.04	96.4689
1968.96	86.9262	1968.96	96.9604	1968.96	96.5227
1970.89	86.8667	1970.89	97.0838	1970.89	96.5826
1972.82	86.8063	1972.82	97.3025	1972.82	96.6611
1974.75	86.7508	1974.75	97.5947	1974.75	96.7599
1976.68	86.7199	1976.68	97.9514	1976.68	96.8845
1978.61	86.6918	1978.61	98.3467	1978.61	97.0315
1980.54	86.6333	1980.54	98.6996	1980.54	97.1618
1982.46	86.5896	1982.46	98.96	1982.46	97.2384
1984.39	86.5489	1984.39	99.1416	1984.39	97.273
1986.32	86.475	1986.32	99.2483	1986.32	97.2975
1988.25	86.3863	1988.25	99.3043	1988.25	97.3289
1990.18	86.2912	1990.18	99.3407	1990.18	97.3599
1992.11	86.1865	1992.11	99.3798	1992.11	97.3798
1994.04	86.0727	1994.04	99.4072	1994.04	97.3895
1995.96	85.9632	1995.96	99.415	1995.96	97.4035
1997.89	85.8781	1997.89	99.408	1997.89	97.4296
1999.82	85.8309	1999.82	99.3954	1999.82	97.4433
2001.75	85.8457	2001.75	99.388	2001.75	97.4356
2003.68	85.898	2003.68	99.389	2003.68	97.4141
2005.61	85.9508	2005.61	99.3754	2005.61	97.398
2007.53	86.0224	2007.53	99.3587	2007.53	97.3959
2009.46	86.0786	2009.46	99.3408	2009.46	97.3912
2011.39	86.0821	2011.39	99.3239	2011.39	97.3748
2013.32	86.0296	2013.32	99.3055	2013.32	97.3524
2015.25	85.9299	2015.25	99.2929	2015.25	97.3383
2017.18	85.7943	2017.18	99.2826	2017.18	97.3408
2019.11	85.6637	2019.11	99.2827	2019.11	97.3498
2021.03	85.5633	2021.03	99.2865	2021.03	97.3568
2022.96	85.512	2022.96	99.2886	2022.96	97.3546
2024.89	85.514	2024.89	99.2783	2024.89	97.3522
2026.82	85.5664	2026.82	99.2664	2026.82	97.3638
2028.75	85.6346	2028.75	99.2528	2028.75	97.3827
2030.67	85.6917	2030.67	99.235	2030.67	97.401
2032.6	85.7427	2032.6	99.2131	2032.6	97.4046
2034.53	85.7645	2034.53	99.1884	2034.53	97.3893
2036.46	85.7474	2036.46	99.1601	2036.46	97.371
2038.39	85.7044	2038.39	99.135	2038.39	97.3653
2040.32	85.648	2040.32	99.1134	2040.32	97.3649
2042.25	85.5977	2042.25	99.1034	2042.25	97.3553
2044.17	85.5565	2044.17	99.102	2044.17	97.3434
2046.1	85.5196	2046.1	99.111	2046.1	97.3458
2048.03	85.4829	2048.03	99.1269	2048.03	97.3625
2049.96	85.4501	2049.96	99.147	2049.96	97.3862
2051.89	85.4243	2051.89	99.1658	2051.89	97.3965
2053.82	85.3891	2053.82	99.1728	2053.82	97.3906
2055.75	85.353	2055.75	99.1726	2055.75	97.3865
2057.67	85.3129	2057.67	99.1687	2057.67	97.399
2059.6	85.2747	2059.6	99.1549	2059.6	97.4161
2061.53	85.2525	2061.53	99.1477	2061.53	97.419
2063.46	85.2344	2063.46	99.1507	2063.46	97.4127
2065.39	85.2176	2065.39	99.1638	2065.39	97.4133
2067.32	85.1961	2067.32	99.177	2067.32	97.4239
2069.24	85.1668	2069.24	99.1824	2069.24	97.4368
2071.17	85.1248	2071.17	99.1754	2071.17	97.4339
2073.1	85.0684	2073.1	99.1647	2073.1	97.4205
2075.03	85.0091	2075.03	99.1595	2075.03	97.411
2076.96	84.9499	2076.96	99.1601	2076.96	97.4193
2078.89	84.8951	2078.89	99.1523	2078.89	97.4403
2080.82	84.8527	2080.82	99.1508	2080.82	97.4564
2082.74	84.8081	2082.74	99.1601	2082.74	97.46
2084.67	84.7588	2084.67	99.1716	2084.67	97.462
2086.6	84.7055	2086.6	99.1767	2086.6	97.4723
2088.53	84.6513	2088.53	99.1741	2088.53	97.4882
2090.46	84.5925	2090.46	99.1589	2090.46	97.4959
2092.39	84.5309	2092.39	99.1387	2092.39	97.4906
2094.32	84.4733	2094.32	99.1144	2094.32	97.4771
2096.24	84.4253	2096.24	99.0943	2096.24	97.4734
2098.17	84.383	2098.17	99.0759	2098.17	97.4788
2100.1	84.3448	2100.1	99.0692	2100.1	97.4788
2102.03	84.2994	2102.03	99.0719	2102.03	97.4652
2103.96	84.2455	2103.96	99.076	2103.96	97.4513
2105.89	84.1878	2105.89	99.0812	2105.89	97.446
2107.81	84.1256	2107.81	99.0901	2107.81	97.4502
2109.74	84.057	2109.74	99.1005	2109.74	97.461
2111.67	83.9819	2111.67	99.1067	2111.67	97.4644
2113.6	83.8977	2113.6	99.1059	2113.6	97.4568
2115.53	83.8127	2115.53	99.1059	2115.53	97.4544
2117.46	83.7317	2117.46	99.1078	2117.46	97.4658
2119.39	83.6647	2119.39	99.1145	2119.39	97.4865
2121.31	83.6148	2121.31	99.1153	2121.31	97.5022
2123.24	83.5799	2123.24	99.1125	2123.24	97.5113
2125.17	83.563	2125.17	99.1111	2125.17	97.5183
2127.1	83.559	2127.1	99.117	2127.1	97.5255
2129.03	83.5534	2129.03	99.121	2129.03	97.5357
2130.96	83.5303	2130.96	99.113	2130.96	97.5367
2132.88	83.4771	2132.88	99.0968	2132.88	97.5211
2134.81	83.4025	2134.81	99.0802	2134.81	97.5057
2136.74	83.314	2136.74	99.0644	2136.74	97.5039
2138.67	83.2299	2138.67	99.0476	2138.67	97.5131
2140.6	83.1646	2140.6	99.0233	2140.6	97.5179
2142.53	83.1267	2142.53	99.0018	2142.53	97.514
2144.45	83.1261	2144.45	98.9933	2144.45	97.5052
2146.38	83.1626	2146.38	99.0022	2146.38	97.5031
2148.31	83.2252	2148.31	99.0175	2148.31	97.5119
2150.24	83.2942	2150.24	99.0391	2150.24	97.5288
2152.17	83.3491	2152.17	99.0652	2152.17	97.5435
2154.1	83.3858	2154.1	99.0893	2154.1	97.5512
2156.03	83.3984	2156.03	99.1001	2156.03	97.5586
2157.95	83.3902	2157.95	99.0982	2157.95	97.574
2159.88	83.3649	2159.88	99.0916	2159.88	97.5896
2161.81	83.3342	2161.81	99.0939	2161.81	97.61
2163.74	83.2999	2163.74	99.1025	2163.74	97.6244
2165.67	83.2652	2165.67	99.1097	2165.67	97.6311
2167.6	83.2365	2167.6	99.1076	2167.6	97.6392
2169.53	83.2139	2169.53	99.1055	2169.53	97.6533
2171.45	83.1883	2171.45	99.0987	2171.45	97.6566
2173.38	83.159	2173.38	99.0826	2173.38	97.6361
2175.31	83.1229	2175.31	99.0515	2175.31	97.6034
2177.24	83.08	2177.24	99.0179	2177.24	97.5783
2179.17	83.0323	2179.17	98.9966	2179.17	97.5695
2181.1	82.9906	2181.1	98.9978	2181.1	97.5804
2183.02	82.9492	2183.02	99.0089	2183.02	97.5882
2184.95	82.9123	2184.95	99.0254	2184.95	97.5898
2186.88	82.8903	2186.88	99.0503	2186.88	97.6073
2188.81	82.8884	2188.81	99.0819	2188.81	97.6413
2190.74	82.9024	2190.74	99.1072	2190.74	97.6677
2192.67	82.9326	2192.67	99.1281	2192.67	97.6813
2194.59	82.97	2194.59	99.1401	2194.59	97.6881
2196.52	82.9974	2196.52	99.1486	2196.52	97.6972
2198.45	83.0028	2198.45	99.159	2198.45	97.7119
2200.38	82.9892	2200.38	99.1691	2200.38	97.7245
2202.31	82.9546	2202.31	99.1684	2202.31	97.7254
2204.24	82.9029	2204.24	99.1678	2204.24	97.7184
2206.17	82.8427	2206.17	99.1727	2206.17	97.7179
2208.09	82.7844	2208.09	99.1747	2208.09	97.7322
2210.02	82.7364	2210.02	99.1755	2210.02	97.749
2211.95	82.7046	2211.95	99.1833	2211.95	97.7673
2213.88	82.6872	2213.88	99.1908	2213.88	97.7865
2215.81	82.6827	2215.81	99.2013	2215.81	97.8061
2217.74	82.6899	2217.74	99.2126	2217.74	97.8372
2219.66	82.715	2219.66	99.222	2219.66	97.8748
2221.59	82.7476	2221.59	99.2259	2221.59	97.9038
2223.52	82.7771	2223.52	99.2324	2223.52	97.9271
2225.45	82.7907	2225.45	99.2456	2225.45	97.9591
2227.38	82.7876	2227.38	99.2764	2227.38	98.0155
2229.31	82.7796	2229.31	99.3241	2229.31	98.0901
2231.24	82.7726	2231.24	99.3768	2231.24	98.167
2233.16	82.7634	2233.16	99.4243	2233.16	98.2341
2235.09	82.7548	2235.09	99.464	2235.09	98.2833
2237.02	82.7443	2237.02	99.4831	2237.02	98.3212
2238.95	82.7269	2238.95	99.4753	2238.95	98.3356
2240.88	82.6935	2240.88	99.431	2240.88	98.3065
2242.81	82.641	2242.81	99.3528	2242.81	98.2321
2244.74	82.5572	2244.74	99.2489	2244.74	98.1245
2246.66	82.4557	2246.66	99.1347	2246.66	98.0104
2248.59	82.3538	2248.59	99.0064	2248.59	97.9023
2250.52	82.2573	2250.52	98.8692	2250.52	97.7982
2252.45	82.1676	2252.45	98.7518	2252.45	97.7031
2254.38	82.091	2254.38	98.681	2254.38	97.6311
2256.31	82.027	2256.31	98.6596	2256.31	97.6012
2258.24	81.9778	2258.24	98.6859	2258.24	97.6063
2260.16	81.9466	2260.16	98.7506	2260.16	97.6254
2262.09	81.9391	2262.09	98.8401	2262.09	97.6472
2264.02	81.9409	2264.02	98.9266	2264.02	97.66
2265.95	81.951	2265.95	98.9975	2265.95	97.6704
2267.88	81.9653	2267.88	99.0405	2267.88	97.6867
2269.8	81.9764	2269.8	99.0546	2269.8	97.7023
2271.73	81.9772	2271.73	99.0501	2271.73	97.7053
2273.66	81.9644	2273.66	99.0349	2273.66	97.698
2275.59	81.932	2275.59	99.0154	2275.59	97.6847
2277.52	81.888	2277.52	98.9992	2277.52	97.6737
2279.45	81.8375	2279.45	98.9846	2279.45	97.6679
2281.38	81.7857	2281.38	98.972	2281.38	97.664
2283.3	81.7307	2283.3	98.9596	2283.3	97.6526
2285.23	81.6713	2285.23	98.9531	2285.23	97.6418
2287.16	81.6144	2287.16	98.9524	2287.16	97.6465
2289.09	81.5648	2289.09	98.9537	2289.09	97.6664
2291.02	81.5222	2291.02	98.9475	2291.02	97.6862
2292.95	81.4881	2292.95	98.9401	2292.95	97.7009
2294.88	81.4589	2294.88	98.9347	2294.88	97.704
2296.8	81.4452	2296.8	98.9184	2296.8	97.7039
2298.73	81.4411	2298.73	98.8849	2298.73	97.7087
2300.66	81.4376	2300.66	98.8381	2300.66	97.7084
2302.59	81.4287	2302.59	98.7686	2302.59	97.6919
2304.52	81.4061	2304.52	98.6661	2304.52	97.6525
2306.45	81.3728	2306.45	98.5426	2306.45	97.596
2308.38	81.3244	2308.38	98.4343	2308.38	97.5476
2310.3	81.2581	2310.3	98.3668	2310.3	97.5212
2312.23	81.1823	2312.23	98.3586	2312.23	97.5062
2314.16	81.1108	2314.16	98.4017	2314.16	97.5009
2316.09	81.0656	2316.09	98.4898	2316.09	97.5166
2318.02	81.0365	2318.02	98.6135	2318.02	97.571
2319.95	81.0245	2319.95	98.7532	2319.95	97.6423
2321.87	81.0191	2321.87	98.8587	2321.87	97.7028
2323.8	81.0028	2323.8	98.9041	2323.8	97.7347
2325.73	80.977	2325.73	98.9095	2325.73	97.7423
2327.66	80.9462	2327.66	98.8893	2327.66	97.7504
2329.59	80.9038	2329.59	98.8313	2329.59	97.7598
2331.52	80.8625	2331.52	98.7518	2331.52	97.7557
2333.45	80.8341	2333.45	98.6781	2333.45	97.7359
2335.37	80.8192	2335.37	98.626	2335.37	97.7187
2337.3	80.8073	2337.3	98.6004	2337.3	97.7197
2339.23	80.8066	2339.23	98.5961	2339.23	97.7209
2341.16	80.8039	2341.16	98.6019	2341.16	97.7206
2343.09	80.7996	2343.09	98.6417	2343.09	97.7265
2345.02	80.7934	2345.02	98.6993	2345.02	97.7375
2346.94	80.799	2346.94	98.7489	2346.94	97.7743
2348.87	80.7998	2348.87	98.7844	2348.87	97.8106
2350.8	80.8016	2350.8	98.8191	2350.8	97.8309
2352.73	80.8051	2352.73	98.8593	2352.73	97.8366
2354.66	80.7948	2354.66	98.8886	2354.66	97.8448
2356.59	80.7892	2356.59	98.9169	2356.59	97.8451
2358.51	80.7851	2358.51	98.966	2358.51	97.836
2360.44	80.7837	2360.44	99.0166	2360.44	97.8146
2362.37	80.7807	2362.37	99.0636	2362.37	97.8018
2364.3	80.7624	2364.3	99.0908	2364.3	97.7916
2366.23	80.75	2366.23	99.1191	2366.23	97.7915
2368.16	80.7373	2368.16	99.1624	2368.16	97.7848
2370.09	80.7171	2370.09	99.1967	2370.09	97.7813
2372.01	80.6842	2372.01	99.2091	2372.01	97.7896
2373.94	80.6389	2373.94	99.1955	2373.94	97.7968
2375.87	80.6005	2375.87	99.1718	2375.87	97.7884
2377.8	80.564	2377.8	99.1567	2377.8	97.7754
2379.73	80.5374	2379.73	99.1252	2379.73	97.7607
2381.66	80.511	2381.66	99.0847	2381.66	97.7618
2383.59	80.4806	2383.59	99.053	2383.59	97.7581
2385.51	80.4629	2385.51	99.0429	2385.51	97.7452
2387.44	80.4498	2387.44	99.0487	2387.44	97.7388
2389.37	80.429	2389.37	99.0557	2389.37	97.7524
2391.3	80.3952	2391.3	99.0597	2391.3	97.7733
2393.23	80.3549	2393.23	99.0573	2393.23	97.7796
2395.16	80.3118	2395.16	99.0425	2395.16	97.7702
2397.08	80.2768	2397.08	99.0206	2397.08	97.7572
2399.01	80.2553	2399.01	98.998	2399.01	97.7525
2400.94	80.2484	2400.94	98.9764	2400.94	97.7517
2402.87	80.243	2402.87	98.9467	2402.87	97.7426
2404.8	80.2428	2404.8	98.9199	2404.8	97.7268
2406.73	80.239	2406.73	98.8966	2406.73	97.7194
2408.66	80.2302	2408.66	98.8826	2408.66	97.7271
2410.58	80.218	2410.58	98.8801	2410.58	97.7374
2412.51	80.2073	2412.51	98.8879	2412.51	97.739
2414.44	80.1977	2414.44	98.8963	2414.44	97.7349
2416.37	80.1914	2416.37	98.9004	2416.37	97.7296
2418.3	80.1815	2418.3	98.9056	2418.3	97.728
2420.23	80.1702	2420.23	98.9072	2420.23	97.7332
2422.15	80.1476	2422.15	98.8879	2422.15	97.7337
2424.08	80.1225	2424.08	98.8592	2424.08	97.7207
2426.01	80.1004	2426.01	98.832	2426.01	97.7043
2427.94	80.0863	2427.94	98.8127	2427.94	97.6937
2429.87	80.078	2429.87	98.799	2429.87	97.6911
2431.8	80.078	2431.8	98.7945	2431.8	97.6957
2433.72	80.0773	2433.72	98.7868	2433.72	97.6965
2435.65	80.0752	2435.65	98.7819	2435.65	97.6917
2437.58	80.0682	2437.58	98.7928	2437.58	97.6965
2439.51	80.0585	2439.51	98.8184	2439.51	97.7184
2441.44	80.0384	2441.44	98.8415	2441.44	97.7379
2443.37	80.012	2443.37	98.8607	2443.37	97.7447
2445.3	79.9784	2445.3	98.878	2445.3	97.7419
2447.22	79.945	2447.22	98.8924	2447.22	97.7397
2449.15	79.9228	2449.15	98.8895	2449.15	97.7428
2451.08	79.9231	2451.08	98.8727	2451.08	97.7458
2453.01	79.935	2453.01	98.8487	2453.01	97.7376
2454.94	79.9593	2454.94	98.8293	2454.94	97.7263
2456.87	79.9961	2456.87	98.8106	2456.87	97.7221
2458.8	80.0372	2458.8	98.8027	2458.8	97.7255
2460.72	80.0668	2460.72	98.8049	2460.72	97.7297
2462.65	80.0803	2462.65	98.8139	2462.65	97.7393
2464.58	80.0671	2464.58	98.8301	2464.58	97.7485
2466.51	80.0363	2466.51	98.8569	2466.51	97.7559
2468.44	79.9986	2468.44	98.8858	2468.44	97.769
2470.37	79.9563	2470.37	98.9114	2470.37	97.7837
2472.29	79.8989	2472.29	98.9292	2472.29	97.7904
2474.22	79.8359	2474.22	98.9343	2474.22	97.7869
2476.15	79.7764	2476.15	98.9171	2476.15	97.7769
2478.08	79.7224	2478.08	98.8939	2478.08	97.7706
2480.01	79.6769	2480.01	98.8675	2480.01	97.7683
2481.94	79.6537	2481.94	98.8394	2481.94	97.7703
2483.86	79.6462	2483.86	98.8123	2483.86	97.7636
2485.79	79.6562	2485.79	98.7993	2485.79	97.7537
2487.72	79.6747	2487.72	98.8009	2487.72	97.7602
2489.65	79.6911	2489.65	98.8099	2489.65	97.7755
2491.58	79.6924	2491.58	98.8233	2491.58	97.7798
2493.51	79.6831	2493.51	98.8385	2493.51	97.7712
2495.44	79.6521	2495.44	98.852	2495.44	97.7644
2497.36	79.604	2497.36	98.8656	2497.36	97.7628
2499.29	79.5454	2499.29	98.8728	2499.29	97.7683
2501.22	79.4754	2501.22	98.8732	2501.22	97.7741
2503.15	79.3922	2503.15	98.8565	2503.15	97.7671
2505.08	79.3168	2505.08	98.8239	2505.08	97.7589
2507.01	79.255	2507.01	98.7737	2507.01	97.7555
2508.93	79.2122	2508.93	98.7189	2508.93	97.7489
2510.86	79.1868	2510.86	98.6758	2510.86	97.7382
2512.79	79.1843	2512.79	98.6529	2512.79	97.7321
2514.72	79.1941	2514.72	98.6566	2514.72	97.7324
2516.65	79.2204	2516.65	98.6826	2516.65	97.7358
2518.58	79.2477	2518.58	98.7242	2518.58	97.7448
2520.51	79.2636	2520.51	98.7739	2520.51	97.7573
2522.43	79.273	2522.43	98.8129	2522.43	97.7627
2524.36	79.2851	2524.36	98.8329	2524.36	97.7588
2526.29	79.287	2526.29	98.8344	2526.29	97.7498
2528.22	79.2747	2528.22	98.8338	2528.22	97.7451
2530.15	79.2369	2530.15	98.8337	2530.15	97.7464
2532.08	79.1704	2532.08	98.8302	2532.08	97.7504
2534.01	79.0782	2534.01	98.8134	2534.01	97.7464
2535.93	78.9681	2535.93	98.7883	2535.93	97.7399
2537.86	78.8423	2537.86	98.7697	2537.86	97.7314
2539.79	78.7209	2539.79	98.7604	2539.79	97.729
2541.72	78.617	2541.72	98.753	2541.72	97.7312
2543.65	78.5406	2543.65	98.7528	2543.65	97.7294
2545.58	78.4952	2545.58	98.7585	2545.58	97.7262
2547.5	78.4911	2547.5	98.7707	2547.5	97.7246
2549.43	78.5251	2549.43	98.7741	2549.43	97.7206
2551.36	78.5895	2551.36	98.7706	2551.36	97.7139
2553.29	78.6709	2553.29	98.7478	2553.29	97.701
2555.22	78.7536	2555.22	98.7148	2555.22	97.6888
2557.15	78.8219	2557.15	98.6796	2557.15	97.6738
2559.07	78.8755	2559.07	98.6413	2559.07	97.6612
2561	78.9049	2561	98.5984	2561	97.6529
2562.93	78.9185	2562.93	98.5545	2562.93	97.6391
2564.86	78.9264	2564.86	98.5109	2564.86	97.6217
2566.79	78.9369	2566.79	98.4765	2566.79	97.6087
2568.72	78.9501	2568.72	98.4566	2568.72	97.6019
2570.65	78.9734	2570.65	98.4658	2570.65	97.6052
2572.57	79.0019	2572.57	98.4924	2572.57	97.6207
2574.5	79.0315	2574.5	98.5309	2574.5	97.6452
2576.43	79.054	2576.43	98.5737	2576.43	97.664
2578.36	79.0698	2578.36	98.6096	2578.36	97.679
2580.29	79.0721	2580.29	98.6141	2580.29	97.6839
2582.22	79.0623	2582.22	98.5791	2582.22	97.6762
2584.14	79.0461	2584.14	98.5108	2584.14	97.6548
2586.07	79.0236	2586.07	98.4227	2586.07	97.6216
2588	78.9903	2588	98.3303	2588	97.5828
2589.93	78.9584	2589.93	98.2595	2589.93	97.5582
2591.86	78.9251	2591.86	98.2245	2591.86	97.551
2593.79	78.8894	2593.79	98.2351	2593.79	97.5545
2595.72	78.8474	2595.72	98.2858	2595.72	97.5681
2597.64	78.805	2597.64	98.3601	2597.64	97.6015
2599.57	78.7571	2599.57	98.4421	2599.57	97.6439
2601.5	78.7075	2601.5	98.5244	2601.5	97.6903
2603.43	78.66	2603.43	98.5855	2603.43	97.7251
2605.36	78.6151	2605.36	98.618	2605.36	97.737
2607.29	78.5706	2607.29	98.62	2607.29	97.7297
2609.22	78.5345	2609.22	98.6042	2609.22	97.7157
2611.14	78.5074	2611.14	98.5761	2611.14	97.69
2613.07	78.4899	2613.07	98.5352	2613.07	97.6586
2615	78.4753	2615	98.4829	2615	97.6315
2616.93	78.451	2616.93	98.4371	2616.93	97.6156
2618.86	78.3995	2618.86	98.4092	2618.86	97.6082
2620.79	78.3276	2620.79	98.3992	2620.79	97.6121
2622.72	78.2375	2622.72	98.4083	2622.72	97.6213
2624.64	78.1332	2624.64	98.4488	2624.64	97.6315
2626.57	78.0209	2626.57	98.5087	2626.57	97.6422
2628.5	77.9134	2628.5	98.5747	2628.5	97.6568
2630.43	77.8196	2630.43	98.6313	2630.43	97.6684
2632.36	77.7515	2632.36	98.6674	2632.36	97.6795
2634.28	77.7091	2634.28	98.6818	2634.28	97.6862
2636.21	77.6852	2636.21	98.6866	2636.21	97.6888
2638.14	77.6709	2638.14	98.6776	2638.14	97.6861
2640.07	77.6712	2640.07	98.6625	2640.07	97.6813
2642	77.6737	2642	98.6568	2642	97.676
2643.93	77.6698	2643.93	98.6672	2643.93	97.6742
2645.86	77.6572	2645.86	98.6827	2645.86	97.6733
2647.78	77.6533	2647.78	98.7031	2647.78	97.6816
2649.71	77.6672	2649.71	98.7271	2649.71	97.6975
2651.64	77.7132	2651.64	98.7481	2651.64	97.7173
2653.57	77.7844	2653.57	98.7534	2653.57	97.7289
2655.5	77.8747	2655.5	98.7496	2655.5	97.7356
2657.43	77.9615	2657.43	98.7343	2657.43	97.7399
2659.36	78.0273	2659.36	98.7169	2659.36	97.7414
2661.28	78.0482	2661.28	98.7024	2661.28	97.7397
2663.21	78.0136	2663.21	98.6927	2663.21	97.7331
2665.14	77.9316	2665.14	98.6863	2665.14	97.7184
2667.07	77.8315	2667.07	98.689	2667.07	97.7091
2669	77.7212	2669	98.6985	2669	97.7111
2670.93	77.6267	2670.93	98.7052	2670.93	97.7164
2672.86	77.5561	2672.86	98.7035	2672.86	97.7145
2674.78	77.5313	2674.78	98.7026	2674.78	97.7149
2676.71	77.5565	2676.71	98.7047	2676.71	97.7189
2678.64	77.6297	2678.64	98.7118	2678.64	97.728
2680.57	77.7344	2680.57	98.7214	2680.57	97.7391
2682.5	77.8419	2682.5	98.7369	2682.5	97.745
2684.43	77.9203	2684.43	98.7506	2684.43	97.7427
2686.35	77.9556	2686.35	98.7594	2686.35	97.7415
2688.28	77.9299	2688.28	98.7627	2688.28	97.7442
2690.21	77.8426	2690.21	98.7534	2690.21	97.7444
2692.14	77.6922	2692.14	98.7301	2692.14	97.7377
2694.07	77.5138	2694.07	98.7044	2694.07	97.7288
2696	77.3326	2696	98.6732	2696	97.7162
2697.93	77.1679	2697.93	98.6423	2697.93	97.7088
2699.85	77.0139	2699.85	98.6199	2699.85	97.7062
2701.78	76.842	2701.78	98.6048	2701.78	97.7008
2703.71	76.6307	2703.71	98.5861	2703.71	97.6838
2705.64	76.4056	2705.64	98.5735	2705.64	97.6697
2707.57	76.2131	2707.57	98.5668	2707.57	97.6633
2709.5	76.1327	2709.5	98.5603	2709.5	97.6573
2711.42	76.2171	2711.42	98.553	2711.42	97.6516
2713.35	76.4851	2713.35	98.5452	2713.35	97.648
2715.28	76.9016	2715.28	98.5185	2715.28	97.6441
2717.21	77.4039	2717.21	98.4684	2717.21	97.6436
2719.14	77.9049	2719.14	98.4072	2719.14	97.6476
2721.07	78.3195	2721.07	98.3514	2721.07	97.6547
2722.99	78.5886	2722.99	98.3057	2722.99	97.6545
2724.92	78.7077	2724.92	98.2813	2724.92	97.6548
2726.85	78.7184	2726.85	98.2766	2726.85	97.6545
2728.78	78.6992	2728.78	98.293	2728.78	97.6552
2730.71	78.6815	2730.71	98.3207	2730.71	97.6567
2732.64	78.6757	2732.64	98.3583	2732.64	97.6631
2734.57	78.6741	2734.57	98.3896	2734.57	97.6732
2736.49	78.675	2736.49	98.3995	2736.49	97.682
2738.42	78.6663	2738.42	98.3955	2738.42	97.6849
2740.35	78.6474	2740.35	98.3849	2740.35	97.6876
2742.28	78.6208	2742.28	98.3626	2742.28	97.6815
2744.21	78.6032	2744.21	98.3399	2744.21	97.6671
2746.14	78.5998	2746.14	98.3189	2746.14	97.6572
2748.07	78.6193	2748.07	98.3009	2748.07	97.663
2749.99	78.6585	2749.99	98.2884	2749.99	97.6727
2751.92	78.7153	2751.92	98.2978	2751.92	97.6838
2753.85	78.7749	2753.85	98.3107	2753.85	97.6894
2755.78	78.8312	2755.78	98.3218	2755.78	97.6878
2757.71	78.8578	2757.71	98.3254	2757.71	97.6796
2759.64	78.8546	2759.64	98.3124	2759.64	97.6732
2761.56	78.8197	2761.56	98.2851	2761.56	97.664
2763.49	78.7565	2763.49	98.2597	2763.49	97.6523
2765.42	78.6604	2765.42	98.2239	2765.42	97.6343
2767.35	78.5481	2767.35	98.1812	2767.35	97.6152
2769.28	78.4407	2769.28	98.1465	2769.28	97.5941
2771.21	78.3564	2771.21	98.1273	2771.21	97.5723
2773.14	78.3018	2773.14	98.1064	2773.14	97.5532
2775.06	78.2879	2775.06	98.0885	2775.06	97.5411
2776.99	78.3047	2776.99	98.0784	2776.99	97.5404
2778.92	78.3446	2778.92	98.0759	2778.92	97.5535
2780.85	78.3862	2780.85	98.0773	2780.85	97.5713
2782.78	78.412	2782.78	98.0859	2782.78	97.5851
2784.71	78.4067	2784.71	98.0775	2784.71	97.5868
2786.63	78.3757	2786.63	98.0542	2786.63	97.5871
2788.56	78.3242	2788.56	98.0235	2788.56	97.5842
2790.49	78.2643	2790.49	97.9829	2790.49	97.5756
2792.42	78.2028	2792.42	97.9298	2792.42	97.5652
2794.35	78.1565	2794.35	97.874	2794.35	97.5533
2796.28	78.1259	2796.28	97.8329	2796.28	97.5417
2798.2	78.1189	2798.2	97.8174	2798.2	97.5301
2800.13	78.1177	2800.13	97.814	2800.13	97.5202
2802.06	78.1192	2802.06	97.8183	2802.06	97.5163
2803.99	78.1242	2803.99	97.8247	2803.99	97.5207
2805.92	78.1342	2805.92	97.8349	2805.92	97.5379
2807.85	78.1363	2807.85	97.8401	2807.85	97.5604
2809.78	78.1263	2809.78	97.8429	2809.78	97.5816
2811.7	78.0991	2811.7	97.8412	2811.7	97.5975
2813.63	78.0615	2813.63	97.8368	2813.63	97.6069
2815.56	78.0071	2815.56	97.8302	2815.56	97.6061
2817.49	77.9401	2817.49	97.8264	2817.49	97.6037
2819.42	77.8511	2819.42	97.817	2819.42	97.6055
2821.35	77.7597	2821.35	97.8026	2821.35	97.6169
2823.28	77.6706	2823.28	97.7896	2823.28	97.6328
2825.2	77.5919	2825.2	97.7806	2825.2	97.6493
2827.13	77.5257	2827.13	97.7643	2827.13	97.6656
2829.06	77.4786	2829.06	97.7447	2829.06	97.6752
2830.99	77.4484	2830.99	97.7097	2830.99	97.6748
2832.92	77.4388	2832.92	97.6662	2832.92	97.6677
2834.85	77.4418	2834.85	97.6158	2834.85	97.6492
2836.77	77.4512	2836.77	97.564	2836.77	97.624
2838.7	77.4431	2838.7	97.5	2838.7	97.5867
2840.63	77.4074	2840.63	97.4119	2840.63	97.5399
2842.56	77.3326	2842.56	97.3071	2842.56	97.4784
2844.49	77.2262	2844.49	97.2014	2844.49	97.4043
2846.42	77.1008	2846.42	97.0873	2846.42	97.3327
2848.34	76.9672	2848.34	96.9736	2848.34	97.2742
2850.27	76.8229	2850.27	96.8669	2850.27	97.2384
2852.2	76.6857	2852.2	96.785	2852.2	97.2312
2854.13	76.5541	2854.13	96.734	2854.13	97.2374
2856.06	76.4048	2856.06	96.7253	2856.06	97.2568
2857.99	76.207	2857.99	96.7429	2857.99	97.2852
2859.92	75.9518	2859.92	96.7761	2859.92	97.3101
2861.84	75.6088	2861.84	96.8123	2861.84	97.321
2863.77	75.1554	2863.77	96.8456	2863.77	97.3127
2865.7	74.6214	2865.7	96.8621	2865.7	97.2895
2867.63	74.0889	2867.63	96.8574	2867.63	97.2602
2869.56	73.6322	2869.56	96.8157	2869.56	97.2287
2871.49	73.3215	2871.49	96.757	2871.49	97.1973
2873.41	73.1629	2873.41	96.7116	2873.41	97.1682
2875.34	73.1341	2875.34	96.7009	2875.34	97.1613
2877.27	73.1959	2877.27	96.7251	2877.27	97.1743
2879.2	73.3081	2879.2	96.785	2879.2	97.1993
2881.13	73.4011	2881.13	96.8594	2881.13	97.2322
2883.06	73.4266	2883.06	96.9349	2883.06	97.2567
2884.99	73.3868	2884.99	96.9899	2884.99	97.2665
2886.91	73.319	2886.91	97.0027	2886.91	97.2666
2888.84	73.2391	2888.84	96.9601	2888.84	97.2553
2890.77	73.1696	2890.77	96.8892	2890.77	97.232
2892.7	73.0998	2892.7	96.8095	2892.7	97.1984
2894.63	73.0196	2894.63	96.7157	2894.63	97.1656
2896.56	72.9229	2896.56	96.6149	2896.56	97.1313
2898.49	72.8404	2898.49	96.5316	2898.49	97.1014
2900.41	72.7921	2900.41	96.4596	2900.41	97.0728
2902.34	72.7919	2902.34	96.3957	2902.34	97.0364
2904.27	72.839	2904.27	96.3297	2904.27	96.9988
2906.2	72.9168	2906.2	96.2556	2906.2	96.9632
2908.13	72.9868	2908.13	96.1721	2908.13	96.9092
2910.06	73.0302	2910.06	96.0739	2910.06	96.8399
2911.99	73.0103	2911.99	95.9545	2911.99	96.7562
2913.91	72.9088	2913.91	95.787	2913.91	96.6552
2915.84	72.7219	2915.84	95.5411	2915.84	96.5376
2917.77	72.487	2917.77	95.2483	2917.77	96.4164
2919.7	72.2402	2919.7	94.9532	2919.7	96.3012
2921.63	72.0103	2921.63	94.7097	2921.63	96.2125
2923.55	71.7992	2923.55	94.551	2923.55	96.1689
2925.48	71.6074	2925.48	94.4952	2925.48	96.1668
2927.41	71.4368	2927.41	94.5447	2927.41	96.2003
2929.34	71.3256	2929.34	94.6897	2929.34	96.2699
2931.27	71.2828	2931.27	94.9015	2931.27	96.3582
2933.2	71.3177	2933.2	95.1162	2933.2	96.442
2935.13	71.4192	2935.13	95.2622	2935.13	96.5048
2937.05	71.5745	2937.05	95.3401	2937.05	96.5445
2938.98	71.7521	2938.98	95.364	2938.98	96.5621
2940.91	71.9433	2940.91	95.3539	2940.91	96.5575
2942.84	72.1306	2942.84	95.3095	2942.84	96.5325
2944.77	72.2807	2944.77	95.234	2944.77	96.4992
2946.7	72.3262	2946.7	95.135	2946.7	96.4658
2948.62	72.234	2948.62	95.0281	2948.62	96.4334
2950.55	72.0319	2950.55	94.9244	2950.55	96.4008
2952.48	71.7683	2952.48	94.8255	2952.48	96.3723
2954.41	71.4137	2954.41	94.719	2954.41	96.3363
2956.34	70.908	2956.34	94.6095	2956.34	96.2874
2958.27	70.2237	2958.27	94.4887	2958.27	96.2179
2960.2	69.4263	2960.2	94.3434	2960.2	96.1163
2962.12	68.5818	2962.12	94.1565	2962.12	95.9841
2964.05	67.7209	2964.05	93.9501	2964.05	95.849
2965.98	66.8254	2965.98	93.7443	2965.98	95.7249
2967.91	65.9712	2967.91	93.5643	2967.91	95.6175
2969.84	65.4158	2969.84	93.4172	2969.84	95.5208
2971.77	65.4226	2971.77	93.2906	2971.77	95.4388
2973.7	66.032	2973.7	93.1571	2973.7	95.3748
2975.62	67.1102	2975.62	93.0209	2975.62	95.3284
2977.55	68.4702	2977.55	92.8774	2977.55	95.2821
2979.48	69.97	2979.48	92.6916	2979.48	95.2219
2981.41	71.4854	2981.41	92.4179	2981.41	95.1375
2983.34	72.9229	2983.34	92.0267	2983.34	95.0264
2985.27	74.1952	2985.27	91.5131	2985.27	94.8786
2987.2	75.294	2987.2	90.936	2987.2	94.706
2989.12	76.3083	2989.12	90.3388	2989.12	94.5273
2991.05	77.3188	2991.05	89.7792	2991.05	94.3665
2992.98	78.2935	2992.98	89.3127	2992.98	94.2523
2994.91	79.1488	2994.91	88.9806	2994.91	94.1874
2996.84	79.8142	2996.84	88.7583	2996.84	94.1372
2998.77	80.2892	2998.77	88.5518	2998.77	94.0753
3000.69	80.5918	3000.69	88.2514	3000.69	93.9729
3002.62	80.765	3002.62	87.7887	3002.62	93.8036
3004.55	80.8466	3004.55	87.0499	3004.55	93.5334
3006.48	80.863	3006.48	85.8063	3006.48	93.0777
3008.41	80.8127	3008.41	83.8391	3008.41	92.334
3010.34	80.6943	3010.34	81.3414	3010.34	91.3692
3012.26	80.526	3012.26	78.8655	3012.26	90.4026
3014.19	80.3204	3014.19	76.8489	3014.19	89.6046
3016.12	80.06	3016.12	75.3553	3016.12	88.99
3018.05	79.7624	3018.05	74.3582	3018.05	88.5541
3019.98	79.4423	3019.98	73.8944	3019.98	88.319
3021.91	79.128	3021.91	73.9625	3021.91	88.2962
3023.84	78.8668	3023.84	74.4189	3023.84	88.4386
3025.76	78.7027	3025.76	75.0492	3025.76	88.6666
3027.69	78.6389	3027.69	75.712	3027.69	88.9156
3029.62	78.6793	3029.62	76.5059	3029.62	89.226
3031.55	78.813	3031.55	77.5022	3031.55	89.629
3033.48	79.0052	3033.48	78.5211	3033.48	90.0598
3035.41	79.195	3035.41	79.2304	3035.41	90.3795
3037.34	79.3043	3037.34	79.3141	3037.34	90.4526
3039.26	79.2296	3039.26	78.4978	3039.26	90.1481
3041.19	78.9402	3041.19	76.7365	3041.19	89.4354
3043.12	78.5645	3043.12	74.4032	3043.12	88.4612
3045.05	78.2511	3045.05	72.0237	3045.05	87.448
3046.98	78.0276	3046.98	69.9447	3046.98	86.5323
3048.91	77.7979	3048.91	68.4689	3048.91	85.8443
3050.83	77.4418	3050.83	67.8497	3050.83	85.5034
3052.76	77.0001	3052.76	68.3506	3052.76	85.6298
3054.69	76.6628	3054.69	70.0399	3054.69	86.2625
3056.62	76.5714	3056.62	72.5699	3056.62	87.2598
3058.55	76.7112	3058.55	75.343	3058.55	88.3676
3060.48	77.0807	3060.48	77.837	3060.48	89.3808
3062.41	77.7474	3062.41	79.6156	3062.41	90.1318
3064.33	78.6779	3064.33	80.2748	3064.33	90.4407
3066.26	79.6594	3066.26	79.7027	3066.26	90.2464
3068.19	80.4184	3068.19	78.2928	3068.19	89.7139
3070.12	80.7911	3070.12	76.6138	3070.12	89.0629
3072.05	80.8329	3072.05	75.1946	3072.05	88.5004
3073.98	80.7238	3073.98	74.4456	3073.98	88.187
3075.9	80.5943	3075.9	74.6398	3075.9	88.2209
3077.83	80.4592	3077.83	75.7936	3077.83	88.6185
3079.76	80.3518	3079.76	77.6755	3079.76	89.3042
3081.69	80.3185	3081.69	79.8189	3081.69	90.1033
3083.62	80.378	3083.62	81.7771	3083.62	90.8363
3085.55	80.5102	3085.55	83.3087	3085.55	91.4031
3087.47	80.6986	3087.47	84.3314	3087.47	91.7798
3089.4	80.8927	3089.4	84.8548	3089.4	91.9616
3091.33	81.0652	3091.33	84.9828	3091.33	91.9975
3093.26	81.1861	3093.26	84.8826	3093.26	91.9443
3095.19	81.2384	3095.19	84.7657	3095.19	91.8854
3097.12	81.2365	3097.12	84.7864	3097.12	91.8866
3099.05	81.2117	3099.05	85.0524	3099.05	91.9818
3100.97	81.1591	3100.97	85.5394	3100.97	92.1629
3102.9	81.0913	3102.9	86.1512	3102.9	92.3834
3104.83	81.0339	3104.83	86.7185	3104.83	92.5798
3106.76	81.0077	3106.76	87.0993	3106.76	92.7126
3108.69	80.9996	3108.69	87.2888	3108.69	92.774
3110.62	81.0307	3110.62	87.3621	3110.62	92.7962
3112.55	81.0788	3112.55	87.3505	3112.55	92.7917
3114.47	81.1322	3114.47	87.2887	3114.47	92.7764
3116.4	81.1831	3116.4	87.1898	3116.4	92.7523
3118.33	81.2218	3118.33	87.1002	3118.33	92.7183
3120.26	81.2083	3120.26	87.0131	3120.26	92.6679
3122.19	81.1622	3122.19	86.9271	3122.19	92.6175
3124.12	81.1223	3124.12	86.8408	3124.12	92.5687
3126.04	81.1054	3126.04	86.7589	3126.04	92.5175
3127.97	81.1042	3127.97	86.6778	3127.97	92.4656
3129.9	81.1295	3129.9	86.6021	3129.9	92.42
3131.83	81.164	3131.83	86.5169	3131.83	92.3823
3133.76	81.2147	3133.76	86.4287	3133.76	92.3402
3135.69	81.2685	3135.69	86.326	3135.69	92.2669
3137.61	81.336	3137.61	86.2247	3137.61	92.1713
3139.54	81.3922	3139.54	86.1293	3139.54	92.0623
3141.47	81.4335	3141.47	86.0607	3141.47	91.9668
3143.4	81.4661	3143.4	86.0327	3143.4	91.8836
3145.33	81.4734	3145.33	86.0424	3145.33	91.815
3147.26	81.4468	3147.26	86.0653	3147.26	91.7689
3149.19	81.4174	3149.19	86.1112	3149.19	91.7342
3151.11	81.3908	3151.11	86.1585	3151.11	91.6969
3153.04	81.3823	3153.04	86.1994	3153.04	91.6555
3154.97	81.3807	3154.97	86.2121	3154.97	91.5998
3156.9	81.3862	3156.9	86.1998	3156.9	91.5414
3158.83	81.3924	3158.83	86.1872	3158.83	91.4786
3160.76	81.3994	3160.76	86.1848	3160.76	91.4114
3162.68	81.3912	3162.68	86.182	3162.68	91.3434
3164.61	81.3533	3164.61	86.184	3164.61	91.2921
3166.54	81.2908	3166.54	86.1956	3166.54	91.2445
3168.47	81.2491	3168.47	86.23	3168.47	91.1861
3170.4	81.2127	3170.4	86.2545	3170.4	91.1213
3172.33	81.1679	3172.33	86.2555	3172.33	91.0681
3174.26	81.1074	3174.26	86.2332	3174.26	91.0249
3176.18	81.0483	3176.18	86.224	3176.18	90.9813
3178.11	80.9877	3178.11	86.2121	3178.11	90.918
3180.04	80.9215	3180.04	86.1892	3180.04	90.8386
3181.97	80.8348	3181.97	86.159	3181.97	90.7607
3183.9	80.7432	3183.9	86.1393	3183.9	90.699
3185.83	80.6646	3185.83	86.1369	3185.83	90.6219
3187.76	80.6294	3187.76	86.164	3187.76	90.5369
3189.68	80.6091	3189.68	86.1904	3189.68	90.4597
3191.61	80.5845	3191.61	86.2115	3191.61	90.3928
3193.54	80.5722	3193.54	86.2374	3193.54	90.3302
3195.47	80.5997	3195.47	86.277	3195.47	90.2579
3197.4	80.6319	3197.4	86.2935	3197.4	90.1759
3199.33	80.6606	3199.33	86.2919	3199.33	90.1157
3201.26	80.691	3201.26	86.2664	3201.26	90.0687
3203.18	80.7355	3203.18	86.2349	3203.18	90.0275
3205.11	80.7937	3205.11	86.2172	3205.11	89.973
3207.04	80.8495	3207.04	86.216	3207.04	89.9063
3208.97	80.8825	3208.97	86.2115	3208.97	89.8289
3210.9	80.886	3210.9	86.2091	3210.9	89.7589
3212.82	80.8701	3212.82	86.2041	3212.82	89.6945
3214.75	80.8511	3214.75	86.2046	3214.75	89.6272
3216.68	80.8071	3216.68	86.2027	3216.68	89.5662
3218.61	80.7672	3218.61	86.2002	3218.61	89.5199
3220.54	80.7469	3220.54	86.1834	3220.54	89.4669
3222.47	80.7443	3222.47	86.1762	3222.47	89.4177
3224.4	80.7436	3224.4	86.1818	3224.4	89.3518
3226.32	80.7263	3226.32	86.1888	3226.32	89.2604
3228.25	80.7049	3228.25	86.1914	3228.25	89.1621
3230.18	80.6919	3230.18	86.1902	3230.18	89.0866
3232.11	80.6797	3232.11	86.1963	3232.11	89.0297
3234.04	80.673	3234.04	86.2247	3234.04	88.9964
3235.97	80.6779	3235.97	86.2587	3235.97	88.9682
3237.9	80.6855	3237.9	86.2903	3237.9	88.9339
3239.82	80.6891	3239.82	86.3098	3239.82	88.8954
3241.75	80.6925	3241.75	86.3352	3241.75	88.8595
3243.68	80.6894	3243.68	86.3625	3243.68	88.8084
3245.61	80.6851	3245.61	86.3864	3245.61	88.7414
3247.54	80.6633	3247.54	86.3976	3247.54	88.6758
3249.47	80.6253	3249.47	86.4013	3249.47	88.6286
3251.39	80.581	3251.39	86.4129	3251.39	88.5955
3253.32	80.5443	3253.32	86.4397	3253.32	88.5669
3255.25	80.5216	3255.25	86.4567	3255.25	88.5202
3257.18	80.4951	3257.18	86.4679	3257.18	88.4638
3259.11	80.4721	3259.11	86.481	3259.11	88.4148
3261.04	80.4583	3261.04	86.5076	3261.04	88.3803
3262.97	80.4498	3262.97	86.5343	3262.97	88.3494
3264.89	80.4545	3264.89	86.5659	3264.89	88.3258
3266.82	80.4422	3266.82	86.5771	3266.82	88.306
3268.75	80.4219	3268.75	86.5687	3268.75	88.2817
3270.68	80.3944	3270.68	86.5558	3270.68	88.2446
3272.61	80.3701	3272.61	86.5574	3272.61	88.193
3274.54	80.3591	3274.54	86.5593	3274.54	88.1193
3276.47	80.359	3276.47	86.5587	3276.47	88.0377
3278.39	80.3581	3278.39	86.5557	3278.39	87.9551
3280.32	80.3638	3280.32	86.5486	3280.32	87.8855
3282.25	80.3622	3282.25	86.5349	3282.25	87.826
3284.18	80.3543	3284.18	86.5276	3284.18	87.7724
3286.11	80.3358	3286.11	86.4948	3286.11	87.7098
3288.04	80.315	3288.04	86.4532	3288.04	87.6453
3289.96	80.281	3289.96	86.4119	3289.96	87.5759
3291.89	80.246	3291.89	86.3785	3291.89	87.5075
3293.82	80.2082	3293.82	86.3433	3293.82	87.4168
3295.75	80.1721	3295.75	86.302	3295.75	87.3189
3297.68	80.1439	3297.68	86.2439	3297.68	87.2187
3299.61	80.1434	3299.61	86.1702	3299.61	87.1236
3301.53	80.1337	3301.53	86.0864	3301.53	87.024
3303.46	80.1157	3303.46	86.0156	3303.46	86.9108
3305.39	80.0995	3305.39	85.9432	3305.39	86.7842
3307.32	80.0933	3307.32	85.8785	3307.32	86.6627
3309.25	80.0835	3309.25	85.8057	3309.25	86.5367
3311.18	80.0602	3311.18	85.7195	3311.18	86.4159
3313.11	80.0123	3313.11	85.6244	3313.11	86.2868
3315.03	79.9694	3315.03	85.5374	3315.03	86.1706
3316.96	79.9451	3316.96	85.4404	3316.96	86.0556
3318.89	79.9372	3318.89	85.3359	3318.89	85.934
3320.82	79.9256	3320.82	85.2244	3320.82	85.8003
3322.75	79.9199	3322.75	85.1286	3322.75	85.6576
3324.68	79.9218	3324.68	85.0259	3324.68	85.502
3326.61	79.9425	3326.61	84.9198	3326.61	85.3469
3328.53	79.961	3328.53	84.793	3328.53	85.1861
3330.46	79.952	3330.46	84.6506	3330.46	85.0294
3332.39	79.9329	3332.39	84.5013	3332.39	84.876
3334.32	79.9286	3334.32	84.3471	3334.32	84.7316
3336.25	79.9202	3336.25	84.1906	3336.25	84.5808
3338.18	79.8986	3338.18	84.0404	3338.18	84.416
3340.1	79.87	3340.1	83.8729	3340.1	84.2409
3342.03	79.8431	3342.03	83.7107	3342.03	84.0807
3343.96	79.8134	3343.96	83.5511	3343.96	83.9134
3345.89	79.8034	3345.89	83.3898	3345.89	83.7278
3347.82	79.8004	3347.82	83.2255	3347.82	83.5266
3349.75	79.7849	3349.75	83.0736	3349.75	83.3314
3351.68	79.7795	3351.68	82.9038	3351.68	83.138
3353.6	79.7686	3353.6	82.7107	3353.6	82.9439
3355.53	79.745	3355.53	82.5135	3355.53	82.7432
3357.46	79.7285	3357.46	82.3189	3357.46	82.5312
3359.39	79.7066	3359.39	82.1035	3359.39	82.3076
3361.32	79.6874	3361.32	81.8957	3361.32	82.0933
3363.25	79.6632	3363.25	81.6894	3363.25	81.8751
3365.17	79.6479	3365.17	81.4882	3365.17	81.6544
3367.1	79.6193	3367.1	81.2987	3367.1	81.4538
3369.03	79.5697	3369.03	81.1241	3369.03	81.2813
3370.96	79.5144	3370.96	80.946	3370.96	81.1093
3372.89	79.4534	3372.89	80.7629	3372.89	80.9436
3374.82	79.4123	3374.82	80.5909	3374.82	80.7759
3376.74	79.3926	3376.74	80.4436	3376.74	80.5953
3378.67	79.3631	3378.67	80.2902	3378.67	80.3905
3380.6	79.3362	3380.6	80.136	3380.6	80.1812
3382.53	79.3152	3382.53	79.983	3382.53	79.979
3384.46	79.2915	3384.46	79.8391	3384.46	79.7799
3386.39	79.2322	3386.39	79.6873	3386.39	79.595
3388.32	79.1698	3388.32	79.5461	3388.32	79.4189
3390.24	79.0961	3390.24	79.4067	3390.24	79.2441
3392.17	79.0263	3392.17	79.2613	3392.17	79.0972
3394.1	78.9702	3394.1	79.1308	3394.1	78.9611
3396.03	78.9201	3396.03	79.0306	3396.03	78.8292
3397.96	78.8783	3397.96	78.9178	3397.96	78.6996
3399.89	78.8632	3399.89	78.8031	3399.89	78.5771
3401.82	78.8585	3401.82	78.693	3401.82	78.4545
3403.74	78.8488	3403.74	78.5775	3403.74	78.325
3405.67	78.8286	3405.67	78.4459	3405.67	78.1838
3407.6	78.8416	3407.6	78.3247	3407.6	78.0418
3409.53	78.8653	3409.53	78.2083	3409.53	77.9068
3411.46	78.9264	3411.46	78.1151	3411.46	77.7865
3413.39	79.0107	3413.39	78.0288	3413.39	77.6563
3415.31	79.102	3415.31	77.9514	3415.31	77.5299
3417.24	79.2014	3417.24	77.8655	3417.24	77.414
3419.17	79.2993	3419.17	77.7914	3419.17	77.316
3421.1	79.3629	3421.1	77.7243	3421.1	77.2268
3423.03	79.3967	3423.03	77.6557	3423.03	77.1452
3424.96	79.4044	3424.96	77.5774	3424.96	77.0623
3426.89	79.412	3426.89	77.506	3426.89	77.0027
3428.81	79.4147	3428.81	77.4522	3428.81	76.9571
3430.74	79.4195	3430.74	77.4267	3430.74	76.9227
3432.67	79.4249	3432.67	77.4039	3432.67	76.875
3434.6	79.4353	3434.6	77.3731	3434.6	76.817
3436.53	79.4451	3436.53	77.3288	3436.53	76.7617
3438.46	79.4919	3438.46	77.3171	3438.46	76.7166
3440.39	79.5283	3440.39	77.3017	3440.39	76.6572
3442.31	79.5534	3442.31	77.2785	3442.31	76.5915
3444.24	79.5651	3444.24	77.2496	3444.24	76.5307
3446.17	79.5737	3446.17	77.2361	3446.17	76.4968
3448.1	79.5653	3448.1	77.2407	3448.1	76.4765
3450.03	79.5429	3450.03	77.2574	3450.03	76.4868
3451.95	79.5355	3451.95	77.2807	3451.95	76.5105
3453.88	79.5521	3453.88	77.3161	3453.88	76.5257
3455.81	79.5643	3455.81	77.3509	3455.81	76.5485
3457.74	79.6202	3457.74	77.4103	3457.74	76.5869
3459.67	79.6645	3459.67	77.4669	3459.67	76.6083
3461.6	79.7049	3461.6	77.5302	3461.6	76.6297
3463.53	79.7217	3463.53	77.5823	3463.53	76.6589
3465.45	79.7314	3465.45	77.645	3465.45	76.6961
3467.38	79.7351	3467.38	77.7148	3467.38	76.7255
3469.31	79.7349	3469.31	77.7733	3469.31	76.7721
3471.24	79.7508	3471.24	77.8461	3471.24	76.8325
3473.17	79.79	3473.17	77.9384	3473.17	76.8795
3475.1	79.8225	3475.1	78.0014	3475.1	76.9228
3477.03	79.8783	3477.03	78.0664	3477.03	76.9875
3478.95	79.9458	3478.95	78.1491	3478.95	77.0501
3480.88	79.9937	3480.88	78.2299	3480.88	77.1188
3482.81	80.0129	3482.81	78.2965	3482.81	77.2066
3484.74	80.0392	3484.74	78.3739	3484.74	77.3008
3486.67	80.0701	3486.67	78.4611	3486.67	77.3827
3488.6	80.078	3488.6	78.5628	3488.6	77.4781
3490.53	80.0737	3490.53	78.6777	3490.53	77.5853
3492.45	80.1087	3492.45	78.8	3492.45	77.686
3494.38	80.1663	3494.38	78.9164	3494.38	77.7746
3496.31	80.2004	3496.31	79.0332	3496.31	77.866
3498.24	80.2155	3498.24	79.149	3498.24	77.9551
3500.17	80.2432	3500.17	79.2523	3500.17	78.0444
3502.09	80.2857	3502.09	79.3531	3502.09	78.1454
3504.02	80.3409	3504.02	79.4791	3504.02	78.2528
3505.95	80.3886	3505.95	79.6132	3505.95	78.3631
3507.88	80.4075	3507.88	79.7542	3507.88	78.503
3509.81	80.4151	3509.81	79.8908	3509.81	78.6526
3511.74	80.4453	3511.74	80.0361	3511.74	78.8001
3513.67	80.5118	3513.67	80.2071	3513.67	78.9313
3515.59	80.5583	3515.59	80.3852	3515.59	79.0502
3517.52	80.5952	3517.52	80.5525	3517.52	79.1679
3519.45	80.695	3519.45	80.7248	3519.45	79.2718
3521.38	80.7915	3521.38	80.8972	3521.38	79.3658
3523.31	80.8633	3523.31	81.0847	3523.31	79.4769
3525.24	80.8963	3525.24	81.2515	3525.24	79.6119
3527.17	80.9351	3527.17	81.4111	3527.17	79.781
3529.09	80.9507	3529.09	81.5646	3529.09	79.9622
3531.02	80.9411	3531.02	81.7122	3531.02	80.1576
3532.95	80.9621	3532.95	81.8734	3532.95	80.3598
3534.88	81.0139	3534.88	82.0516	3534.88	80.5595
3536.81	81.0911	3536.81	82.2392	3536.81	80.7415
3538.74	81.192	3538.74	82.4455	3538.74	80.9034
3540.66	81.2333	3540.66	82.6323	3540.66	81.056
3542.59	81.2761	3542.59	82.8225	3542.59	81.2132
3544.52	81.3487	3544.52	82.995	3544.52	81.3657
3546.45	81.4251	3546.45	83.1463	3546.45	81.5391
3548.38	81.4481	3548.38	83.2854	3548.38	81.7206
3550.31	81.4524	3550.31	83.429	3550.31	81.9026
3552.24	81.4774	3552.24	83.5843	3552.24	82.0796
3554.16	81.5299	3554.16	83.7618	3554.16	82.2634
3556.09	81.5776	3556.09	83.956	3556.09	82.4541
3558.02	81.6964	3558.02	84.2006	3558.02	82.6218
3559.95	81.7352	3559.95	84.4047	3559.95	82.7457
3561.88	81.7812	3561.88	84.5976	3561.88	82.8844
3563.81	81.8335	3563.81	84.7656	3563.81	83.0513
3565.74	81.8586	3565.74	84.9171	3565.74	83.2576
3567.66	81.8548	3567.66	85.078	3567.66	83.4674
3569.59	81.8498	3569.59	85.2719	3569.59	83.6828
3571.52	81.8495	3571.52	85.481	3571.52	83.8985
3573.45	81.8574	3573.45	85.677	3573.45	84.1361
3575.38	81.8721	3575.38	85.8684	3575.38	84.3767
3577.31	81.9706	3577.31	86.084	3577.31	84.5777
3579.23	82.0383	3579.23	86.2778	3579.23	84.738
3581.16	82.0148	3581.16	86.4395	3581.16	84.9216
3583.09	81.9657	3583.09	86.6004	3583.09	85.1218
3585.02	81.9525	3585.02	86.7822	3585.02	85.3423
3586.95	81.9575	3586.95	86.9776	3586.95	85.5537
3588.88	81.9637	3588.88	87.1792	3588.88	85.7589
3590.8	81.9974	3590.8	87.377	3590.8	85.9413
3592.73	82.0458	3592.73	87.5558	3592.73	86.1117
3594.66	82.0533	3594.66	87.7165	3594.66	86.29
3596.59	82.0654	3596.59	87.8765	3596.59	86.4858
3598.52	82.1507	3598.52	88.0704	3598.52	86.6793
3600.45	82.1522	3600.45	88.2411	3600.45	86.8825
3602.38	82.1392	3602.38	88.4296	3602.38	87.1127
3604.3	82.2771	3604.3	88.7058	3604.3	87.3545
3606.23	82.4829	3606.23	89.0111	3606.23	87.5615
3608.16	82.6369	3608.16	89.2861	3608.16	87.7456
3610.09	82.8234	3610.09	89.5714	3610.09	87.9133
3612.02	82.9432	3612.02	89.8463	3612.02	88.0816
3613.95	82.9308	3613.95	90.0741	3613.95	88.3011
3615.88	82.8868	3615.88	90.275	3615.88	88.5737
3617.8	82.823	3617.8	90.4395	3617.8	88.8448
3619.73	82.6971	3619.73	90.5923	3619.73	89.1089
3621.66	82.5169	3621.66	90.7281	3621.66	89.4045
3623.59	82.4711	3623.59	90.8992	3623.59	89.6937
3625.52	82.4928	3625.52	91.0858	3625.52	89.9305
3627.45	82.5272	3627.45	91.2555	3627.45	90.1367
3629.37	82.68	3629.37	91.4596	3629.37	90.33
3631.3	82.8504	3631.3	91.6704	3631.3	90.537
3633.23	83.0548	3633.23	91.8815	3633.23	90.7682
3635.16	83.2867	3635.16	92.0955	3635.16	90.99
3637.09	83.4277	3637.09	92.2901	3637.09	91.1932
3639.02	83.6337	3639.02	92.543	3639.02	91.3965
3640.95	83.8891	3640.95	92.7944	3640.95	91.5344
3642.87	84.03	3642.87	92.994	3642.87	91.6557
3644.8	84.1206	3644.8	93.2203	3644.8	91.804
3646.73	84.1222	3646.73	93.4524	3646.73	91.9978
3648.66	84.1156	3648.66	93.6988	3648.66	92.2578
3650.59	84.1054	3650.59	93.9352	3650.59	92.5597
3652.52	84.1058	3652.52	94.1864	3652.52	92.8777
3654.44	84.0865	3654.44	94.4318	3654.44	93.2055
3656.37	84.0906	3656.37	94.6808	3656.37	93.5307
3658.3	84.2253	3658.3	94.9541	3658.3	93.7924
3660.23	84.4257	3660.23	95.2064	3660.23	93.9473
3662.16	84.5113	3662.16	95.3941	3662.16	94.1017
3664.09	84.5069	3664.09	95.5415	3664.09	94.2623
3666.01	84.4611	3666.01	95.6608	3666.01	94.4139
3667.94	84.4294	3667.94	95.7742	3667.94	94.6073
3669.87	84.4147	3669.87	95.8894	3669.87	94.7786
3671.8	84.4219	3671.8	96.0255	3671.8	94.9215
3673.73	84.4416	3673.73	96.1495	3673.73	95.0504
3675.66	84.5317	3675.66	96.2924	3675.66	95.1669
3677.59	84.5736	3677.59	96.4132	3677.59	95.265
3679.51	84.6169	3679.51	96.5044	3679.51	95.415
3681.44	84.7052	3681.44	96.5815	3681.44	95.5208
3683.37	84.6344	3683.37	96.5953	3683.37	95.5639
3685.3	84.5466	3685.3	96.5917	3685.3	95.6051
3687.23	84.4594	3687.23	96.5982	3687.23	95.6842
3689.16	84.3973	3689.16	96.6108	3689.16	95.7519
3691.09	84.3281	3691.09	96.6195	3691.09	95.8079
3693.01	84.2995	3693.01	96.6608	3693.01	95.8899
3694.94	84.3011	3694.94	96.7084	3694.94	96.015
3696.87	84.2493	3696.87	96.7277	3696.87	96.1478
3698.8	84.1796	3698.8	96.7316	3698.8	96.2995
3700.73	84.2021	3700.73	96.7705	3700.73	96.4018
3702.66	84.2238	3702.66	96.8366	3702.66	96.4583
3704.58	84.2107	3704.58	96.8804	3704.58	96.5096
3706.51	84.2756	3706.51	96.9475	3706.51	96.5463
3708.44	84.4004	3708.44	97.0346	3708.44	96.5623
3710.37	84.5341	3710.37	97.1504	3710.37	96.5577
3712.3	84.6592	3712.3	97.2919	3712.3	96.5655
3714.23	84.766	3714.23	97.4056	3714.23	96.6031
3716.16	84.7815	3716.16	97.4751	3716.16	96.618
3718.08	84.7015	3718.08	97.5243	3718.08	96.6042
3720.01	84.576	3720.01	97.5398	3720.01	96.6186
3721.94	84.39	3721.94	97.5137	3721.94	96.6407
3723.87	84.1478	3723.87	97.449	3723.87	96.6897
3725.8	84.0495	3725.8	97.4429	3725.8	96.7227
3727.73	84.0738	3727.73	97.4231	3727.73	96.7532
3729.66	84.1427	3729.66	97.3992	3729.66	96.7918
3731.58	84.3372	3731.58	97.4549	3731.58	96.8067
3733.51	84.5922	3733.51	97.5403	3733.51	96.7737
3735.44	84.6398	3735.44	97.5358	3735.44	96.7385
3737.37	84.7421	3737.37	97.6168	3737.37	96.7089
3739.3	84.7297	3739.3	97.6985	3739.3	96.6667
3741.22	84.6888	3741.22	97.7605	3741.22	96.6549
3743.15	84.6686	3743.15	97.7885	3743.15	96.5762
3745.08	84.6472	3745.08	97.8037	3745.08	96.5308
3747.01	84.69	3747.01	97.7752	3747.01	96.5395
3748.94	84.7728	3748.94	97.7866	3748.94	96.5869
3750.87	84.9784	3750.87	97.9201	3750.87	96.6091
3752.8	85.0935	3752.8	98.0294	3752.8	96.6395
3754.72	85.0916	3754.72	98.0984	3754.72	96.7476
3756.65	85.2748	3756.65	98.2953	3756.65	96.8825
3758.58	85.3398	3758.58	98.4518	3758.58	96.9688
3760.51	85.4222	3760.51	98.5516	3760.51	97.0528
3762.44	85.4967	3762.44	98.5453	3762.44	97.0583
3764.37	85.4985	3764.37	98.4825	3764.37	97.1111
3766.3	85.5161	3766.3	98.4166	3766.3	97.1507
3768.22	85.5245	3768.22	98.3792	3768.22	97.1757
3770.15	85.5902	3770.15	98.4039	3770.15	97.1769
3772.08	85.6318	3772.08	98.4469	3772.08	97.1901
3774.01	85.6321	3774.01	98.5005	3774.01	97.1987
3775.94	85.701	3775.94	98.6057	3775.94	97.2096
3777.87	85.7033	3777.87	98.6696	3777.87	97.188
3779.8	85.715	3779.8	98.7195	3779.8	97.1786
3781.72	85.7556	3781.72	98.7355	3781.72	97.1838
3783.65	85.7689	3783.65	98.713	3783.65	97.2004
3785.58	85.7516	3785.58	98.6588	3785.58	97.2216
3787.51	85.784	3787.51	98.6616	3787.51	97.2668
3789.44	85.9194	3789.44	98.7231	3789.44	97.292
3791.36	85.9349	3791.36	98.739	3791.36	97.3023
3793.29	85.9499	3793.29	98.7588	3793.29	97.2612
3795.22	85.9522	3795.22	98.7648	3795.22	97.2029
3797.15	85.8741	3797.15	98.7334	3797.15	97.1102
3799.08	85.8208	3799.08	98.711	3799.08	97.0617
3801.01	85.7649	3801.01	98.6757	3801.01	97.0598
3802.94	85.7389	3802.94	98.645	3802.94	97.1041
3804.86	85.6949	3804.86	98.6026	3804.86	97.1703
3806.79	85.7139	3806.79	98.6585	3806.79	97.2847
3808.72	85.8058	3808.72	98.7581	3808.72	97.3789
3810.65	85.7879	3810.65	98.7805	3810.65	97.4119
3812.58	85.8981	3812.58	98.8537	3812.58	97.3821
3814.51	85.8701	3814.51	98.8411	3814.51	97.3638
3816.44	85.8081	3816.44	98.8087	3816.44	97.3156
3818.36	85.8674	3818.36	98.8119	3818.36	97.3011
3820.29	85.8787	3820.29	98.7841	3820.29	97.2888
3822.22	85.8904	3822.22	98.7723	3822.22	97.2789
3824.15	85.8906	3824.15	98.7767	3824.15	97.2932
3826.08	85.9069	3826.08	98.8384	3826.08	97.3301
3828.01	85.9111	3828.01	98.8952	3828.01	97.3159
3829.93	85.9207	3829.93	98.9401	3829.93	97.2823
3831.86	85.9541	3831.86	98.9647	3831.86	97.2267
3833.79	85.8746	3833.79	98.9306	3833.79	97.2055
3835.72	85.8811	3835.72	98.9366	3835.72	97.1588
3837.65	85.976	3837.65	98.941	3837.65	97.1381
3839.58	86.1029	3839.58	98.9459	3839.58	97.1547
3841.51	86.3011	3841.51	99.0077	3841.51	97.1947
3843.43	86.3994	3843.43	99.0018	3843.43	97.2451
3845.36	86.2436	3845.36	98.9141	3845.36	97.2914
3847.29	86.0148	3847.29	98.81	3847.29	97.3512
3849.22	85.8854	3849.22	98.7365	3849.22	97.4163
3851.15	85.7229	3851.15	98.6062	3851.15	97.4358
3853.08	85.6275	3853.08	98.5456	3853.08	97.4678
3855.01	85.7007	3855.01	98.5798	3855.01	97.4601
3856.93	85.8801	3856.93	98.6555	3856.93	97.4554
3858.86	86.1118	3858.86	98.754	3858.86	97.4464
3860.79	86.4091	3860.79	98.9152	3860.79	97.4314
3862.72	86.4995	3862.72	98.9667	3862.72	97.4172
3864.65	86.4202	3864.65	98.9774	3864.65	97.4164
3866.58	86.4109	3866.58	99.0225	3866.58	97.4306
3868.5	86.3996	3868.5	99.0162	3868.5	97.4197
3870.43	86.3507	3870.43	98.9557	3870.43	97.432
3872.36	86.4475	3872.36	98.984	3872.36	97.5191
3874.29	86.54	3874.29	99.0048	3874.29	97.5824
3876.22	86.5715	3876.22	98.9993	3876.22	97.6072
3878.15	86.5605	3878.15	98.948	3878.15	97.6177
3880.07	86.5844	3880.07	98.9264	3880.07	97.635
3882	86.5487	3882	98.878	3882	97.6552
3883.93	86.5589	3883.93	98.8468	3883.93	97.6408
3885.86	86.5466	3885.86	98.8034	3885.86	97.5895
3887.79	86.4924	3887.79	98.7356	3887.79	97.5374
3889.72	86.5135	3889.72	98.7208	3889.72	97.5126
3891.65	86.6504	3891.65	98.7934	3891.65	97.5416
3893.57	86.6788	3893.57	98.8192	3893.57	97.5504
3895.5	86.7029	3895.5	98.8799	3895.5	97.5305
3897.43	86.7031	3897.43	98.9251	3897.43	97.5061
3899.36	86.6479	3899.36	98.9423	3899.36	97.477
3901.29	86.616	3901.29	98.9648	3901.29	97.4725
3903.22	86.6312	3903.22	98.9784	3903.22	97.4811
3905.14	86.6259	3905.14	98.9404	3905.14	97.504
3907.07	86.6611	3907.07	98.9044	3907.07	97.5517
3909	86.7532	3909	98.8954	3909	97.5893
3910.93	86.8373	3910.93	98.8735	3910.93	97.6415
3912.86	86.8685	3912.86	98.8273	3912.86	97.7098
3914.79	86.9203	3914.79	98.843	3914.79	97.7425
3916.72	86.9286	3916.72	98.8723	3916.72	97.7086
3918.64	86.8842	3918.64	98.9078	3918.64	97.6625
3920.57	86.8703	3920.57	98.9638	3920.57	97.6236
3922.5	86.8754	3922.5	99.0031	3922.5	97.592
3924.43	86.9138	3924.43	99.0463	3924.43	97.5821
3926.36	86.9622	3926.36	99.1051	3926.36	97.5831
3928.29	87.0154	3928.29	99.1557	3928.29	97.5786
3930.22	87.046	3930.22	99.1732	3930.22	97.607
3932.14	87.0592	3932.14	99.18	3932.14	97.667
3934.07	87.1323	3934.07	99.246	3934.07	97.7194
3936	87.1733	3936	99.2898	3936	97.7371
3937.93	87.1541	3937.93	99.2704	3937.93	97.7577
3939.86	87.1841	3939.86	99.248	3939.86	97.7724
3941.79	87.2225	3941.79	99.2016	3941.79	97.775
3943.71	87.2633	3943.71	99.1691	3943.71	97.7852
3945.64	87.2546	3945.64	99.1391	3945.64	97.798
3947.57	87.2594	3947.57	99.1194	3947.57	97.8082
3949.5	87.2642	3949.5	99.1132	3949.5	97.8215
3951.43	87.261	3951.43	99.1256	3951.43	97.8451
3953.36	87.291	3953.36	99.1841	3953.36	97.8622
3955.28	87.269	3955.28	99.2188	3955.28	97.8546
3957.21	87.2466	3957.21	99.2277	3957.21	97.8478
3959.14	87.2768	3959.14	99.2292	3959.14	97.8519
3961.07	87.3174	3961.07	99.2051	3961.07	97.8593
3963	87.3367	3963	99.1708	3963	97.8645
3964.93	87.3382	3964.93	99.1539	3964.93	97.8729
3966.86	87.3878	3966.86	99.1615	3966.86	97.8798
3968.78	87.4406	3968.78	99.18	3968.78	97.8881
3970.71	87.4612	3970.71	99.2021	3970.71	97.9044
3972.64	87.4647	3972.64	99.2549	3972.64	97.9147
3974.57	87.4531	3974.57	99.3138	3974.57	97.9104
3976.5	87.4508	3976.5	99.3402	3976.5	97.9182
3978.43	87.4596	3978.43	99.3216	3978.43	97.9274
3980.36	87.4725	3980.36	99.2758	3980.36	97.9164
3982.28	87.4716	3982.28	99.2184	3982.28	97.8861
3984.21	87.4672	3984.21	99.1627	3984.21	97.863
3986.14	87.5075	3986.14	99.1118	3986.14	97.8487
3988.07	87.5491	3988.07	99.085	3988.07	97.8346
3990	87.5668	3990	99.0753	3990	97.8321
3991.93	87.5889	3991.93	99.0994	3991.93	97.8446
3993.85	87.6491	3993.85	99.149	3993.85	97.8693
3995.78	87.6938	3995.78	99.2197	3995.78	97.8656
3997.71	87.6748	3997.71	99.2232	3997.71	97.9229
3999.64	87.6985	3999.64	99.2194	3999.64	97.9989
4001.57	0	4001.57	0	4001.57	0
