# Supplementary material for: Coemissive luminescent nanoparticles combining aggregation-induced emission and quenching dyes prepared in continuous flow
Source: Nat Commun. 2022 Oct 13;13:6034. doi: 10.1038/s41467-022-33857-x (PMC9562343; doi:10.1038/s41467-022-33857-x)
Supplement: Supplementary file 3 — Source Data [file 41467_2022_33857_MOESM3_ESM.zip › Source Data/Supplementary Information/Supplementary Figure 7/Supplementary Figure 7.xlsx]

## Sheet: Sheet1
Wavelength	0.1	0.2	0.3	0.4	0.5	0.7	0.9
400	3.55315	5.24079	7.08431	48.876	142.201	146.486	27.8958
401.07	4.14121	6.12044	7.70843	54.3178	158.099	161.637	29.5597
402	4.39975	6.42183	8.68071	58.4974	172.591	174.011	30.8928
403.07	4.7959	7.24936	9.62398	65.3063	188.745	188.509	33.3478
404	5.07176	7.89651	10.1592	70.4946	202.972	202.079	34.75
405.07	5.65571	8.58919	11.0935	77.7516	222.84	218.608	37.6099
406	5.7127	8.90066	11.8907	83.9732	240.009	234.624	39.7401
407.07	6.21026	9.77384	12.591	89.9031	256.083	248.735	42.2797
408	6.36382	10.1174	13.1063	96.2018	276.544	264.151	45.2385
409.07	6.43769	10.4353	14.0131	102.148	297.493	283.361	48.4199
410	6.64688	10.75	14.2787	106.356	312.958	297.386	51.2106
411.07	6.73725	10.9427	14.957	112.423	329.348	314.575	54.5819
412	6.76623	11.2752	15.3411	116.128	340.921	330.979	57.2854
413.07	6.88956	11.5596	15.6773	121.394	362.397	351.102	61.2999
414	6.78221	12.049	16.1618	125.205	378.334	367.698	64.8593
415.07	7.01869	12.1046	16.7146	131.225	396.987	389.253	68.4123
416	7.11402	12.3071	16.7676	134.085	409.962	407.418	72.7185
417.07	7.28164	12.8622	16.9594	142.171	427.856	427.821	76.8263
418	7.11932	12.9342	17.5474	147.676	445.709	446.821	81.2756
419.07	7.48508	13.495	18.1166	154.654	468.344	468.46	87.0809
420	7.42728	13.7571	18.9524	160.993	480.621	486.145	92.9461
421.07	7.62539	14.0228	19.0715	165.074	500.846	512.463	98.1149
422	7.57185	14.6934	19.6207	166.653	515.34	525.256	101.44
423.07	7.73888	14.9784	19.7738	171.557	538.809	542.454	109.464
424	8.19128	15.446	20.1243	176.433	552.96	562.662	115.346
425.07	8.17092	15.8613	21.0955	182.548	572.914	581.465	122.855
426	8.04672	16.5036	21.6271	186.108	586.847	597.143	127.449
427.07	8.40261	16.4438	21.7401	191.252	600.463	617.354	135.239
428	8.41106	16.7335	22.5691	194.662	617.879	636.55	141.301
429.07	8.36043	17.1881	23.0537	199.475	634.186	654.612	148.185
430	8.61109	17.5558	22.8983	200.259	652.065	671.567	156.55
431.07	8.42219	17.8494	23.4447	203.441	665.341	683.994	163.596
432	8.74518	17.8759	23.322	200.244	675.069	692.973	167.817
433.07	8.75723	17.9822	23.6279	199.781	687.987	703.986	175.622
434	8.84509	18.1165	24.0235	197.396	692.041	715.561	182.476
435.07	8.82429	18.4872	24.103	196.827	708.198	724.902	190.321
436	8.68835	18.1483	24.2722	192.947	710.292	733.11	195.647
437.07	8.85968	18.0753	24.8885	191.365	720.279	740.163	203.16
438	8.82418	18.5243	24.1283	188.537	731.929	737.594	208.363
439.07	8.53395	17.9169	24.4421	184.547	733.752	750.242	217.463
440	8.20218	17.93	24.7975	182.59	739.536	751.912	222.891
441.06	8.30813	18.3322	24.5295	178.312	751.968	760.494	229.608
441.96	8.64841	18.0796	24.1017	176.086	756.309	764.034	236.197
443.03	8.23865	18.0452	24.5342	173.542	757.547	762.117	240.921
443.93	7.84233	17.7476	24.4748	171.58	767.528	773.538	247.418
445	7.83828	17.9917	24.1377	171.4	768.086	767.863	255.047
446.06	8.02279	17.3713	24.0469	171.218	770.547	775.372	260.204
446.96	7.60065	17.666	23.6946	172.326	770.842	776.832	266.076
448.03	7.46501	17.696	23.7397	171.387	777.614	774.608	274.192
448.93	7.36906	17.7054	23.6069	170.227	769.737	765.084	279.619
450	7.32878	17.2546	23.7322	169.368	773.741	772.054	287.135
451.07	7.2447	17.391	23.2509	169.675	770.218	770.434	292.036
452	6.98831	16.8981	23.3269	168.932	777.874	771.759	297.613
453.07	7.12089	17.1733	22.9179	165.636	765.213	770.759	304.488
454	6.93324	17.0296	22.9984	164.381	756.647	764.815	311.955
455.07	6.68935	16.3544	22.6557	161.435	747.403	754.569	316.255
456	6.83314	16.937	22.6325	158.133	736.697	753.317	320.922
457.07	6.52526	16.5272	22.4267	154.316	724.005	748.911	326.473
458	6.23455	16.5602	22.5018	150.014	714.803	748.294	332.222
459.07	6.41119	16.3009	22.0844	145.519	710.735	738.641	336.449
460	6.31785	16.225	21.7874	143.372	699.892	736.954	341.649
461.06	6.32883	15.6732	21.5799	140.011	693.199	731.438	345.399
461.96	5.89379	16.2411	21.2703	137.089	687.313	727.814	350.045
463.03	5.6992	15.8101	20.935	133.209	673.052	708.125	353.679
463.93	5.79651	15.7426	20.7076	129.94	663.931	696.666	355.693
465	5.73988	15.0396	20.4738	125.953	656.252	695.669	359.605
466.06	5.62039	15.2485	20.2763	122.243	650.003	691.351	363.466
466.96	5.66948	14.5771	19.9057	118.379	645.032	676.676	366.986
468.03	5.23472	14.6998	18.7965	114.245	626.807	666.032	368.658
468.93	5.35511	14.4705	19.0309	110.949	617.136	660.506	369.762
470	5.21721	13.901	18.4231	106.687	609.037	647.953	372.508
471.06	5.08892	13.536	18.1554	102.706	596.511	635.614	374.164
471.96	4.90372	13.4918	17.7931	99.0168	586.308	622.09	374.545
473.03	4.94489	13.2525	17.6902	94.5219	570.308	605.583	375.337
473.93	4.92562	13.4237	17.0498	91.4047	556.409	594.047	375.308
475	4.5695	12.9948	16.9238	87.2174	547.01	576.815	375.221
476.06	4.48748	12.6468	16.1075	84.9903	535.009	574.434	375.393
476.96	4.50288	12.2803	15.9616	80.2925	524.585	560.876	375.422
478.03	4.24146	12.2771	15.2738	79.0162	512.167	549.277	375.383
478.93	4.11709	11.8203	15.5856	76.385	502.692	540.638	376.114
480	4.07182	11.9428	14.7502	74.4262	492.011	527.579	374.441
481.06	3.95875	11.5938	14.6101	72.2405	475.353	515.183	372.233
481.96	3.84278	11.2378	14.2553	69.1611	467.446	505.748	370.695
483.03	3.83209	11.0622	14.036	67.9546	452.587	494.696	368.757
483.93	3.61988	10.9812	13.8138	66.8231	442.191	479.163	367.137
485	3.65554	10.602	13.1925	64.1078	429.154	467.886	365.134
486.06	3.62299	10.5819	13.2203	62.3898	416.476	455.334	362.35
486.96	3.4745	10.4445	12.4334	59.8449	403.474	437.781	360.937
488.03	3.38874	9.83705	12.5039	59.9367	392.015	431.336	359.466
488.93	3.33246	9.7707	11.9847	59.1799	383.294	419.67	356.551
490	3.21027	9.51995	11.7427	59.8803	370.86	408.862	351.998
491.06	3.23483	9.17372	11.5105	59.8323	361.349	396.618	351.137
491.96	3.10932	9.14169	11.2772	57.7381	352.167	387.257	346.421
493.03	3.05528	9.08344	10.5521	54.2512	342.112	378.416	342.504
493.93	3.02024	8.60625	10.318	51.375	337.359	368.463	340.057
495	2.93863	8.523	10.2722	49.0175	326.132	360.73	335.606
496.06	2.92524	8.22019	9.94757	47.4264	316.369	349.31	332.352
496.96	2.69142	7.77655	9.72392	47.0266	309.809	338.137	328.873
498.03	2.69169	7.67737	9.61667	46.1326	300.073	325.922	326.077
498.93	2.593	7.7678	9.33917	45.4503	294.319	318.832	321.673
500	2.56812	7.40288	9.15481	44.9197	286.746	308.456	318.221
501.06	2.54247	7.08459	8.8534	43.4241	278.983	296.598	314.775
501.96	2.44839	7.0327	8.72974	42.0711	268.268	290.335	308.604
503.03	2.32646	6.61968	8.54361	39.5982	259.59	279.666	305.013
503.93	2.34004	6.66176	8.58743	37.6373	254.655	275.347	302.536
505	2.20687	6.54477	8.2394	35.7298	245.011	264.47	297.945
506.06	2.23792	6.23323	7.82826	34.0079	236.146	255.781	293.12
506.96	1.96271	6.30485	7.72446	33.9955	231.274	248.475	289.069
508.03	2.11256	5.84141	7.62549	33.4992	222.471	241.749	284.444
508.93	2.19065	6.05271	7.32885	32.1405	216.807	234.2	280.149
510	1.97357	5.6396	7.14862	31.3865	209.443	228.972	277.503
511.04	1.97627	5.4991	6.74478	30.1829	202.242	221.095	272.194
511.94	1.89628	5.44372	6.78593	28.9082	196.892	213.438	266.079
512.98	1.91542	5.14715	6.62813	29.139	189.627	206.621	263.598
514.02	1.73205	5.10944	6.49362	28.9386	182.078	202.466	259.253
515.07	1.84483	4.97	6.33023	29.9794	176.019	195.422	253.292
515.97	1.81269	4.8092	6.02377	29.4049	170.691	190.87	250.715
517.01	1.69076	4.77756	5.89994	28.6092	163.95	185.323	247.37
518.05	1.65821	4.53391	5.91454	26.6808	158.204	178.13	242.226
518.95	1.64155	4.60808	5.76672	26.0667	153.441	172.936	237.123
520	1.61391	4.28919	5.40714	25.4079	148.108	165.164	233.828
521.06	1.525	4.29098	5.19246	26.2864	142.906	159.492	228.206
521.96	1.59847	3.948	5.20528	26.5002	138.122	154.878	225.154
523.03	1.51966	3.97156	5.14417	25.4896	133.499	151.094	219.931
523.93	1.50895	3.89506	5.14005	25.2387	130.313	145.682	216.401
525	1.4511	3.65181	4.79558	23.1894	126.101	141.143	213.105
526.06	1.4481	3.55846	4.82963	21.9152	123.287	136.919	208.16
526.96	1.5043	3.61626	4.82692	19.9148	120.368	132.568	204.522
528.03	1.43703	3.50452	4.5335	17.8287	116.22	128.724	200.482
528.93	1.40254	3.38849	4.44306	16.5506	113.671	124.344	198.436
530	1.36655	3.22371	4.38261	15.3149	109.34	118.872	192.577
531.04	1.36431	3.13131	4.11598	14.7774	104.72	115.874	188.179
531.94	1.294	3.20359	4.03799	14.1767	101.611	112.539	184.736
532.98	1.43401	3.09371	4.05719	13.8089	98.5019	107.657	181.323
534.02	1.30936	3.06678	3.74333	13.6099	93.9047	104.774	177.111
535.07	1.29774	3.01121	3.95955	13.0786	91.2568	100.506	173.598
535.97	1.25094	2.92076	3.75453	12.6617	88.7585	97.4861	169.858
537.01	1.20101	3.07555	3.68314	12.4994	86.2109	92.1451	166.026
538.05	1.26392	2.89913	3.39953	12.9411	83.7889	89.7466	162.615
538.95	1.3178	2.57227	3.44802	13.5984	80.9641	88.2836	159.343
540	1.29411	2.597	3.46565	14.3841	78.1201	85.2651	155.854
541.04	1.2889	2.65014	3.14723	14.6153	76.3489	81.8706	152.025
541.94	1.18794	2.49548	3.17157	14.6483	74.5298	78.7797	149.139
542.98	1.16463	2.62495	3.18384	13.9128	72.6354	77.5506	145.508
544.02	1.16211	2.2805	3.06516	13.1118	69.8814	73.6724	141.884
545.07	1.29999	2.23617	2.89251	12.4698	66.8893	71.3158	137.412
545.97	1.17592	2.21047	3.02351	11.5399	64.8787	68.5918	136.152
547.01	1.25278	2.37793	2.78887	11.052	62.7453	66.4951	132.407
548.05	1.1955	2.32521	2.72386	10.6747	59.3919	63.4332	128.725
548.95	1.22655	2.26372	2.75326	9.80428	57.5943	62.5304	126.217
550	0.97915	2.22309	2.67267	9.78873	55.2354	59.8961	122.898
551.04	1.1042	2.14913	2.51013	9.12731	52.856	57.89	119.909
551.94	1.11247	2.15642	2.39149	8.73967	51.6491	55.0804	117.272
552.98	1.10138	2.06436	2.48774	8.75979	49.2529	54.1691	114.766
554.02	1.06502	2.05878	2.47619	8.27529	47.179	52.4346	111.277
555.07	1.13062	1.96629	2.36291	7.93651	45.92	50.1123	108.436
555.97	0.98521	1.99443	2.36192	7.84041	44.547	49.137	105.587
557.01	1.12613	2.02015	2.23496	7.82715	43.0714	47.4425	102.749
558.05	1.0125	1.86644	2.26094	7.52232	41.8738	46.0136	100.479
558.95	1.0332	1.8074	2.16649	7.60425	39.9913	44.4416	98.6285
560	0.93566	1.67557	2.17104	7.64403	39.0233	42.8641	94.5955
561.04	1.0005	1.85372	2.06548	7.08658	38.3745	41.2801	92.7232
561.94	1.00294	1.85435	2.06392	7.26725	36.8349	40.3561	90.9031
562.98	0.99389	1.78128	2.04301	7.24316	35.8546	38.5095	88.4281
564.02	0.95386	1.68044	1.95665	6.68172	34.8146	37.5107	86.2706
565.07	0.9693	1.75407	1.86889	6.57082	33.2725	36.4367	83.5867
565.97	0.95938	1.57705	2.04456	6.33809	32.4271	35.6476	81.8131
567.01	0.97446	1.68946	1.88724	6.25823	31.5533	34.2468	78.9639
568.05	0.83932	1.58452	1.74423	5.7935	29.929	32.7285	76.8606
568.95	0.89825	1.54996	1.78632	5.85493	29.4429	32.4008	75.151
570	0.81037	1.51478	1.75753	5.78404	28.1785	30.5979	73.5315
571.04	0.8223	1.5476	1.72384	5.95424	27.0535	29.6453	70.6367
571.94	0.72812	1.38888	1.70922	5.84817	26.7952	28.7916	69.1172
572.98	0.85342	1.42985	1.54327	5.66699	25.3932	27.5411	67.4976
574.02	0.76046	1.35879	1.48569	5.54836	25.0565	26.5765	65.6896
575.07	0.78143	1.35973	1.5642	5.22507	24.2162	26.0685	63.7513
575.97	0.77855	1.41476	1.52239	5.32665	23.5745	24.9636	62.2895
577.01	0.79507	1.27924	1.44539	4.85251	22.9728	24.0469	60.8561
578.05	0.77839	1.25899	1.55567	4.61061	22.2481	23.0665	58.6969
578.95	0.79224	1.21471	1.40525	4.53577	21.7173	22.5233	57.1142
580	0.71239	1.39888	1.38889	4.29954	21.1637	21.5255	55.7655
581.02	0.75496	1.21436	1.30563	3.9548	20.3057	20.8297	53.9234
582.05	0.68527	1.21148	1.19923	3.60199	19.9645	20.3088	51.8337
582.94	0.70193	1.19133	1.34305	3.67331	19.4858	19.3012	51.129
583.97	0.74915	1.03144	1.26582	3.39142	18.9341	18.9603	49.6137
585	0.72772	1.06212	1.35609	3.13114	18.3644	17.9564	48.2043
586.02	0.5895	1.10132	1.29613	3.13648	17.7489	17.6473	46.9909
587.05	0.63536	1.03182	1.23053	3.02244	17.3738	16.9795	45.3454
587.94	0.68804	1.09777	1.1857	3.05367	16.5674	16.5191	44.4013
588.97	0.69258	1.03248	1.27156	3.03022	16.0864	16.1573	43.0372
590	0.69175	0.95198	1.1046	3.05253	15.8484	15.5595	41.1773
591.04	0.62333	0.8695	1.14761	2.95498	15.2284	15.4513	40.4883
591.94	0.59004	0.97482	1.14386	3.24252	15.0465	14.8582	39.6327
592.98	0.54853	0.9901	1.06636	3.61213	14.8335	14.2196	37.9526
594.02	0.61656	0.93722	1.08456	3.70413	14.0329	14.0176	37.0506
595.07	0.58045	0.91918	0.96941	3.81452	13.5071	13.3914	36.2837
595.97	0.59926	0.93544	0.99805	3.82531	13.154	13.1881	35.6114
597.01	0.61176	0.81815	0.99447	3.76202	13.1221	12.7007	34.5072
598.05	0.55929	0.85681	0.97449	3.07751	12.4508	12.5776	32.9002
598.95	0.59542	0.89161	1.04453	2.78531	12.4433	12.1761	32.0256
600	0.58033	0.76287	1.02572	2.50656	11.8135	11.7823	31.4457
601.02	0.53041	0.7624	0.98709	2.21435	11.7296	11.4564	30.3562
602.05	0.62402	0.71959	0.88012	2.0174	11.3303	10.7862	29.8645
602.94	0.41963	0.80327	0.81573	1.91451	10.9137	10.6946	29.4392
603.97	0.47781	0.83663	0.84474	1.83424	10.5693	10.179	28.2635
605	0.52493	0.64107	0.8543	1.80236	10.3834	10.0934	27.2171
606.02	0.48677	0.73161	0.83784	1.88043	10.0133	9.63202	26.4154
607.05	0.55321	0.71649	0.85507	1.78475	9.84393	9.45626	26.0563
607.94	0.50248	0.68672	0.81247	1.89275	9.53243	9.30921	25.0471
608.97	0.50266	0.73399	0.76201	1.71959	9.20649	8.91557	24.6065
610	0.50291	0.6985	0.75005	1.73083	9.10519	8.53961	23.9644
611.02	0.42192	0.71815	0.84029	1.6515	8.84555	8.49972	23.2843
612.05	0.43427	0.64968	0.75346	1.61173	8.67039	8.28742	22.4584
612.94	0.52344	0.70317	0.69437	1.67068	8.20014	8.31725	22.0321
613.97	0.41905	0.64214	0.72616	1.53989	7.89566	7.90096	21.6233
615	0.41328	0.66177	0.68346	1.45677	7.73752	7.80001	20.9733
616.02	0.4436	0.75565	0.65842	1.33937	7.6064	7.54847	20.1537
617.05	0.41487	0.64187	0.64079	1.41614	7.4222	7.45065	20.0006
617.94	0.45266	0.62492	0.57913	1.38864	7.07997	7.16511	19.6142
618.97	0.39551	0.55179	0.60399	1.39861	7.04481	7.20389	18.8851
620	0.43686	0.56337	0.6892	1.37354	6.84652	7.01327	18.6065
621.02	0.42968	0.50551	0.62741	1.38464	6.64253	6.73382	18.4367
622.05	0.36675	0.52833	0.54793	1.38939	6.45036	6.54007	17.7929
622.94	0.36052	0.48293	0.67851	1.36412	6.42089	6.7547	17.774
623.97	0.38938	0.50924	0.55643	1.34639	6.20752	6.45061	17.4239
625	0.36417	0.52876	0.53863	1.33541	5.87598	6.64964	17.1696
626.02	0.43915	0.51224	0.50043	1.166	5.86489	6.28299	16.882
627.05	0.4383	0.49609	0.56928	1.1835	5.69545	6.25623	16.4385
627.94	0.33474	0.42126	0.59825	1.0736	5.7464	6.14638	16.1086
628.97	0.33387	0.43998	0.46731	1.13663	5.54396	6.12826	15.9467
630	0.34446	0.44566	0.49552	1.07911	5.27124	6.00525	15.479
631.01	0.21066	0.467	0.49946	1.13889	5.0706	5.65976	15.3914
632.02	0.26173	0.46259	0.38903	1.15067	5.09644	5.63021	14.961
633.04	0.3437	0.49065	0.47947	1.14491	5.2416	5.60984	14.501
634.05	0.26643	0.4502	0.38196	0.85612	4.9591	5.43388	13.8289
635.07	0.29579	0.44817	0.465	0.84751	4.83511	5.27325	13.4492
635.94	0.25057	0.3986	0.39107	0.89566	4.72528	5.17741	13.2481
636.95	0.32696	0.37461	0.42057	0.84162	4.68559	5.20596	13.0578
637.97	0.25867	0.33314	0.45099	0.71982	4.53507	4.90933	12.8725
638.98	0.26213	0.37409	0.35911	0.6441	4.34289	5.10613	12.4656
640	0.29275	0.34036	0.42362	0.6491	4.38303	4.9977	12.3647
641.02	0.24046	0.33506	0.36142	0.60081	4.39159	4.96527	12.3369
642.05	0.23482	0.34881	0.44453	0.55269	4.21616	5.21633	12.0529
642.94	0.22378	0.37401	0.30108	0.63389	4.25462	4.91927	12.2113
643.97	0.326	0.28835	0.37879	0.59522	4.17288	4.84139	12.1468
645	0.22709	0.33805	0.27993	0.66202	4.11526	4.83609	11.8603
646.02	0.28263	0.28942	0.41709	0.57575	3.9902	4.77074	11.7555
647.05	0.24478	0.28365	0.35601	0.6585	4.04742	4.65291	11.4822
647.94	0.1827	0.32629	0.28416	0.62177	4.00484	4.64581	11.1588
648.97	0.20296	0.31333	0.3785	0.66976	3.76024	4.51033	10.9965
650	0.21412	0.32107	0.31292	0.60685	3.71904	4.46421	10.406
