# Supplementary material for: Coemissive luminescent nanoparticles combining aggregation-induced emission and quenching dyes prepared in continuous flow
Source: Nat Commun. 2022 Oct 13;13:6034. doi: 10.1038/s41467-022-33857-x (PMC9562343; doi:10.1038/s41467-022-33857-x)
Supplement: Supplementary file 3 — Source Data [file 41467_2022_33857_MOESM3_ESM.zip › Source Data/Supplementary Information/Supplementary Figure 8/Supplementary Figure 8.xlsx]

## Sheet: Sheet1
Wavelength	2.5mg/mL	0.5mg/mL	0.1mg/mL	0.025mg/mL	0.005mg/mL
400	30.2094	31.595	13.7977	2.35851	0.60228
401.07	33.1442	33.2447	14.3022	2.5392	0.64973
402	34.8963	34.4914	15.4344	2.63656	0.69322
403.07	39.0205	37.2172	16.1707	2.73332	0.73179
404	42.1044	39.5408	17.014	2.99478	0.81005
405.07	45.2271	41.7061	18.1415	3.19733	1.01281
406	48.4192	44.1071	19.342	3.55539	0.98493
407.07	51.602	47.0732	20.8076	3.75099	1.2679
408	54.7918	50.0558	21.8273	4.00682	1.43995
409.07	59.2742	53.3209	23.0625	4.59422	1.53972
410	62.6194	56.2104	24.359	4.77515	1.72543
411.07	68.0551	59.5169	25.71	5.19596	1.69474
412	70.821	63.2771	26.9153	5.3207	2.09718
413.07	76.2606	67.1745	28.7516	5.77639	2.13501
414	79.6231	70.6311	29.917	5.85333	2.25734
415.07	86.5921	75.0769	31.5132	6.2892	2.34974
416	90.4199	78.6044	32.8446	6.5328	2.25441
417.07	96.2957	83.4167	34.1661	6.64209	2.2197
418	102.193	88.6237	36.0463	6.95641	2.00355
419.07	109.074	94.9878	38.1158	6.79505	1.90332
420	116.054	99.6605	39.2946	6.98438	1.7524
421.07	122.69	105.327	41.5829	7.15876	1.80835
422	129.815	111.4	43.5787	7.5548	1.7323
423.07	138.599	117.872	45.9955	7.96745	1.67394
424	144.476	125.392	48.6546	7.96294	1.76653
425.07	153.947	132.554	50.9799	8.57637	1.8303
426	161.647	138.304	53.0739	8.8779	1.84242
427.07	170.674	146.186	55.2709	9.37335	1.94195
428	177.348	153.605	57.9066	9.92598	1.92454
429.07	186.927	160.888	60.7957	10.5357	2.13229
430	197.327	167.98	63.1436	10.4717	2.08557
431.07	203.277	175.105	65.2499	10.9413	2.01623
432	210.776	181.377	67.4906	11.4092	2.32862
433.07	218.917	188.969	70.6714	11.8875	2.36402
434	227.794	195.697	72.4699	12.1428	2.21533
435.07	236.285	203.866	75.0828	12.829	2.37042
436	241.633	210.378	77.9395	12.9565	2.45401
437.07	249.602	218.553	79.6302	13.5171	2.47667
438	258.613	225.174	81.3149	13.7094	2.62237
439.07	264.27	231.163	85.3862	13.9997	2.79461
440	274.036	239.87	86.5207	14.552	2.65699
441.06	278.134	245.608	88.3812	14.9194	2.65411
441.96	285.363	250.962	90.541	15.5969	2.69773
443.03	291.21	258.932	93.1105	15.8885	2.83597
443.93	296.921	265.25	94.493	15.8188	2.83985
445	306.302	273.636	97.4385	16.1453	3.01017
446.06	316.168	279.042	99.81	16.8862	3.04378
446.96	322.457	285.579	101.345	17.2531	3.03199
448.03	328.303	292.548	103.872	17.6094	3.21586
448.93	332.592	301.037	105.292	18.1631	3.2867
450	336.656	305.971	107.416	17.9626	3.11162
451.07	346.612	311.91	109.737	18.1016	3.27065
452	350.99	318.387	112.443	18.7344	3.21419
453.07	359.245	324.51	115.215	19.3343	3.24152
454	362.78	329.204	114.935	19.561	3.37952
455.07	367.706	334.667	117.923	19.9043	3.4367
456	371.91	340.107	118.194	20.3938	3.42703
457.07	376.448	346.448	120.657	20.3296	3.51243
458	377.206	350.993	121.898	20.6653	3.43519
459.07	385.486	356.465	123.631	21.3717	3.61405
460	385.827	360.557	125.331	21.0604	3.81909
461.06	390.992	364.937	126.77	21.2809	3.70421
461.96	397.646	369.043	127.458	21.7822	3.68601
463.03	398.828	373.13	128.982	21.7364	3.72995
463.93	402.114	375.96	130.506	21.9772	3.65505
465	400.823	379.597	130.005	22.408	3.68674
466.06	402.058	379.839	131.481	22.6596	3.77308
466.96	404.187	383.869	131.254	22.24	3.75827
468.03	402.88	385.395	131.824	22.2621	3.77459
468.93	409.411	387.837	132.665	22.416	3.8079
470	408.643	388.813	133.301	22.2786	3.72535
471.06	414.369	390.31	133.526	22.4611	3.83266
471.96	407.459	390.742	133.435	22.7672	3.93645
473.03	410.297	391.508	133.551	22.7633	3.82349
473.93	413.287	391.111	134.265	22.2304	3.7541
475	410.616	389.614	134.04	22.3225	3.78446
476.06	408.004	391.172	134.099	22.4045	3.7912
476.96	403.402	389.203	132.328	22.8743	3.65735
478.03	405.302	387.546	131.802	22.0176	3.59757
478.93	406.002	387.219	132.076	22.2522	3.74555
480	406.872	385.485	130.023	22.1982	3.73033
481.06	402.052	382.487	131.115	22.2842	3.72529
481.96	399.949	383.218	130.309	22.0599	3.74633
483.03	399.028	380.92	129.794	22.1463	3.68111
483.93	388.811	377.879	127.811	22.025	3.59899
485	386.638	374.954	128.008	21.8941	3.74483
486.06	380.542	371.716	127.777	21.3515	3.58698
486.96	379.116	369.541	127.348	21.5078	3.62179
488.03	375.974	367.845	124.947	21.274	3.52223
488.93	375.125	365.661	124.431	20.8312	3.49079
490	370.19	359.727	123.371	20.5583	3.28172
491.06	365.679	356.816	120.817	20.573	3.48226
491.96	358.036	355.165	119.688	20.131	3.37497
493.03	353.429	350.254	119.23	20.118	3.43568
493.93	350.206	346.146	116.914	20.0637	3.3225
495	342.959	342.043	115.02	19.8507	3.26382
496.06	338.149	337.673	114.947	19.4977	3.21824
496.96	333.693	334.117	113.549	18.9452	3.25553
498.03	330.613	328.278	112.19	18.9544	3.05061
498.93	326.944	324.353	110.79	18.4204	3.1686
500	319.604	322.19	108.32	18.218	3.20376
501.06	315.12	316.533	106.517	18.3277	3.09716
501.96	312.69	314.077	105.366	17.8757	3.10173
503.03	307.128	307.012	103.671	17.8317	2.99725
503.93	299.532	303.092	102.911	17.6591	2.88194
505	299.799	299.12	101.003	17.2729	2.832
506.06	293.726	294.919	99.2935	16.4474	2.99794
506.96	288.399	289.563	96.6867	16.559	2.79805
508.03	280.948	285.756	95.5375	16.1273	2.64207
508.93	278.585	281.09	94.1694	15.9043	2.63749
510	275.942	277.772	93.0089	15.6647	2.65262
511.04	268.515	271.53	91.3259	15.5939	2.49913
511.94	264.758	267.999	89.7656	15.1712	2.51646
512.98	259.664	262.95	88.016	14.9935	2.54227
514.02	255.871	255.959	87.0228	14.804	2.54751
515.07	249.855	253.189	85.0198	14.135	2.49954
515.97	246.038	249.127	83.3475	14.2329	2.30221
517.01	242.533	245.993	82.5871	13.8222	2.39572
518.05	236.677	239.591	80.6848	13.5924	2.37378
518.95	232.269	236.196	79.2011	13.4086	2.39016
520	227.802	231.55	78.3686	13.5698	2.28923
521.06	224.087	226.599	76.8865	12.9291	2.14171
521.96	220.339	220.265	75.4073	12.8186	2.14713
523.03	213.175	219.627	73.0745	12.0096	2.11753
523.93	210.961	214.977	72.3949	12.3969	2.24537
525	205.467	209.267	70.6811	11.8608	2.06796
526.06	199.648	206.49	69.194	11.475	2.03732
526.96	197.312	201.017	67.837	11.4883	1.85399
528.03	193.513	198.676	67.0947	11.0895	1.84031
528.93	191.335	194.24	64.7922	11.0507	1.95772
530	184.575	190.027	62.987	10.6835	1.6701
531.04	179.741	185.942	62.0036	10.2341	1.73478
531.94	174.998	181.535	61.1459	10.3042	1.76058
532.98	171.945	177.88	59.6941	10.1574	1.81818
534.02	168.088	174.236	58.6804	9.76086	1.66715
535.07	163.995	171.749	57.2106	9.74864	1.62319
535.97	160.32	166.345	55.6117	9.22856	1.63191
537.01	157.156	162.678	54.5208	9.31548	1.55711
538.05	153.395	159.749	53.237	8.91437	1.60877
538.95	150.314	155.571	52.5968	8.83135	1.52272
540	146.259	152.381	51.4346	8.46953	1.4768
541.04	141.764	149.59	49.6401	8.4863	1.49183
541.94	139.212	144.764	48.9618	8.23225	1.45364
542.98	136.009	141.813	47.9023	7.91918	1.33955
544.02	132.101	137.992	46.6752	7.87202	1.38894
545.07	129.374	135.816	45.7103	7.75827	1.26421
545.97	126.896	132.701	44.4659	7.47349	1.32854
547.01	123.364	128.695	43.6182	7.21984	1.27837
548.05	120.355	126.454	42.2619	7.11037	1.18603
548.95	116.728	122.616	41.078	6.8342	1.22075
550	114.732	121.097	40.4018	6.54997	1.15278
551.04	110.366	115.953	39.2039	6.58553	1.08878
551.94	107.978	114.548	38.3324	6.32978	1.12843
552.98	105.467	111.362	36.6554	6.16472	1.18692
554.02	102.427	108.628	36.9229	5.98306	1.1775
555.07	100.244	105.684	35.2425	5.83235	0.99724
555.97	96.5126	102.659	34.7913	5.9137	0.97967
557.01	93.9872	99.5664	34.401	5.80426	1.00646
558.05	91.6146	96.9963	32.6931	5.65511	0.92998
558.95	90.0799	94.7022	32.1579	5.38652	0.86743
560	87.2458	93.0797	31.4717	5.17374	1.00681
561.04	85.1488	90.3965	30.0948	5.16794	0.87156
561.94	82.7482	87.4254	29.6391	4.9527	0.91404
562.98	80.1114	85.3054	28.8357	4.97224	0.84444
564.02	77.8607	82.9184	28.1096	4.73404	0.8233
565.07	75.5669	80.521	27.4294	4.68117	0.74235
565.97	74.3331	79.0634	27.0811	4.57161	0.71569
567.01	72.4037	76.9069	26.1948	4.50048	0.72859
568.05	70.5697	74.6657	25.6693	4.40728	0.79608
568.95	67.9051	73.0303	24.9889	4.209	0.84502
570	66.2534	70.9227	24.6193	4.21994	0.75555
571.04	64.0082	68.757	24.2145	4.04922	0.81737
571.94	63.2376	66.8905	23.2688	4.05651	0.71162
572.98	61.2093	65.6472	23.0552	4.07275	0.75353
574.02	58.9089	63.7728	22.1295	3.80679	0.80546
575.07	57.5901	62.2018	21.7577	3.69402	0.7256
575.97	55.5347	60.56	21.1908	3.37017	0.68499
577.01	53.9239	58.3953	20.321	3.41658	0.6575
578.05	53.3452	56.6949	19.6532	3.35784	0.62369
578.95	51.2883	55.8089	19.214	3.18144	0.55288
580	49.646	53.618	18.7711	3.27668	0.58267
581.02	48.0682	53.4154	17.902	3.07099	0.54488
582.05	47.0084	51.4089	17.731	2.86567	0.53505
582.94	45.004	50.274	16.9978	3.02619	0.48509
583.97	44.1871	48.2469	16.0966	2.83963	0.50832
585	42.3714	47.3089	16.0327	2.74948	0.50165
586.02	41.5874	45.9605	15.8555	2.67091	0.54191
587.05	40.3593	44.0394	15.2355	2.48571	0.46374
587.94	39.7259	43.1573	15.1757	2.4958	0.4608
588.97	38.3787	42.3614	14.4492	2.4385	0.44136
590	37.5413	40.683	14.617	2.52019	0.4374
591.04	36.2572	39.8599	13.8035	2.30626	0.42564
591.94	35.1611	38.8105	13.5695	2.21158	0.39979
592.98	34.2365	38.4455	13.3682	2.26284	0.43551
594.02	33.1819	36.955	12.7133	2.17407	0.45202
595.07	32.3242	35.6711	12.2955	2.12991	0.38868
595.97	31.2225	34.5864	12.2309	2.0848	0.36612
597.01	30.7849	33.3044	12.0011	1.96268	0.37409
598.05	29.668	32.6412	11.4632	1.9451	0.44382
598.95	28.2164	31.8205	11.2996	1.92902	0.3294
600	27.6643	31.1638	10.7704	1.80662	0.29467
601.02	27.053	30.0988	10.4068	1.7527	0.33546
602.05	26.1174	29.5506	10.3559	1.73044	0.30953
602.94	25.4408	29.1853	10.211	1.7001	0.4779
603.97	24.8948	28.3912	9.77306	1.76914	0.36477
605	23.9587	27.2596	9.72025	1.61239	0.27354
606.02	23.088	26.9305	9.40627	1.48176	0.33602
607.05	22.1836	25.9618	9.19358	1.48549	0.32714
607.94	21.9488	25.4857	8.90705	1.4936	0.27531
608.97	21.2848	24.8754	9.0944	1.42511	0.38444
610	20.8823	24.327	8.7992	1.37092	0.23651
611.02	20.1218	23.7558	8.4862	1.50124	0.27815
612.05	19.7719	23.3491	8.30603	1.43923	0.22536
612.94	18.5236	22.8576	8.24934	1.39804	0.26083
613.97	18.4221	21.8344	8.12768	1.36292	0.26552
615	18.1901	21.5777	8.1541	1.28475	0.23782
616.02	17.3247	21.1796	7.99948	1.37194	0.25861
617.05	16.5941	20.552	7.49245	1.2809	0.23163
617.94	16.6006	20.4538	7.76333	1.23578	0.26032
618.97	15.2422	20.5073	7.55943	1.27549	0.27515
620	15.7227	19.9231	7.42439	1.28256	0.29973
621.02	15.1179	19.9102	7.22295	1.21647	0.26201
622.05	14.7306	19.5509	7.53016	1.19704	0.24883
622.94	14.6815	19.1348	7.33201	1.24479	0.28099
623.97	13.9838	18.9802	7.24116	1.26966	0.21752
625	13.6939	18.4749	7.21462	1.16277	0.20704
626.02	13.1861	18.1671	7.15031	1.0991	0.28601
627.05	12.4663	17.895	7.3771	1.13456	0.27842
627.94	12.2835	18.006	7.02574	1.21045	0.1729
628.97	12.0815	17.8869	7.35912	1.17082	0.25846
630	11.9377	17.4787	7.11639	1.11595	0.2331
631.01	11.4274	17.4673	7.31421	1.04734	0.20895
632.02	10.7676	16.839	7.20506	1.12926	0.28872
633.04	10.811	16.4834	7.30155	1.1197	0.19396
634.05	10.5432	16.3966	6.84657	1.00987	0.22508
635.07	10.0584	16.2904	6.84986	1.06949	0.21989
635.94	10.0462	16.2237	6.92414	1.08721	0.22377
636.95	9.47681	15.6008	6.96508	1.07678	0.24311
637.97	9.28586	15.464	6.90485	1.09142	0.20767
638.98	8.80636	15.7174	7.20326	1.06468	0.22507
640	8.55958	15.7469	7.29114	1.07537	0.17751
641.02	8.6391	15.7742	7.10367	1.09925	0.2813
642.05	8.32883	15.5668	7.30235	1.04794	0.20934
642.94	8.16214	15.7789	7.24689	1.00465	0.1971
643.97	8.12141	15.8556	7.03698	1.13524	0.24373
645	7.87539	15.2428	7.42994	0.96023	0.28202
646.02	7.42875	15.1938	7.32309	1.06968	0.21334
647.05	7.33	14.6759	7.28277	1.0278	0.30074
647.94	7.16286	14.5761	6.71311	0.99298	0.23166
648.97	7.13937	14.3456	6.93109	1.01989	0.18406
650	6.91668	13.8436	6.7261	0.94847	0.19254
651.01	6.77439	13.6714	6.61496	0.92064	0.22215
652.02	6.31966	13.5898	6.5248	0.95036	0.17401
653.04	6.14991	13.1646	6.54964	0.86594	0.21613
654.05	6.14658	13.3425	6.09497	0.88961	0.23679
655.07	5.76327	13.1102	6.4759	0.81699	0.16333
655.94	5.95165	13.118	6.60238	1.03077	0.21105
656.95	5.79851	13.0345	6.18299	0.96743	0.12551
657.97	5.62922	13.0032	6.39562	0.88669	0.20113
658.98	5.62369	13.0747	6.58877	0.92525	0.14119
660	5.5222	13.5123	6.63022	0.9738	0.26236
661.01	5.47792	14.0302	6.65417	0.96258	0.2412
662.02	5.38266	13.9218	6.96493	1.04524	0.18691
663.04	5.43312	14.4109	7.34648	1.083	0.23288
664.05	5.27407	14.4696	7.51759	1.09816	0.16495
665.07	5.28166	15.093	7.50652	1.05951	0.18327
665.94	5.16256	14.8125	7.49372	1.05445	0.27605
666.95	4.99308	14.9255	7.64465	1.09414	0.20749
667.97	5.10159	14.5589	7.59624	1.07905	0.26786
668.98	4.90712	14.4974	7.3724	1.042	0.20745
670	4.94635	14.3898	7.14983	1.00811	0.27713
671	4.63785	14.3053	7.37746	1.07506	0.19711
672	4.646	14.0662	7.06003	1.12297	0.22932
673	4.37913	13.6711	7.15923	0.9029	0.16921
674	4.39753	13.4924	7.42605	0.99571	0.21119
675	3.98819	13.3961	6.99294	0.98287	0.216
676	4.14093	13.0854	6.96457	0.95037	0.21671
677	3.94984	12.4283	6.7627	0.90627	0.20831
678	3.68874	12.4418	6.79506	0.99333	0.21319
679	3.86121	12.3234	6.82648	0.92335	0.19844
680	3.74029	12.2283	6.63053	0.96816	0.22503
681.01	3.60528	11.9836	6.43449	0.84042	0.2158
682.02	3.70672	11.9271	6.31521	0.95468	0.21125
683.04	3.48559	11.582	6.35523	0.91669	0.16826
684.05	3.39783	11.5924	6.22891	0.86261	0.22151
685.07	3.37998	11.1046	6.28579	0.8409	0.22058
685.94	3.42964	10.61	5.91907	0.80274	0.18914
686.95	3.20731	10.4748	5.75146	0.81442	0.25425
687.97	3.21556	10.3336	5.61108	0.82974	0.24902
688.98	3.08555	9.85366	5.45135	0.7548	0.13283
690	3.12953	9.73488	5.42676	0.8663	0.20599
691	3.03854	9.49848	5.10232	0.82598	0.22892
692	2.77184	9.49977	5.12797	0.68352	0.19621
693	2.79461	9.10985	4.92567	0.70183	0.17929
694	2.80576	9.42966	5.02456	0.72705	0.13985
695	2.75416	9.34822	5.07381	0.72647	0.224
696	3.01444	9.07261	5.13277	0.67603	0.21513
697	2.85388	9.53681	5.50044	0.75121	0.13294
698	2.96904	10.4316	5.61766	0.86291	0.19097
699	3.16017	11.5938	6.48578	0.86628	0.22117
700	3.4955	13.7758	7.41318	1.07646	0.33808
